# Supplementary material for: Transcriptomic pan‐cancer analysis using rank‐based Bayesian inference
Source: Mol Oncol. 2023 Jan 23;17(4):548–63. doi: 10.1002/1878-0261.13354 (PMC10061294; doi:10.1002/1878-0261.13354)
Supplement: Supplementary file 2 — Table S1. Random genes used for clustering. [file MOL2-17-548-s002.xlsx]

## Sheet: BayesMallows_nmc=2e+06_cluster1
Supplementary Table 1: Random genes used for clustering
Gene
ACTR3B
ADPRHL1
ADPRHL2
AJAP1
AKT1
ANAPC5
ANPEP
ATP6V0A2
AXIN2
C16orf7
C7orf13
CBX8
CCDC66
CEBPA
CUL3
DYNLL1
EEF2K
EPHA2
ERRFI1
FAM178B
GAB3
GAS8
GLB1L2
HIGD2A
HSBP1L1
HSPB8
ID4
INF2
KCNJ15
KLF5
LARP4B
LOC100130522
LONRF1
MRPS21
MTAP
MUS81
NCKAP5
ODF3B
OR51E1
PDLIM7
POLE
PPP1R7
RAC1
RAPGEF2
RASGRF2
RNH1
RUNX1
SAC3D1
SETDB1
SKAP1
SNURF
THOC3
TSPAN31
DNHD1
GPR89C
NPIPL3
PRRX1
PRODH
MFAP2
2005-09-01
CANX
ZNF837
MACF1
MRPS18A
AKR1C2
CNTN4
FAM110C
DKFZp761E198
KDM2B
MXD3
CCL13
ASB7
NPAS1
FBRS
NAALADL1
ZNF454
DPEP1
DMD
LOC729678
VSIG10
FAM190A
RPL23AP82
NAALADL2
MEX3D
VDR
NHP2
FAM116B
CROCC
CTSZ
CDKN1B
MTERFD2
CCND3
CSTF2T
GPR137B
SPIRE2
LTF
CD160
CALM3
GOLPH3L
PPP2R1A
MGC2752
ACP1
LOC619207
PSMD9
RPH3AL
C14orf43
LTBP4
AUTS2
C1GALT1
LOC653786
RILPL1
CDKN2A
TRIM52
LOC100133331
ALDH1L1
CUL1
CIT
BMP8B
NFASC
PIK3R1
TYMP
CCND2
BAP1
EFEMP2
DGCR11
SLC7A5P2
SLC6A12
C19orf12
ANKRD17
PTGES3
BID
CDKN2C
CDK10
COX18
FGFR3
PAOX
F8
STK11
TMLHE
GATA3
KCNMB4
HEXIM2
TUBA8
GATA6
LSAMP
CDH13
KLHDC3
TMEM191A
LOC100131691
GCN1L1
INSR
TRIM41
RHOF
RNF34
CLPTM1L
IGSF21
MBD3
PDZK1
SETD1B
VPS45
MFN1
PPAP2C
ZMYND11
FNTA
LCMT2
PAX8
PBRM1
WHSC1L1
A1BG
ABCB9
ACADS
ACBD4
ACBD6
ADAM28
ADAMDEC1
ADAMTS2
ADIPOR2
ADM2
ADNP2
ADSSL1
AGAP1
AGAP2
AGXT2L2
AIFM3
ALG12
AMBRA1
ANK1
ANKLE2
ANKMY1
ANKRD11
ANKRD20A3
ANKRD37
ANKRD39
ANKRD6
ANO1
ANO7
ANO9
ANP32E
AP1S3
AP3M2
AP3S2
APBA2
APC
APH1A
APOLD1
APRT
ARHGAP11B
ARHGEF3
ARID1A
ARID2
ARL10
ARL11
ARL2
ARL6IP4
ARNT
ARSA
ARVCF
ASCC2
ASCC3
ASPSCR1
ATG2A
ATG4B
ATG7
ATHL1
ATM
ATP13A2
ATP5D
ATP5E
ATP5EP2
ATRN
B2M
B3GALT5
B3GAT1
B3GNT4
B4GALNT3
B4GALNT4
B4GALT7
BAG5
BAMBI
BATF2
BCL11A
BCL2L1
BCL7A
BEND5
BET1L
BMP8A
BOK
BRAF
BRCA1
BRCA2
BRCC3
BRD1
BRD4
BRSK2
BRWD1
BTBD11
BTNL9
C10orf108
C11orf2
C11orf65
C12orf43
C12orf49
C12orf5
C12orf65
C15orf38
C15orf58
C16orf52
C16orf55
C17orf63
C17orf97
C18orf56
C19orf26
C1orf31
C1orf51
C1orf54
C20orf151
C22orf25
C22orf29
C22orf39
C2orf54
C3orf63
C5orf25
C5orf45
C6orf223
C6orf226
C8orf42
C9orf142
C9orf46
C9orf66
CA14
CAB39L
CABLES1
CABLES2
CABP1
CACNA1A
CACNA2D4
CAMK1D
CAMKK2
CAPN1
CAPN10
CAPZB
CASKIN1
CASP8
CBFB
CBWD1
CBWD3
CBWD6
CCDC64
CCDC77
CCDC85B
CCDC92
CCL11
CCL2
CCL8
CCND1
CCNE1
CD274
CD33
CDADC1
CDAN1
CDC16
CDC42BPG
CDC42EP2
CDC42EP4
CDC45
CDCA5
CDH1
CDH3
CDK17
CDK2AP1
CDK4
CDK6
CDKAL1
CDKN2B
CDR2
CENPBD1
CFL1
CHD1
CHD3
CHD4
CHD6
CHFR
CHKB
CHKB.CPT1B
CHL1
CHMP1A
CHMP2A
CHMP4B
CHODL
CHRFAM7A
CHSY3
CIB1
CLCF1
CLDN5
CLIC2
CLIC3
CLIC6
CLIP1
CLIP2
CLK4
CLTB
CLTCL1
CMAS
CN5H6.4
CNIH4
CNNM3
CNOT6
CNPY3
CNST
CNTNAP3
COL23A1
COL4A5
COL8A2
COLEC12
COMT
COQ5
COX4I2
COX6A1
CPEB2
CPM
CPNE7
CPT1B
CREBBP
CREBL2
CRELD2
CRKL
CSNK2A1
CTBP1
CTCF
CTDP1
CTNNB1
CTSD
CTSG
CTSW
CUL7
CYP21A2
CYP2E1
CYP3A5
CYP4F22
CYP4X1
CYSLTR2
D2HGDH
DBN1
DBNDD1
DCUN1D2
DDAH1
DDX41
DDX51
DDX55
DEAF1
DEF8
DENR
DGCR14
DGCR2
DGCR5
DGCR6
DGCR6L
DGCR8
DGCR9
DGKZ
DIABLO
DIAPH2
DIP2C
DKC1
DLG2
DLG5
DNAH1
DNAH10
DNAJB5
DNAJB6
DNM2
DNMT3A
DNMT3B
DOC2B
DOCK8
DOK3
DOK6
DPF2
DRD4
DTYMK
DUSP22
DUSP28
E2F1
E2F3
EFNA5
EGFR
EHBP1L1
EHD1
EIF2B1
ELP4
EMB
ENOSF1
ENSA
EP300
EPHA3
EPHA7
ERBB2
ERBB3
ERG
ESR1
ETFDH
ETNK2
ETS2
ETV6
EVI2A
EVI2B
EXOC2
EYA2
EYS
F12
F8A1
FAF2
FAM101A
FAM101B
FAM107A
FAM122A
FAM124B
FAM177A1
FAM189A1
FAM193B
FAM19A5
FAM200A
FAM20C
FAM27A
FAM27C
FAM38B
FAM57A
FAM70B
FAM89B
FAM95B1
FANCA
FARP2
FAT1
FAU
FBRSL1
FBXO21
FBXO25
FBXW7
FBXW8
FEM1C
FGFR1
FGFR2
FGFR4
FHIT
FIBP
FKBP1AP1
FLJ35776
FLJ45445
FLRT3
FLT3
FLT4
FNDC3A
FNIP2
FOSL1
FOSL2
FOXA1
FOXD4
FOXP1
FOXQ1
FRMD5
FRMD8
FRS2
FUNDC2
G6PD
GABRB2
GAS6
GATC
GEMIN4
GFOD1
GFPT2
GGT3P
GIGYF2
GLDC
GLIS3
GLOD4
GMCL1L
GMDS
GNA11
GNAQ
GNAS
GNB1L
GNB2L1
GNB4
GNMT
GOLGA3
GOLT1A
GPC1
GPHN
GPR143
GPR19
GPR35
GPR89A
GPRIN1
GPS2
GRIN2D
GRK6
GSTP1
GTF2H2
GTF2H2B
GTF2H2C
GTF2H3
GTPBP2
GUSBP3
HAX1
HDAC10
HDLBP
HEATR7A
HERC2
HEXIM1
HEYL
HGSNAT
HIC2
HIP1R
HIRA
HK3
HLA.B
HMGN1
HNF1A
HNRNPA3
HNRNPAB
HNRNPH1
HRAS
HRH2
ID1
IDH1
IDH2
IDI1
IDI2
IER5L
IFITM1
IFITM2
IFITM3
IGF1R
IGF2
IGSF6
IKBKB
IKBKG
IMMP1L
IMMP2L
ING1
ING5
INSIG1
IQSEC3
IRAK1
IRF2
IRF2BP1
IRF4
IRS2
ITGAL
ITPR1
JAM3
JUB
KANK1
KAT2B
KAT5
KATNAL1
KCNIP4
KCNK7
KCNMB2
KCNMB3
KCTD1
KCTD14
KDM5A
KDM6A
KEAP1
KGFLP2
KIAA0195
KIAA0240
KIAA0368
KIAA0391
KIAA1191
KIAA1430
KIAA1804
KIF13B
KIF1A
KIF26B
KIF3A
KIT
KLHDC7B
KLHL22
KLHL9
KNTC1
KRAS
KSR2
LAGE3
LCA5L
LETM1
LETM2
LMAN2
LMBR1
LMF2
LMNA
LOC100128822
LOC100130015
LOC100130987
LOC100132247
LOC100132287
LOC100132707
LOC100133161
LOC100144603
LOC100170939
LOC100190986
LOC100271836
LOC100272216
LOC100288778
LOC149134
LOC202181
LOC202781
LOC283050
LOC338799
LOC400027
LOC641298
LOC647946
LOC653501
LOC728323
LOC728554
LOC90834
LPAR6
LRP2BP
LRRC37A3
LRRC43
LRRN2
LRRN3
LSP1
LTBP3
LTC4S
LYRM2
LYZ
LZTR1
MACROD2
MAD2L1BP
MAGEL2
MAGI2
MALAT1
MAML1
MAP1LC3B2
MAP2K4
MAP3K1
MAP3K11
MAP3K7
MAPK1
MAPK11
MAPK12
MAPK8IP2
MAPK9
MAPKBP1
MARCH1
MARCH9
MC1R
MCL1
MDK
MDM2
MDM4
MEA1
MECOM
MED13L
MED15
MEIS3P1
MESP1
MESP2
MET
METTL9
MGAT1
MGAT4B
MGC21881
MGC23270
MGMT
MIDN
MLC1
MLEC
MLH1
MLL
MLL2
MLL3
MLLT4
MLXIP
MNX1
MORN3
MOV10L1
MPHOSPH8
MPHOSPH9
MPP1
MRPL40
MRPL49
MSI1
MSI2
MST1P2
MST1P9
MTCP1
MTCP1NB
MTM1
MTMR3
MTOR
MX1
MYC
MYCL1
MYCN
MYEOV2
MYH3
MYO15A
MYO1B
MZF1
N4BP3
NAB1
NAIP
NAPSA
NBPF1
NCAPH2
NCOR2
NDNL2
NDUFC2
NEAT1
NEDD9
NEFH
NEFL
NEGR1
NF1
NFATC1
NFE2L2
NGRN
NHSL2
NINJ2
NINL
NKD2
NKX3.1
NLGN2
NLRP6
NMU
NOC4L
NOM1
NOP16
NOTCH1
NOTCH2
NOTCH3
NPAS3
NPEPL1
NPM1
NRAS
NRG1
NRXN2
NRXN3
NSD1
NXN
OASL
OBSCN
OCLN
ODZ4
OGFOD2
OLFM1
OPCML
ORAI1
ORAOV1
OTOA
OVOL1
OXCT2
P2RX4
P2RX7
PABPC4
PAK1
PAN3
PANX2
PAPLN
PARD3
PARD6G
PARK2
PARP4
PARP8
PART1
PASK
PAX9
PAXIP1
PCNXL3
PCP4
PDCD1
PDCD1LG2
PDE11A
PDE4D
PDE8B
PDGFA
PDGFRA
PDGFRL
PDIA5
PDZK1P1
PEBP1
PEG10
PEX11A
PEX6
PFN2
PGAM5
PGM5
PHF11
PHF6
PHKB
PHLDA1
PHLPP1
PI4KA
PI4KAP1
PI4KAP2
PIGV
PIK3C2B
PIK3CA
PIM3
PITPNM2
PKD2
PKP3
PLAGL2
PLB1
PLCD3
PLCL1
PLEKHA6
PLEKHO1
PLIN1
PLK1
PLXDC2
PLXNA3
PLXNB2
PMAIP1
PNMA1
POFUT1
POLA2
POLB
POLD4
POLH
POLR1C
POLR2L
POLR3E
POP5
POU2AF1
POU5F1B
PPARG
PPID
PPIE
PPIEL
PPIL2
PPM1E
PPP1R15B
PPP2R2A
PPP2R3C
PPP2R5B
PPP2R5D
PQLC1
PRDM2
PRELID1
PRIC285
PRKAB1
PRKAR1B
PRKG1
PRPF3
PRPH2
PRPS2
PRR14
PRR7
PSMD13
PSMG1
PSPC1
PTEN
PTGDS
PTPN11
PTPRD
PTPRG
PTTG1IP
PVT1
PXMP2
PXN
PYCARD
QKI
QSER1
RAB20
RAB24
RAB2B
RAB35
RAB39B
RAB40B
RABL2B
RANBP1
RAP1B
RARB
RASA3
RASSF6
RB1
RBBP8
RBM10
RBM33
RBM5
RBM7
RBP1
RCBTB1
REL
RELA
RFC5
RFX3
RGS14
RHEB
RIC8A
RILPL2
RIMBP3
RIMBP3C
RMND5B
RNASEH2C
RNF10
RNF115
RNF130
RNF144B
RNF32
RNF44
RNFT2
RNMTL1
RNPEPL1
ROBO1
ROBO2
RPL13
RPL23AP53
RPL5
RPL7L1
RPLP0
RPRD2
RPS5
RPSAP58
RRN3P1
RRN3P3
RSF1
RSPH9
RSRC2
RTF1
RTN4R
RUFY1
SAMD4B
SAP30
SBF1
SBNO1
SCARF2
SCCPDH
SCO2
SCYL1
SDC3
SDF2L1
SDK1
SELO
SEMA3F
SEMA4B
SEMA4C
2002-09-01
SERF1A
SETD2
SETD8
SETDB2
SFI1
SFN
SFXN1
SGK196
SGPP2
SH3BGR
SH3YL1
SHANK3
SIGIRR
SIPA1
SIRT3
SIRT4
SIVA1
SLBP
SLC12A2
SLC12A7
SLC22A20
SLC24A3
SLC25A1
SLC25A4
SLC25A45
SLC27A5
SLC39A2
SLC7A4
SLMO2
SMAD3
SMAD4
SMARCA4
SMN2
SMYD3
SNAP29
SNED1
SNRNP35
SNRPN
SNX15
SNX25
SOX13
SOX17
SOX4
SPATA12
SPATA2L
SPG7
SPON2
SPPL3
SPRN
SQSTM1
SRP19
SRXN1
SSSCA1
ST7L
STC1
STK25
STK35
STRC
STX16
SUDS3
SUN1
SVIL
SYN1
SYNM
SYT8
SYVN1
TACC3
TAF4
TAF4B
TANC2
TAOK3
TBC1D9B
TBCC
TBCD
TBL1X
TBX1
TBX3
TCF25
TCF3
TCF7
TCF7L2
TCTN2
TERT
TESC
TET2
TFB2M
TFDP1
TGFBR2
TH1L
THAP4
THAP7
THSD4
TIGD3
TIGD5
TIMM22
TJAP1
TJP1
TM7SF2
TMCO3
TMED2
TMED9
TMEM120B
TMEM126B
TMEM129
TMEM132E
TMEM160
TMEM185A
TMEM187
TMEM233
TMEM80
TMX3
TNFRSF9
TNNI2
TNRC18
TNRC6A
TNXB
TOM1L2
TOX
TP53
TRABD
TRAF3
TRIAP1
TRIM28
TRIM33
TRIM4
TRIM44
TRIM7
TRIT1
TRMT2A
TSC1
TSPAN17
TSPAN4
TTC38
TTLL13
TUBB1
TUBB2A
TUBB2B
TUBB3
TUBB8
TUBBP5
TUBD1
TUBGCP6
TUSC3
TWF1
TXNL4A
TXNRD2
TYMS
U2AF1
UBE2L3
UBE2M
UBE3A
UBE3C
UBL4A
UBQLN4
UBR2
UFD1L
UFSP2
UIMC1
UNC119B
UNC5A
UPF3A
UQCR11
UQCRC2
USP12
USP18
USP22
USP35
VAV2
VBP1
VEGFA
VGLL4
VHL
VOPP1
VPS33A
VPS37B
VPS53
WASH5P
WDR37
WDR66
WDR93
WFS1
WNK1
WNT2B
WRB
WSB2
WT1
WWOX
XPO5
XPR1
XRCC2
YDJC
YEATS4
YES1
YIPF3
YPEL1
YWHAE
YWHAZ
ZBED4
ZBTB42
ZBTB45
ZC3HC1
ZCCHC8
ZDHHC18
ZDHHC8
ZEB2
ZFHX3
ZFP2
ZFP62
ZFPL1
ZMAT3
ZMYM5
ZNF10
ZNF132
ZNF140
ZNF217
ZNF26
ZNF268
ZNF276
ZNF286A
ZNF324
ZNF324B
ZNF346
ZNF354A
ZNF354B
ZNF354C
ZNF446
ZNF497
ZNF498
ZNF552
ZNF584
ZNF596
ZNF605
ZNF639
ZNF655
ZNF658
ZNF664
ZNF703
ZNF710
ZNF74
ZNF750
ZNF84
ZNF879
ZNRF3
ZSCAN18
ZZEF1
