# Supplementary material for: Transcriptomic pan‐cancer analysis using rank‐based Bayesian inference
Source: Mol Oncol. 2023 Jan 23;17(4):548–63. doi: 10.1002/1878-0261.13354 (PMC10061294; doi:10.1002/1878-0261.13354)
Supplement: Supplementary file 3 — Table S2. Gene rankings (probability of being top 10). [file MOL2-17-548-s003.xlsx]

## Sheet: Sheet1
Supplementary Table 2: Gene rankings (probability of being top 10). For each RankCluster, the genes are ranked from largest to smallest according to Prob(\rho_{gene} < 10) (when tied, genes are ranked in alphabetical order)
RankCluster 1	RankCluster 2	RankCluster 3	RankCluster 4	RankCluster 5	RankCluster 6	RankCluster 7	RankCluster 8	RankCluster 9	RankCluster 10	RankCluster 11	RankCluster 12	RankCluster 13	RankCluster 14	RankCluster 15	RankCluster 16
PAX8	COL23A1	SFN	FLT3	AKR1C2	SFN	GATA3	GATA3	DPEP1	NAPSA	GATA3	GATA3	MLC1	PAX8	COL23A1	NAPSA
SOX17	PDZK1	AKR1C2	MLC1	SFN	ZNF750	LTF	ESR1	GPR35	CLIC6	ESR1	AKR1C2	TUBB2B	SOX17	PDZK1	AKR1C2
ESR1	DGCR5	TNNI2	LOC100190986	NAPSA	FOSL1	CDKN2A	PLIN1	HNF1A	TESC	FOXA1	CYP4F22	B3GAT1	WT1	PDZK1P1	CCL13
TUBB2B	HNF1A	ZNF750	CD33	TRIM7	TRIM7	KIF1A	LTF	CYP3A5	MST1P9	PLIN1	SYT8	FAM107A	FAM107A	DGCR5	TESC
EYA2	SLC6A12	MYH3	CTSG	OLFM1	NRG1	SYNM	PDZK1	AXIN2	KCNJ15	PDZK1	KCNJ15	LRRN3	LRRN2	KCNJ15	CLIC6
LTF	PDZK1P1	KCNJ15	HRH2	ZNF750	AKR1C2	KLHDC7B	CLIC6	AIFM3	CCL13	LTF	TNNI2	KIF1A	ESR1	ALDH1L1	SFN
HNF1A	KCNJ15	FOSL1	MALAT1	WNT2B	NEFL	PEG10	FOXA1	FGFR4	AKR1C2	MAPK8IP2	PPARG	TMEM132E	IGF2	HNF1A	KCNJ15
NPAS3	PAX8	NEFL	LYZ	CDKN2A	CYP4F22	CHODL	CYP4X1	TESC	POU2AF1	ZNF552	IGF2	NPAS3	MYCN	NAPSA	WDR66
MYCN	NEFL	TRIM7	CDK6	POU2AF1	AJAP1	PLIN1	CYP4F22	GRIN2D	CPM	UNC5A	MYCL1	LSAMP	THSD4	SLC6A12	MST1P9
EPHA7	NAPSA	CYP4F22	KIT	PANX2	CDH3	KIT	CYP21A2	FAM101A	CHL1	CYP4F22	TBX1	CHL1	ID4	EPHA7	CDKN2A
PTGDS	CYP3A5	NRG1	GAB3	LTF	TNNI2	NEFH	TBX3	SLC12A2	PRODH	PEG10	TBX3	ALDH1L1	UNC5A	APOLD1	LTF
GRIN2D	ALDH1L1	POU2AF1	EVI2B	CHODL	KCNJ15	TUBB2B	FLT3	CPNE7	KIT	CYP21A2	ALDH1L1	OPCML	IQSEC3	BTNL9	CPM
TESC	ANPEP	CDH3	LOC100272216	KCNJ15	KCNK7	BAMBI	ZNF552	GATA6	B3GAT1	TBX3	FOXQ1	CA14	CDKN2A	CABP1	LYZ
LRRN2	CABP1	CCL13	EMB	SRXN1	BTBD11	SYT8	COL8A2	PPARG	LTF	FLT3	KLHDC7B	NRXN2	CACNA1A	NEFL	CLIC3
POU5F1B	EPHA7	NAPSA	CTSW	NEFL	SLC39A2	MAPK8IP2	NKX3.1	ANO9	MACROD2	CLIC6	ID1	BRSK2	GATA6	PAX8	POU2AF1
ROBO2	BTNL9	ADAMTS2	DOK3	NRG1	CLIC3	ADAMDEC1	THSD4	POU5F1B	FLRT3	BAMBI	FGFR3	PPM1E	PART1	CYP3A5	PRODH
CLIC6	C9orf66	CD274	NHSL2	WDR66	ANK1	TBX1	IGSF21	GMDS	CLIC3	CYP4X1	CLIC3	TUBB2A	COL23A1	OPCML	FLRT3
GPR35	COX4I2	AJAP1	TUBB1	PAX9	WDR66	NFASC	NEFH	KLF5	CIT	TBX1	GRIN2D	GLDC	PTGDS	ANPEP	PANX2
RBP1	DGCR9	KCNK7	ANK1	BTBD11	MYH3	POU2AF1	PEG10	MNX1	ZNF750	THSD4	ZNF750	SYN1	CHODL	HRH2	FOSL1
FAM107A	HSPB8	SLC39A2	NRXN2	FGFR3	KLHDC7B	PPM1E	PLCL1	SPIRE2	PANX2	GNMT	TRIM7	EGFR	CHL1	KCNIP4	CHL1
COL23A1	GGT3P	BTBD11	ITGAL	TBX1	EGFR	IRF4	GUSBP3	ADAMDEC1	MST1P2	GUSBP3	CYP3A5	OLFM1	SLC6A12	ADSSL1	CLIC2
MECOM	VEGFA	ANK1	HK3	CD274	RBP1	BRSK2	BAMBI	ZNF703	IRF4	GTF2H2B	SFN	APBA2	PCP4	ANK1	TRIM7
CYP4X1	APOLD1	CDKN2A	MYCN	GPC1	SYT8	CDH3	FAM38B	PTPRD	EMB	N4BP3	TESC	C19orf26	KIF1A	C9orf66	NINJ2
CPM	TMEM132E	IRF4	LOC149134	FOSL1	OVOL1	FAM101A	UNC5A	NKD2	LYZ	IGSF21	GLDC	LTF	NEFH	VEGFA	GPR35
DPEP1	MST1P9	TBX1	FAM101B	SDK1	SLC22A20	CCL8	MAPK8IP2	B3GALT5	ERRFI1	PPM1E	SLC39A2	CACNA1A	EYA2	IQSEC3	RHOF
AXIN2	ADSSL1	CCL11	A1BG	TUBB2B	TBX1	GLDC	PDZK1P1	FOXQ1	MET	OLFM1	MYCN	RAB39B	MYCL1	A1BG	CHODL
IGF2	NRXN2	LTF	ABCB9	CHL1	FGFR3	FAM107A	PDGFRL	CCL11	DGCR5	ZNF703	FOSL1	PDE8B	AJAP1	ABCB9	RSPH9
MSI1	KCNIP4	WDR66	ACADS	SLC22A20	CDKN2A	EFNA5	NEGR1	SLC39A2	SYT8	PDE8B	AIFM3	ID4	NPAS3	ACADS	TUBB2B
ATHL1	OR51E1	EGFR	ACBD4	EYA2	OASL	RBP1	LRRN2	C6orf223	TUBB2B	COL8A2	OVOL1	NFASC	DOC2B	ACBD4	G6PD
KIF1A	ANK1	OASL	ACBD6	FLJ45445	TUBB2A	MLC1	PDE8B	LYZ	COLEC12	SLC24A3	BAMBI	ROBO2	GLDC	ACBD6	CDH3
MDK	FLT4	WNT2B	ACP1	G6PD	GRIN2D	MSI1	CNTN4	A1BG	WDR66	ETNK2	CAB39L	MSI1	MLC1	ACP1	A1BG
IER5L	OPCML	CLIC3	ACTR3B	KLF5	TYMP	MX1	COLEC12	ABCB9	PEG10	ERBB2	KLF5	IGSF21	C17orf97	ACTR3B	ERRFI1
C17orf97	PARK2	GPC1	ADAM28	CLIC6	GPC1	LRRN2	SLC12A2	ACADS	NINJ2	LRRN2	CLIC6	PTGDS	CCNE1	ADAM28	PTGDS
MFAP2	CYP21A2	ADAMDEC1	ADAMDEC1	CNTNAP3	CDKN2B	ID4	TNXB	ACBD4	PDE4D	C2orf54	BTBD11	SH3BGR	FOXQ1	ADAMDEC1	GOLT1A
APBA2	STC1	CDH13	ADAMTS2	RBP1	ATP5EP2	DNMT3B	OLFM1	ACBD6	FOXQ1	NKX3.1	PLCD3	FAM19A5	SYN1	ADAMTS2	ID1
FLJ45445	NLRP6	TYMP	ADIPOR2	KCNK7	ANO1	ZNF750	SLC24A3	ACP1	HNF1A	HSPB8	LOC149134	DLG2	CYP4X1	ADIPOR2	KIT
THSD4	HRH2	KLHDC7B	ADM2	MYCL1	EPHA2	TNNI2	GTF2H2B	ACTR3B	EYS	SLC12A2	HIC2	CASKIN1	MECOM	ADM2	ADAMDEC1
MESP1	PDCD1	CDKN2B	ADNP2	CHRFAM7A	PAX9	AKR1C2	IGF2	ADAM28	RHOF	BRSK2	EPHA2	CLDN5	BTNL9	ADNP2	ZNF750
ID4	B3GNT4	HK3	ADPRHL1	KLHDC7B	PKP3	EYA2	SYNM	ADAMTS2	PTGDS	RAB39B	PI4KAP2	FAM95B1	CLCF1	ADPRHL1	CCL8
ADAM28	PRODH	COL8A2	ADPRHL2	CDH3	FLRT3	TUBB3	GNMT	ADIPOR2	C2orf54	PLCL1	CDKN2A	MAGI2	IER5L	ADPRHL2	SRXN1
NRXN3	A1BG	IGF2	ADSSL1	FOXQ1	WNT2B	B3GAT1	PRRX1	ADM2	CLIC2	PDZK1P1	SLC7A4	FRMD5	KCTD14	AGAP1	SYT8
DNAH10	ABCB9	TNFRSF9	AGAP1	BCL11A	KLF5	CCNE1	ADAMTS2	ADNP2	TNXB	FAM38B	SPIRE2	KCNMB4	RHOF	AGAP2	TMEM191A
LOC100132287	ACADS	ATP5EP2	AGAP2	PRODH	A1BG	FAM178B	ZNF703	ADPRHL1	APBA2	STC1	IDH1	A1BG	PRR7	AGXT2L2	COX4I2
TM7SF2	ACBD4	CHL1	AGXT2L2	DOC2B	ABCB9	MORN3	ITPR1	ADPRHL2	FAM178B	ANO1	CEBPA	ABCB9	A1BG	AIFM3	EMB
GLIS3	ACBD6	OLFM1	AIFM3	ALDH1L1	ACADS	OASL	KIT	ADSSL1	HK3	FGFR4	PI4KAP1	ACADS	ABCB9	AJAP1	PMAIP1
NPIPL3	ACP1	RBP1	AJAP1	MSI1	ACBD4	GPR19	PEX11A	AGAP1	GGT3P	CPNE7	FAM190A	ACBD4	ACADS	AKR1C2	CD274
MNX1	ACTR3B	FGFR3	AKR1C2	FGFR2	ACBD6	BCL11A	ANPEP	AGAP2	ADAM28	PEX11A	PLB1	ACBD6	ACBD4	AKT1	MDK
SFN	ADAM28	LYZ	AKT1	EGFR	ACP1	LYZ	N4BP3	AGXT2L2	EFNA5	MX1	CCL11	ACP1	ACBD6	ALG12	EVI2A
B4GALNT3	ADAMDEC1	PDCD1LG2	ALDH1L1	TNNI2	ACTR3B	DGCR5	B3GALT5	AJAP1	GPR35	FAM178B	FAM189A1	ACTR3B	ACP1	AMBRA1	NMU
LOC100133331	ADAMTS2	COLEC12	ALG12	MAPK8IP2	ADAM28	COL8A2	LOC100170939	AKR1C2	KCNMB4	KLHDC7B	FLRT3	ADAM28	ACTR3B	ANAPC5	TUBB3
TCF7	ADIPOR2	SDK1	AMBRA1	SLC39A2	ADAMDEC1	MYCN	LOC100130522	AKT1	SDK1	COLEC12	NRXN3	ADAMDEC1	ADAM28	ANKLE2	PPARG
SYT8	ADM2	GFPT2	ANAPC5	NMU	ADAMTS2	APBA2	ETNK2	ALDH1L1	CTSW	ITPR1	CTSW	ADAMTS2	ADAMDEC1	ANKMY1	KCNMB4
WDR93	ADNP2	TUBB2A	ANKLE2	GRIN2D	ADIPOR2	SH3BGR	STC1	ALG12	RSPH9	CAB39L	MECOM	ADIPOR2	ADAMTS2	ANKRD11	CCL11
WFS1	ADPRHL1	PDCD1	ANKMY1	ID1	ADM2	ACTR3B	A1BG	AMBRA1	C6orf223	CBWD3	EYA2	ADM2	ADIPOR2	ANKRD17	FOXQ1
WDR66	ADPRHL2	PANX2	ANKRD11	IRF4	ADNP2	OLFM1	ABCB9	ANAPC5	OCLN	PDGFRL	FOXA1	ADNP2	ADM2	ANKRD20A3	TNFRSF9
FAM189A1	AGAP1	LSAMP	ANKRD17	PFN2	ADPRHL1	PART1	ACADS	ANK1	CD274	CCND1	GGT3P	ADPRHL1	ADNP2	ANKRD37	MESP1
LRRC43	AGAP2	PRRX1	ANKRD20A3	ADAMDEC1	ADPRHL2	ADM2	ACBD4	ANKLE2	SGPP2	NEFH	PANX2	ADPRHL2	ADPRHL1	ANKRD39	RPS5
A1BG	AGXT2L2	KIF26B	ANKRD37	EPHA7	ADSSL1	ZNF454	ACBD6	ANKMY1	COX4I2	ADAMTS2	DNMT3B	ADSSL1	ADPRHL2	ANKRD6	EYS
ABCB9	AIFM3	CTSG	ANKRD39	ODZ4	AGAP1	SLC24A3	ACP1	ANKRD11	NEDD9	B3GALT5	SCCPDH	AGAP1	ADSSL1	ANO1	GSTP1
ACADS	AJAP1	FLRT3	ANKRD6	ATP5EP2	AGAP2	ANPEP	ACTR3B	ANKRD17	LSAMP	FRS2	HSPB8	AGAP2	AGAP1	ANO7	CTSW
ACBD4	AKR1C2	MX1	ANO1	COL4A5	AGXT2L2	CNTN4	ADAM28	ANKRD20A3	DNAH10	PRRX1	CCNE1	AGXT2L2	AGAP2	ANO9	HK3
ACBD6	AKT1	SPON2	ANO7	CYP4F22	AIFM3	MESP2	ADAMDEC1	ANKRD37	KIF26B	CNTN4	SLC22A20	AIFM3	AGXT2L2	ANP32E	FAM178B
ACP1	ALG12	EPHA3	ANO9	LOC100133161	AKT1	TMEM132E	ADIPOR2	ANKRD39	IGSF6	IGF1R	B3GAT1	AJAP1	AIFM3	AP1S3	MST1P2
ACTR3B	AMBRA1	GRIN2D	ANP32E	OVOL1	ALDH1L1	CACNA1A	ADM2	ANKRD6	B4GALNT3	SCCPDH	SEMA3F	AKR1C2	AKR1C2	AP3M2	MACROD2
ADAMDEC1	ANAPC5	NXN	ANPEP	CCL13	ALG12	DMD	ADNP2	ANO1	TUBB3	EYA2	TUSC3	AKT1	AKT1	AP3S2	FAM101A
ADAMTS2	ANKLE2	PTGDS	AP1S3	A1BG	AMBRA1	C7orf13	ADPRHL1	ANO7	ADAMDEC1	OASL	GOLT1A	ALG12	ALDH1L1	APBA2	IGSF6
ADIPOR2	ANKMY1	SLC24A3	AP3M2	ABCB9	ANAPC5	PANX2	ADPRHL2	ANP32E	FNIP2	SKAP1	SEMA4B	AMBRA1	ALG12	APC	C2orf54
ADM2	ANKRD11	ANO1	AP3S2	ACADS	ANKLE2	RNFT2	ADSSL1	ANPEP	GATA6	LOC100170939	COL4A5	ANAPC5	AMBRA1	APH1A	DGCR5
ADNP2	ANKRD17	KLF5	APBA2	ACBD4	ANKMY1	GATA6	AGAP1	AP1S3	MECOM	SMYD3	C20orf151	ANK1	ANAPC5	APRT	PDCD1
ADPRHL1	ANKRD20A3	TNXB	APC	ACBD6	ANKRD11	CDKN2B	AGAP2	AP3M2	FRMD5	ERBB3	KSR2	ANKLE2	ANK1	ARHGAP11B	PCP4
ADPRHL2	ANKRD37	CNTNAP3	APH1A	ACP1	ANKRD17	TNFRSF9	AGXT2L2	AP3S2	GOLT1A	LCA5L	ERBB2	ANKMY1	ANKLE2	ARHGEF3	TNNI2
ADSSL1	ANKRD39	FAM101A	APOLD1	ACTR3B	ANKRD20A3	GTF2H2B	AIFM3	APBA2	MDK	PVT1	PARD6G	ANKRD11	ANKMY1	ARID1A	MET
AGAP1	ANKRD6	GFOD1	APRT	ADAM28	ANKRD37	GFPT2	AJAP1	APC	PDGFRL	PYCARD	AGAP2	ANKRD17	ANKRD11	ARID2	OASL
AGAP2	ANO1	TUBB3	ARHGAP11B	ADAMTS2	ANKRD39	PDCD1	AKR1C2	APH1A	DLG2	SH3BGR	PCP4	ANKRD20A3	ANKRD17	ARL10	CLDN5
AGXT2L2	ANO7	C2orf54	ARHGEF3	ADIPOR2	ANKRD6	CCL13	AKT1	APOLD1	OLFM1	A1BG	MDK	ANKRD37	ANKRD20A3	ARL11	PDCD1LG2
AIFM3	ANO9	PKP3	ARID1A	ADM2	ANO7	MFAP2	ALDH1L1	APRT	PDCD1	ABCB9	MACROD2	ANKRD39	ANKRD37	ARL2	FRMD5
AJAP1	ANP32E	SLC22A20	ARID2	ADNP2	ANO9	CNTNAP3	ALG12	ARHGAP11B	TNFRSF9	ACADS	COMT	ANKRD6	ANKRD39	ARL6IP4	TSPAN4
AKR1C2	AP1S3	A1BG	ARL10	ADPRHL1	ANP32E	GRIN2D	AMBRA1	ARHGEF3	TOX	ACBD4	GPC1	ANO1	ANKRD6	ARNT	ADAM28
AKT1	AP3M2	ABCB9	ARL11	ADPRHL2	ANPEP	PRRX1	ANAPC5	ARID1A	RPH3AL	ACBD6	PIK3C2B	ANO7	ANO1	ARSA	TYMP
ALDH1L1	AP3S2	ACADS	ARL2	ADSSL1	AP1S3	TUBB2A	ANK1	ARID2	FOXA1	ACP1	SMAD3	ANO9	ANO7	ARVCF	PFN2
ALG12	APBA2	ACBD4	ARL6IP4	AGAP1	AP3M2	PDGFRL	ANKLE2	ARL10	IRS2	ACTR3B	BMP8B	ANP32E	ANO9	ASB7	PDE4D
AMBRA1	APC	ACBD6	ARNT	AGAP2	AP3S2	TAF4B	ANKMY1	ARL11	SFN	ADAM28	MGAT1	ANPEP	ANP32E	ASCC2	POLB
ANAPC5	APH1A	ACP1	ARSA	AGXT2L2	APBA2	USP18	ANKRD11	ARL2	SPIRE2	ADAMDEC1	SDK1	AP1S3	ANPEP	ASCC3	IRF4
ANK1	APRT	ACTR3B	ARVCF	AIFM3	APC	GPRIN1	ANKRD17	ARL6IP4	MESP1	ADIPOR2	TMEM160	AP3M2	AP1S3	ASPSCR1	CCL2
ANKLE2	ARHGAP11B	ADAM28	ASB7	AJAP1	APH1A	GMDS	ANKRD20A3	ARNT	ATHL1	ADM2	ZNF552	AP3S2	AP3M2	ATG2A	PDGFRL
ANKMY1	ARHGEF3	ADIPOR2	ASCC2	AKT1	APOLD1	SGK196	ANKRD37	ARSA	CDH3	ADNP2	TM7SF2	APC	AP3S2	ATG4B	CNIH4
ANKRD11	ARID1A	ADM2	ASCC3	ALG12	APRT	PLXDC2	ANKRD39	ARVCF	CLDN5	ADPRHL1	LOC100288778	APH1A	APBA2	ATG7	GTF2H2B
ANKRD17	ARID2	ADNP2	ASPSCR1	AMBRA1	ARHGAP11B	ADAMTS2	ANKRD6	ASB7	TNNI2	ADPRHL2	NKD2	APOLD1	APC	ATHL1	MAPK12
ANKRD20A3	ARL10	ADPRHL1	ATG2A	ANAPC5	ARHGEF3	LOC647946	ANO1	ASCC2	ADSSL1	ADSSL1	NPIPL3	APRT	APH1A	ATM	ADSSL1
ANKRD37	ARL11	ADPRHL2	ATG4B	ANK1	ARID1A	CDK6	ANO7	ASCC3	EGFR	AGAP1	ASCC2	ARHGAP11B	APOLD1	ATP13A2	COLEC12
ANKRD39	ARL2	ADSSL1	ATG7	ANKLE2	ARID2	PCP4	ANO9	ASPSCR1	EPHA3	AGAP2	HRAS	ARHGEF3	APRT	ATP5D	RPSAP58
ANKRD6	ARL6IP4	AGAP1	ATHL1	ANKMY1	ARL10	RARB	ANP32E	ATG2A	FAM107A	AGXT2L2	REL	ARID1A	ARHGAP11B	ATP5E	BID
ANO1	ARNT	AGAP2	ATM	ANKRD11	ARL11	GNB4	AP1S3	ATG4B	ROBO2	AIFM3	VSIG10	ARID2	ARHGEF3	ATP5EP2	SIVA1
ANO7	ARSA	AGXT2L2	ATP13A2	ANKRD17	ARL2	MESP1	AP3M2	ATG7	TBX1	AJAP1	CDC42BPG	ARL10	ARID1A	ATP6V0A2	TBX1
ANO9	ARVCF	AIFM3	ATP5D	ANKRD20A3	ARL6IP4	CDK2AP1	AP3S2	ATHL1	A1BG	AKR1C2	C19orf26	ARL11	ARID2	ATRN	CPNE7
ANP32E	ASB7	AKT1	ATP5E	ANKRD37	ARNT	HK3	APBA2	ATM	ABCB9	AKT1	TERT	ARL2	ARL10	AUTS2	KLF5
ANPEP	ASCC2	ALDH1L1	ATP5EP2	ANKRD39	ARSA	PDCD1LG2	APC	ATP13A2	ACADS	ALDH1L1	C9orf66	ARL6IP4	ARL11	AXIN2	C1orf31
AP1S3	ASCC3	ALG12	ATP6V0A2	ANKRD6	ARVCF	DBNDD1	APH1A	ATP5D	ACBD4	ALG12	EPHA3	ARNT	ARL2	B2M	ANKRD37
AP3M2	ASPSCR1	AMBRA1	ATRN	ANO1	ASB7	NKX3.1	APOLD1	ATP5E	ACBD6	AMBRA1	KCNK7	ARSA	ARL6IP4	B3GALT5	C1orf54
AP3S2	ATG2A	ANAPC5	AUTS2	ANO7	ASCC2	FLT3	APRT	ATP5EP2	ACP1	ANAPC5	RASSF6	ARVCF	ARNT	B3GAT1	MYEOV2
APC	ATG4B	ANKLE2	AXIN2	ANO9	ASCC3	CCDC77	ARHGAP11B	ATP6V0A2	ACTR3B	ANK1	CDH3	ASB7	ARSA	B3GNT4	TUBB2A
APH1A	ATG7	ANKMY1	B2M	ANP32E	ASPSCR1	KIF26B	ARHGEF3	ATRN	ADAMTS2	ANKLE2	OXCT2	ASCC2	ARVCF	B4GALNT3	ARL11
APOLD1	ATHL1	ANKRD11	B3GALT5	ANPEP	ATG2A	ROBO1	ARID1A	AUTS2	ADIPOR2	ANKMY1	TRIT1	ASCC3	ASB7	B4GALNT4	LSAMP
APRT	ATM	ANKRD17	B3GAT1	AP1S3	ATG4B	CCL2	ARID2	B2M	ADM2	ANKRD11	C2orf54	ASPSCR1	ASCC2	B4GALT7	SLC27A5
ARHGAP11B	ATP13A2	ANKRD20A3	B3GNT4	AP3M2	ATG7	ANP32E	ARL10	B3GAT1	ADNP2	ANKRD17	CLTB	ATG2A	ASCC3	BAG5	B2M
ARHGEF3	ATP5D	ANKRD37	B4GALNT3	AP3S2	ATHL1	TBX3	ARL11	B3GNT4	ADPRHL1	ANKRD20A3	CLTCL1	ATG4B	ASPSCR1	BAMBI	FGFR3
ARID1A	ATP5E	ANKRD39	B4GALNT4	APBA2	ATM	CD274	ARL2	B4GALNT3	ADPRHL2	ANKRD37	KCNMB4	ATG7	ATG2A	BAP1	F12
ARID2	ATP5EP2	ANKRD6	B4GALT7	APC	ATP13A2	MDK	ARL6IP4	B4GALNT4	AGAP1	ANKRD39	TUBB3	ATHL1	ATG4B	BATF2	FLJ35776
ARL10	ATP6V0A2	ANO7	BAG5	APH1A	ATP5D	CAMK1D	ARNT	B4GALT7	AGAP2	ANKRD6	TUBBP5	ATM	ATG7	BCL11A	RPH3AL
ARL11	ATRN	ANO9	BAMBI	APOLD1	ATP5E	ETV6	ARSA	BAG5	AGXT2L2	ANO7	BID	ATP13A2	ATHL1	BCL2L1	SPIRE2
ARL2	AUTS2	ANP32E	BAP1	APRT	ATP6V0A2	NPAS3	ARVCF	BAMBI	AIFM3	ANO9	CDC45	ATP5D	ATM	BCL7A	GFPT2
ARL6IP4	AXIN2	ANPEP	BATF2	ARHGAP11B	ATRN	PDGFRA	ASB7	BAP1	AJAP1	ANP32E	CN5H6.4	ATP5E	ATP13A2	BEND5	CYP3A5
ARNT	B2M	AP1S3	BCL11A	ARHGEF3	AUTS2	ZNF286A	ASCC2	BATF2	AKT1	ANPEP	FAM110C	ATP5EP2	ATP5D	BET1L	DGCR6
ARSA	B3GALT5	AP3M2	BCL2L1	ARID1A	AXIN2	CTSW	ASCC3	BCL11A	ALDH1L1	AP1S3	LOC728554	ATP6V0A2	ATP5E	BID	HSBP1L1
ARVCF	B3GAT1	AP3S2	BCL7A	ARID2	B2M	GFOD1	ASPSCR1	BCL2L1	ALG12	AP3M2	SLC27A5	ATRN	ATP5EP2	BMP8A	SGPP2
ASB7	B4GALNT3	APBA2	BEND5	ARL10	B3GALT5	TERT	ATG2A	BCL7A	AMBRA1	AP3S2	BRAF	AUTS2	ATP6V0A2	BMP8B	AIFM3
ASCC2	B4GALNT4	APC	BET1L	ARL11	B3GAT1	BRCA2	ATG4B	BEND5	ANAPC5	APBA2	CPT1B	AXIN2	ATRN	BOK	ATP5EP2
ASCC3	B4GALT7	APH1A	BID	ARL2	B3GNT4	FANCA	ATG7	BET1L	ANK1	APC	FKBP1AP1	B2M	AUTS2	BRAF	OCLN
ASPSCR1	BAG5	APOLD1	BMP8A	ARL6IP4	B4GALNT3	GPR89C	ATHL1	BID	ANKLE2	APH1A	HEXIM1	B3GALT5	AXIN2	BRCA1	CCND3
ATG2A	BAMBI	APRT	BMP8B	ARNT	B4GALNT4	TYMS	ATM	BMP8A	ANKMY1	APOLD1	WASH5P	B3GNT4	B2M	BRCA2	FAM27A
ATG4B	BAP1	ARHGAP11B	BOK	ARSA	B4GALT7	XRCC2	ATP13A2	BMP8B	ANKRD11	APRT	ZNF703	B4GALNT3	B3GALT5	BRCC3	CDC45
ATG7	BATF2	ARHGEF3	BRAF	ARVCF	BAG5	BMP8B	ATP5D	BOK	ANKRD17	ARHGAP11B	A1BG	B4GALNT4	B3GAT1	BRD1	EPHA2
ATM	BCL11A	ARID1A	BRCA1	ASB7	BAMBI	E2F1	ATP5E	BRAF	ANKRD20A3	ARHGEF3	ABCB9	B4GALT7	B3GNT4	BRD4	GGT3P
ATP13A2	BCL2L1	ARID2	BRCA2	ASCC2	BAP1	FAT1	ATP5EP2	BRCA1	ANKRD37	ARID1A	ACADS	BAG5	B4GALNT3	BRSK2	RPL5
ATP5D	BCL7A	ARL10	BRCC3	ASCC3	BATF2	IDI2	ATP6V0A2	BRCA2	ANKRD39	ARID2	ACBD4	BAMBI	B4GALNT4	BRWD1	YEATS4
ATP5E	BEND5	ARL11	BRD1	ASPSCR1	BCL11A	2005-09-01	ATRN	BRCC3	ANKRD6	ARL10	ACBD6	BAP1	B4GALT7	BTBD11	CYP4X1
ATP5EP2	BET1L	ARL2	BRD4	ATG2A	BCL2L1	LOC641298	AUTS2	BRD1	ANO1	ARL11	ACP1	BATF2	BAG5	C10orf108	RAP1B
ATP6V0A2	BID	ARL6IP4	BRSK2	ATG4B	BCL7A	NOTCH2	AXIN2	BRD4	ANO7	ARL2	ACTR3B	BCL11A	BAMBI	C11orf2	SKAP1
ATRN	BMP8A	ARNT	BRWD1	ATG7	BEND5	CABLES2	B2M	BRSK2	ANO9	ARL6IP4	ADAM28	BCL2L1	BAP1	C11orf65	BATF2
AUTS2	BMP8B	ARSA	BTBD11	ATHL1	BET1L	CDC45	B3GAT1	BRWD1	ANP32E	ARNT	ADAMDEC1	BCL7A	BATF2	C12orf43	FAM27C
B2M	BOK	ARVCF	BTNL9	ATM	BID	CDKAL1	B3GNT4	BTBD11	ANPEP	ARSA	ADAMTS2	BEND5	BCL11A	C12orf49	HAX1
B3GALT5	BRAF	ASB7	C10orf108	ATP13A2	BMP8A	CDKN2C	B4GALNT3	BTNL9	AP1S3	ARVCF	ADIPOR2	BET1L	BCL2L1	C12orf5	SDF2L1
B3GAT1	BRCA1	ASCC2	C11orf2	ATP5D	BMP8B	FAM20C	B4GALNT4	C10orf108	AP3M2	ASB7	ADM2	BID	BCL7A	C12orf65	LETM2
B3GNT4	BRCA2	ASCC3	C11orf65	ATP5E	BOK	GNAS	B4GALT7	C11orf2	AP3S2	ASCC2	ADNP2	BMP8A	BEND5	C14orf43	PIM3
B4GALNT4	BRCC3	ASPSCR1	C12orf43	ATP6V0A2	BRAF	KCTD14	BAG5	C11orf65	APC	ASCC3	ADPRHL1	BMP8B	BET1L	C15orf38	RPL13
B4GALT7	BRD1	ATG2A	C12orf49	ATRN	BRCA1	LOC283050	BAP1	C12orf43	APH1A	ASPSCR1	ADPRHL2	BOK	BID	C15orf58	RPLP0
BAG5	BRD4	ATG4B	C12orf5	AUTS2	BRCA2	N4BP3	BATF2	C12orf49	APOLD1	ATG2A	ADSSL1	BRAF	BMP8A	C16orf52	TMEM126B
BAMBI	BRSK2	ATG7	C12orf65	AXIN2	BRCC3	NINJ2	BCL11A	C12orf5	APRT	ATG4B	AGAP1	BRCA1	BMP8B	C16orf55	UQCR11
BAP1	BRWD1	ATHL1	C14orf43	B2M	BRD1	SLC12A2	BCL2L1	C12orf65	ARHGAP11B	ATG7	AGXT2L2	BRCA2	BOK	C16orf7	ADPRHL1
BATF2	BTBD11	ATM	C15orf38	B3GALT5	BRD4	ARHGAP11B	BCL7A	C14orf43	ARHGEF3	ATHL1	AJAP1	BRCC3	BRAF	C17orf63	CLCF1
BCL11A	C10orf108	ATP13A2	C15orf58	B3GAT1	BRSK2	COLEC12	BEND5	C15orf38	ARID1A	ATM	AKT1	BRD1	BRCA1	C17orf97	RARB
BCL2L1	C11orf2	ATP5D	C16orf52	B3GNT4	BRWD1	E2F3	BET1L	C15orf58	ARID2	ATP13A2	ALG12	BRD4	BRCA2	C18orf56	TMEM160
BCL7A	C11orf65	ATP5E	C16orf55	B4GALNT3	BTNL9	ERRFI1	BID	C16orf52	ARL10	ATP5D	AMBRA1	BRWD1	BRCC3	C19orf12	APBA2
BEND5	C12orf43	ATP6V0A2	C16orf7	B4GALNT4	C10orf108	IRAK1	BMP8A	C16orf55	ARL11	ATP5E	ANAPC5	BTBD11	BRD1	C19orf26	CD33
BET1L	C12orf49	ATRN	C17orf63	B4GALT7	C11orf2	MOV10L1	BMP8B	C16orf7	ARL2	ATP5EP2	ANK1	BTNL9	BRD4	C1GALT1	CHKB
BID	C12orf5	AUTS2	C17orf97	BAG5	C11orf65	MRPS21	BOK	C17orf63	ARL6IP4	ATP6V0A2	ANKLE2	C10orf108	BRSK2	C1orf31	CTSG
BMP8A	C12orf65	AXIN2	C18orf56	BAMBI	C12orf43	NAALADL2	BRAF	C17orf97	ARNT	ATRN	ANKMY1	C11orf2	BRWD1	C1orf51	EFNA5
BMP8B	C14orf43	B2M	C19orf12	BAP1	C12orf49	NMU	BRCA1	C18orf56	ARSA	AUTS2	ANKRD11	C11orf65	BTBD11	C1orf54	FUNDC2
BOK	C15orf38	B3GALT5	C19orf26	BATF2	C12orf5	TCF7	BRCA2	C19orf12	ARVCF	AXIN2	ANKRD17	C12orf43	C10orf108	C20orf151	GLB1L2
BRAF	C15orf58	B3GAT1	C1GALT1	BCL2L1	C12orf65	A1BG	BRCC3	C19orf26	ASB7	B2M	ANKRD20A3	C12orf49	C11orf2	C22orf25	GPC1
BRCA1	C16orf52	B3GNT4	C1orf31	BCL7A	C14orf43	ABCB9	BRD1	C1GALT1	ASCC2	B3GAT1	ANKRD37	C12orf5	C11orf65	C22orf29	KCTD14
BRCA2	C16orf55	B4GALNT3	C1orf51	BEND5	C15orf38	ACADS	BRD4	C1orf31	ASCC3	B3GNT4	ANKRD39	C12orf65	C12orf43	C22orf39	LOC100144603
BRCC3	C16orf7	B4GALNT4	C1orf54	BET1L	C15orf58	ACBD4	BRSK2	C1orf51	ASPSCR1	B4GALNT3	ANKRD6	C14orf43	C12orf49	C2orf54	PAX9
BRD1	C17orf63	B4GALT7	C20orf151	BID	C16orf52	ACBD6	BRWD1	C1orf54	ATG2A	B4GALNT4	ANO1	C15orf38	C12orf5	C3orf63	B3GNT4
BRD4	C17orf97	BAG5	C22orf25	BMP8A	C16orf55	ACP1	BTBD11	C20orf151	ATG4B	B4GALT7	ANO7	C15orf58	C12orf65	C5orf25	COX6A1
BRSK2	C18orf56	BAMBI	C22orf29	BMP8B	C16orf7	ADAM28	BTNL9	C22orf25	ATG7	BAG5	ANO9	C16orf52	C14orf43	C5orf45	DTYMK
BRWD1	C19orf12	BAP1	C22orf39	BOK	C17orf63	ADIPOR2	C10orf108	C22orf29	ATM	BAP1	ANP32E	C16orf55	C15orf38	C6orf223	HLA.B
BTBD11	C19orf26	BATF2	C2orf54	BRAF	C17orf97	ADNP2	C11orf2	C22orf39	ATP13A2	BATF2	ANPEP	C16orf7	C15orf58	C6orf226	ODF3B
BTNL9	C1GALT1	BCL11A	C3orf63	BRCA1	C18orf56	ADPRHL1	C11orf65	C2orf54	ATP5D	BCL11A	AP1S3	C17orf63	C16orf52	C7orf13	RHEB
C10orf108	C1orf31	BCL2L1	C5orf25	BRCA2	C19orf12	ADPRHL2	C12orf43	C3orf63	ATP5E	BCL2L1	AP3M2	C17orf97	C16orf55	C8orf42	SEMA4B
C11orf2	C1orf51	BCL7A	C5orf45	BRCC3	C19orf26	ADSSL1	C12orf49	C5orf25	ATP5EP2	BCL7A	AP3S2	C18orf56	C16orf7	C9orf142	ABCB9
C11orf65	C1orf54	BEND5	C6orf223	BRD1	C1GALT1	AGAP1	C12orf5	C5orf45	ATP6V0A2	BEND5	APBA2	C19orf12	C17orf63	C9orf46	ACADS
C12orf43	C20orf151	BET1L	C6orf226	BRD4	C1orf31	AGAP2	C12orf65	C6orf226	ATRN	BET1L	APC	C1GALT1	C18orf56	CA14	ACBD4
C12orf49	C22orf25	BID	C7orf13	BRSK2	C1orf51	AGXT2L2	C14orf43	C7orf13	AUTS2	BID	APH1A	C1orf31	C19orf12	CAB39L	ACBD6
C12orf5	C22orf29	BMP8A	C8orf42	BRWD1	C1orf54	AIFM3	C15orf38	C8orf42	AXIN2	BMP8A	APOLD1	C1orf51	C19orf26	CABLES1	ACP1
C12orf65	C22orf39	BMP8B	C9orf142	BTNL9	C20orf151	AJAP1	C15orf58	C9orf142	B2M	BMP8B	APRT	C1orf54	C1GALT1	CABLES2	ACTR3B
C14orf43	C2orf54	BOK	C9orf46	C10orf108	C22orf25	AKT1	C16orf52	C9orf46	B3GALT5	BOK	ARHGAP11B	C20orf151	C1orf31	CACNA1A	ADAMTS2
C15orf38	C3orf63	BRAF	C9orf66	C11orf2	C22orf29	ALDH1L1	C16orf55	C9orf66	B3GNT4	BRAF	ARHGEF3	C22orf25	C1orf51	CACNA2D4	ADIPOR2
C15orf58	C5orf25	BRCA1	CA14	C11orf65	C22orf39	ALG12	C16orf7	CA14	B4GALNT4	BRCA1	ARID1A	C22orf29	C1orf54	CALM3	ADM2
C16orf52	C5orf45	BRCA2	CAB39L	C12orf43	C2orf54	AMBRA1	C17orf63	CAB39L	B4GALT7	BRCA2	ARID2	C22orf39	C20orf151	CAMK1D	ADNP2
C16orf55	C6orf223	BRCC3	CABLES1	C12orf49	C3orf63	ANAPC5	C17orf97	CABLES1	BAG5	BRCC3	ARL10	C2orf54	C22orf25	CAMKK2	ADPRHL2
C16orf7	C6orf226	BRD1	CABLES2	C12orf5	C5orf25	ANK1	C18orf56	CABLES2	BAMBI	BRD1	ARL11	C3orf63	C22orf29	CANX	AGAP1
C17orf63	C7orf13	BRD4	CABP1	C12orf65	C5orf45	ANKLE2	C19orf12	CABP1	BAP1	BRD4	ARL2	C5orf25	C22orf39	CAPN1	AGAP2
C18orf56	C8orf42	BRSK2	CACNA1A	C14orf43	C6orf223	ANKMY1	C19orf26	CACNA1A	BATF2	BRWD1	ARL6IP4	C5orf45	C2orf54	CAPN10	AGXT2L2
C19orf12	C9orf142	BRWD1	CACNA2D4	C15orf38	C6orf226	ANKRD11	C1GALT1	CACNA2D4	BCL11A	BTBD11	ARNT	C6orf223	C3orf63	CAPZB	AJAP1
C19orf26	C9orf46	BTNL9	CALM3	C15orf58	C7orf13	ANKRD17	C1orf31	CALM3	BCL2L1	BTNL9	ARSA	C6orf226	C5orf25	CASKIN1	AKT1
C1GALT1	CA14	C10orf108	CAMK1D	C16orf52	C8orf42	ANKRD20A3	C1orf51	CAMK1D	BCL7A	C10orf108	ARVCF	C7orf13	C5orf45	CASP8	ALDH1L1
C1orf31	CAB39L	C11orf2	CAMKK2	C16orf55	C9orf142	ANKRD37	C1orf54	CAMKK2	BEND5	C11orf2	ASB7	C8orf42	C6orf223	CBFB	ALG12
C1orf51	CABLES1	C11orf65	CANX	C16orf7	C9orf46	ANKRD39	C20orf151	CANX	BET1L	C11orf65	ASCC3	C9orf142	C6orf226	CBWD1	AMBRA1
C1orf54	CABLES2	C12orf43	CAPN1	C17orf63	C9orf66	ANKRD6	C22orf25	CAPN1	BID	C12orf43	ASPSCR1	C9orf46	C7orf13	CBWD3	ANAPC5
C20orf151	CACNA1A	C12orf49	CAPN10	C17orf97	CA14	ANO1	C22orf29	CAPN10	BMP8A	C12orf49	ATG2A	C9orf66	C8orf42	CBWD6	ANK1
C22orf25	CACNA2D4	C12orf5	CAPZB	C18orf56	CAB39L	ANO7	C22orf39	CAPZB	BMP8B	C12orf5	ATG4B	CAB39L	C9orf142	CBX8	ANKLE2
C22orf29	CALM3	C12orf65	CASKIN1	C19orf12	CABLES1	ANO9	C2orf54	CASKIN1	BOK	C12orf65	ATG7	CABLES1	C9orf46	CCDC64	ANKMY1
C22orf39	CAMK1D	C14orf43	CASP8	C19orf26	CABLES2	AP1S3	C3orf63	CASP8	BRAF	C14orf43	ATHL1	CABLES2	C9orf66	CCDC66	ANKRD11
C2orf54	CAMKK2	C15orf38	CBFB	C1GALT1	CABP1	AP3M2	C5orf25	CBFB	BRCA1	C15orf38	ATM	CABP1	CA14	CCDC77	ANKRD17
C3orf63	CANX	C15orf58	CBWD1	C1orf31	CACNA1A	AP3S2	C5orf45	CBWD1	BRCA2	C15orf58	ATP13A2	CACNA2D4	CAB39L	CCDC85B	ANKRD20A3
C5orf25	CAPN1	C16orf52	CBWD3	C1orf51	CACNA2D4	APC	C6orf223	CBWD3	BRCC3	C16orf52	ATP5D	CALM3	CABLES1	CCDC92	ANKRD39
C5orf45	CAPN10	C16orf55	CBWD6	C1orf54	CALM3	APH1A	C6orf226	CBWD6	BRD1	C16orf55	ATP5E	CAMK1D	CABLES2	CCL11	ANKRD6
C6orf223	CAPZB	C16orf7	CBX8	C20orf151	CAMK1D	APOLD1	C7orf13	CBX8	BRD4	C16orf7	ATP5EP2	CAMKK2	CABP1	CCL13	ANO1
C6orf226	CASKIN1	C17orf63	CCDC64	C22orf25	CAMKK2	APRT	C8orf42	CCDC64	BRSK2	C17orf63	ATP6V0A2	CANX	CACNA2D4	CCL2	ANO7
C7orf13	CASP8	C17orf97	CCDC66	C22orf29	CANX	ARHGEF3	C9orf142	CCDC66	BRWD1	C17orf97	ATRN	CAPN1	CALM3	CCL8	ANO9
C8orf42	CBFB	C18orf56	CCDC77	C22orf39	CAPN1	ARID1A	C9orf46	CCDC77	BTBD11	C18orf56	AUTS2	CAPN10	CAMK1D	CCND1	ANP32E
C9orf142	CBWD1	C19orf12	CCDC85B	C2orf54	CAPN10	ARID2	C9orf66	CCDC85B	BTNL9	C19orf12	AXIN2	CAPZB	CAMKK2	CCND2	ANPEP
C9orf46	CBWD3	C19orf26	CCDC92	C3orf63	CAPZB	ARL10	CA14	CCDC92	C10orf108	C19orf26	B2M	CASP8	CANX	CCND3	AP1S3
C9orf66	CBWD6	C1GALT1	CCL11	C5orf25	CASKIN1	ARL11	CAB39L	CCL13	C11orf2	C1GALT1	B3GALT5	CBFB	CAPN1	CCNE1	AP3M2
CA14	CBX8	C1orf31	CCL13	C5orf45	CASP8	ARL2	CABLES1	CCL2	C11orf65	C1orf31	B3GNT4	CBWD1	CAPN10	CD160	AP3S2
CAB39L	CCDC64	C1orf51	CCL2	C6orf223	CBFB	ARL6IP4	CABLES2	CCL8	C12orf43	C1orf51	B4GALNT3	CBWD3	CAPZB	CD274	APC
CABLES1	CCDC66	C1orf54	CCL8	C6orf226	CBWD1	ARNT	CABP1	CCND1	C12orf49	C1orf54	B4GALNT4	CBWD6	CASKIN1	CD33	APH1A
CABLES2	CCDC77	C20orf151	CCND1	C7orf13	CBWD3	ARSA	CACNA1A	CCND2	C12orf5	C20orf151	B4GALT7	CBX8	CASP8	CDADC1	APOLD1
CABP1	CCDC85B	C22orf25	CCND2	C8orf42	CBWD6	ARVCF	CACNA2D4	CCND3	C12orf65	C22orf25	BAG5	CCDC64	CBFB	CDAN1	APRT
CACNA1A	CCDC92	C22orf29	CCND3	C9orf142	CBX8	ASB7	CALM3	CCNE1	C14orf43	C22orf29	BAP1	CCDC66	CBWD1	CDC16	ARHGAP11B
CACNA2D4	CCL11	C22orf39	CCNE1	C9orf46	CCDC64	ASCC2	CAMK1D	CD160	C15orf38	C22orf39	BATF2	CCDC77	CBWD3	CDC42BPG	ARHGEF3
CALM3	CCL13	C3orf63	CD160	C9orf66	CCDC66	ASCC3	CAMKK2	CD274	C15orf58	C3orf63	BCL11A	CCDC85B	CBWD6	CDC42EP2	ARID1A
CAMK1D	CCL2	C5orf25	CD274	CA14	CCDC77	ASPSCR1	CANX	CD33	C16orf52	C5orf25	BCL2L1	CCDC92	CBX8	CDC42EP4	ARID2
CAMKK2	CCL8	C5orf45	CDADC1	CAB39L	CCDC85B	ATG2A	CAPN1	CDADC1	C16orf55	C5orf45	BCL7A	CCL11	CCDC64	CDC45	ARL10
CANX	CCND1	C6orf223	CDAN1	CABLES1	CCDC92	ATG4B	CAPN10	CDAN1	C16orf7	C6orf223	BEND5	CCL13	CCDC66	CDCA5	ARL2
CAPN1	CCND2	C6orf226	CDC16	CABLES2	CCL11	ATG7	CAPZB	CDC16	C17orf63	C6orf226	BET1L	CCL2	CCDC77	CDH1	ARL6IP4
CAPN10	CCND3	C7orf13	CDC42BPG	CABP1	CCL13	ATHL1	CASKIN1	CDC42BPG	C17orf97	C7orf13	BMP8A	CCL8	CCDC85B	CDH13	ARNT
CAPZB	CCNE1	C8orf42	CDC42EP2	CACNA1A	CCL2	ATM	CASP8	CDC42EP2	C18orf56	C8orf42	BOK	CCND1	CCDC92	CDH3	ARSA
CASKIN1	CD160	C9orf142	CDC42EP4	CACNA2D4	CCL8	ATP13A2	CBFB	CDC42EP4	C19orf12	C9orf142	BRCA1	CCND2	CCL11	CDK10	ARVCF
CASP8	CD274	C9orf46	CDC45	CALM3	CCND1	ATP5D	CBWD1	CDC45	C19orf26	C9orf46	BRCA2	CCND3	CCL13	CDK17	ASB7
CBFB	CD33	C9orf66	CDCA5	CAMK1D	CCND2	ATP5E	CBWD3	CDCA5	C1GALT1	C9orf66	BRCC3	CCNE1	CCL2	CDK2AP1	ASCC2
CBWD1	CDADC1	CA14	CDH1	CAMKK2	CCND3	ATP5EP2	CBWD6	CDH1	C1orf31	CA14	BRD1	CD160	CCL8	CDK4	ASCC3
CBWD3	CDAN1	CAB39L	CDH13	CANX	CCNE1	ATP6V0A2	CBX8	CDH13	C1orf51	CABLES1	BRD4	CD274	CCND1	CDK6	ASPSCR1
CBWD6	CDC16	CABLES1	CDH3	CAPN1	CD160	ATRN	CCDC64	CDH3	C1orf54	CABLES2	BRSK2	CD33	CCND2	CDKAL1	ATG2A
CBX8	CDC42BPG	CABLES2	CDK10	CAPN10	CD274	AUTS2	CCDC66	CDK10	C20orf151	CABP1	BRWD1	CDADC1	CCND3	CDKN1B	ATG4B
CCDC64	CDC42EP2	CABP1	CDK17	CAPZB	CD33	AXIN2	CCDC77	CDK17	C22orf25	CACNA1A	BTNL9	CDAN1	CD160	CDKN2A	ATG7
CCDC66	CDC42EP4	CACNA1A	CDK2AP1	CASKIN1	CDADC1	B2M	CCDC85B	CDK2AP1	C22orf29	CACNA2D4	C10orf108	CDC16	CD274	CDKN2B	ATHL1
CCDC77	CDC45	CACNA2D4	CDK4	CASP8	CDAN1	B3GALT5	CCDC92	CDK4	C22orf39	CALM3	C11orf2	CDC42BPG	CD33	CDKN2C	ATM
CCDC85B	CDCA5	CALM3	CDKAL1	CBFB	CDC16	B3GNT4	CCL11	CDK6	C3orf63	CAMK1D	C11orf65	CDC42EP2	CDADC1	CDR2	ATP13A2
CCDC92	CDH1	CAMK1D	CDKN1B	CBWD1	CDC42BPG	B4GALNT3	CCL13	CDKAL1	C5orf25	CAMKK2	C12orf43	CDC42EP4	CDAN1	CEBPA	ATP5D
CCL11	CDH13	CAMKK2	CDKN2A	CBWD3	CDC42EP2	B4GALNT4	CCL2	CDKN1B	C5orf45	CANX	C12orf49	CDC45	CDC16	CENPBD1	ATP5E
CCL13	CDH3	CANX	CDKN2B	CBWD6	CDC42EP4	B4GALT7	CCL8	CDKN2A	C6orf226	CAPN1	C12orf5	CDCA5	CDC42BPG	CFL1	ATP6V0A2
CCL2	CDK10	CAPN1	CDKN2C	CBX8	CDC45	BAG5	CCND1	CDKN2B	C7orf13	CAPN10	C12orf65	CDH1	CDC42EP2	CHD1	ATRN
CCL8	CDK17	CAPN10	CDR2	CCDC64	CDCA5	BAP1	CCND2	CDKN2C	C8orf42	CAPZB	C14orf43	CDH13	CDC42EP4	CHD3	AUTS2
CCND1	CDK2AP1	CAPZB	CEBPA	CCDC66	CDH1	BATF2	CCND3	CDR2	C9orf142	CASKIN1	C15orf38	CDH3	CDC45	CHD4	AXIN2
CCND2	CDK4	CASKIN1	CENPBD1	CCDC77	CDH13	BCL2L1	CCNE1	CEBPA	C9orf46	CASP8	C15orf58	CDK10	CDCA5	CHD6	B3GALT5
CCND3	CDK6	CASP8	CFL1	CCDC85B	CDK10	BCL7A	CD160	CENPBD1	C9orf66	CBFB	C16orf52	CDK17	CDH1	CHFR	B3GAT1
CCNE1	CDKAL1	CBFB	CHD1	CCDC92	CDK17	BEND5	CD274	CFL1	CA14	CBWD1	C16orf55	CDK2AP1	CDH13	CHKB	B4GALNT3
CD160	CDKN1B	CBWD1	CHD3	CCL11	CDK2AP1	BET1L	CD33	CHD1	CAB39L	CBWD6	C16orf7	CDK4	CDH3	CHKB.CPT1B	B4GALNT4
CD274	CDKN2A	CBWD3	CHD4	CCL2	CDK4	BID	CDADC1	CHD3	CABLES1	CBX8	C17orf63	CDK6	CDK10	CHL1	B4GALT7
CD33	CDKN2B	CBWD6	CHD6	CCL8	CDK6	BMP8A	CDAN1	CHD4	CABLES2	CCDC64	C17orf97	CDKAL1	CDK17	CHMP1A	BAG5
CDADC1	CDKN2C	CBX8	CHFR	CCND1	CDKAL1	BOK	CDC16	CHD6	CABP1	CCDC66	C18orf56	CDKN1B	CDK2AP1	CHMP2A	BAMBI
CDAN1	CDR2	CCDC64	CHKB	CCND2	CDKN1B	BRAF	CDC42BPG	CHFR	CACNA1A	CCDC77	C19orf12	CDKN2A	CDK4	CHMP4B	BAP1
CDC16	CEBPA	CCDC66	CHKB.CPT1B	CCND3	CDKN2C	BRCA1	CDC42EP2	CHKB	CACNA2D4	CCDC85B	C1GALT1	CDKN2B	CDK6	CHODL	BCL11A
CDC42BPG	CENPBD1	CCDC77	CHL1	CCNE1	CDR2	BRCC3	CDC42EP4	CHKB.CPT1B	CALM3	CCDC92	C1orf31	CDKN2C	CDKAL1	CHRFAM7A	BCL2L1
CDC42EP2	CFL1	CCDC85B	CHMP1A	CD160	CEBPA	BRD1	CDC45	CHL1	CAMK1D	CCL11	C1orf51	CDR2	CDKN1B	CHSY3	BCL7A
CDC42EP4	CHD1	CCDC92	CHMP2A	CD33	CENPBD1	BRD4	CDCA5	CHMP1A	CAMKK2	CCL13	C1orf54	CEBPA	CDKN2B	CIB1	BEND5
CDC45	CHD3	CCL2	CHMP4B	CDADC1	CFL1	BRWD1	CDH1	CHMP2A	CANX	CCL2	C22orf25	CENPBD1	CDKN2C	CIT	BET1L
CDCA5	CHD4	CCL8	CHODL	CDAN1	CHD1	BTBD11	CDH13	CHMP4B	CAPN1	CCL8	C22orf29	CFL1	CDR2	CLCF1	BMP8A
CDH1	CHD6	CCND1	CHRFAM7A	CDC16	CHD3	BTNL9	CDH3	CHODL	CAPN10	CCND2	C22orf39	CHD1	CEBPA	CLDN5	BMP8B
CDH13	CHFR	CCND2	CHSY3	CDC42BPG	CHD4	C10orf108	CDK10	CHRFAM7A	CAPZB	CCND3	C3orf63	CHD3	CENPBD1	CLIC2	BOK
CDH3	CHKB	CCND3	CIB1	CDC42EP2	CHD6	C11orf2	CDK17	CHSY3	CASKIN1	CCNE1	C5orf25	CHD4	CFL1	CLIC3	BRAF
CDK10	CHKB.CPT1B	CCNE1	CIT	CDC42EP4	CHFR	C11orf65	CDK2AP1	CIB1	CASP8	CD160	C5orf45	CHD6	CHD1	CLIC6	BRCA1
CDK17	CHL1	CD160	CLCF1	CDC45	CHKB	C12orf43	CDK4	CIT	CBFB	CD274	C6orf223	CHFR	CHD3	CLIP1	BRCA2
CDK2AP1	CHMP1A	CD33	CLDN5	CDCA5	CHKB.CPT1B	C12orf49	CDK6	CLCF1	CBWD1	CD33	C6orf226	CHKB	CHD4	CLIP2	BRCC3
CDK4	CHMP2A	CDADC1	CLIC2	CDH1	CHL1	C12orf5	CDKAL1	CLDN5	CBWD3	CDADC1	C7orf13	CHKB.CPT1B	CHD6	CLK4	BRD1
CDK6	CHMP4B	CDAN1	CLIC3	CDH13	CHMP1A	C12orf65	CDKN1B	CLIC2	CBWD6	CDAN1	C8orf42	CHMP1A	CHFR	CLPTM1L	BRD4
CDKAL1	CHODL	CDC16	CLIC6	CDK10	CHMP2A	C14orf43	CDKN2A	CLIC3	CBX8	CDC16	C9orf142	CHMP2A	CHKB	CLTB	BRSK2
CDKN1B	CHRFAM7A	CDC42BPG	CLIP1	CDK17	CHMP4B	C15orf38	CDKN2B	CLIC6	CCDC64	CDC42BPG	C9orf46	CHMP4B	CHKB.CPT1B	CLTCL1	BRWD1
CDKN2A	CHSY3	CDC42EP2	CLIP2	CDK2AP1	CHODL	C15orf58	CDKN2C	CLIP1	CCDC66	CDC42EP2	CA14	CHODL	CHMP1A	CMAS	BTBD11
CDKN2B	CIB1	CDC42EP4	CLK4	CDK4	CHRFAM7A	C16orf52	CDR2	CLIP2	CCDC77	CDC42EP4	CABLES1	CHRFAM7A	CHMP2A	CN5H6.4	BTNL9
CDKN2C	CIT	CDC45	CLPTM1L	CDK6	CHSY3	C16orf55	CEBPA	CLK4	CCDC85B	CDC45	CABLES2	CHSY3	CHMP4B	CNIH4	C10orf108
CDR2	CLCF1	CDCA5	CLTB	CDKAL1	CIB1	C16orf7	CENPBD1	CLPTM1L	CCDC92	CDCA5	CABP1	CIB1	CHRFAM7A	CNNM3	C11orf2
CEBPA	CLDN5	CDH1	CLTCL1	CDKN1B	CIT	C17orf63	CFL1	CLTB	CCL11	CDH1	CACNA1A	CIT	CHSY3	CNOT6	C11orf65
CENPBD1	CLIC2	CDK10	CMAS	CDKN2B	CLCF1	C17orf97	CHD1	CLTCL1	CCL2	CDH13	CACNA2D4	CLCF1	CIB1	CNPY3	C12orf43
CFL1	CLIC3	CDK17	CN5H6.4	CDKN2C	CLDN5	C18orf56	CHD3	CMAS	CCL8	CDH3	CALM3	CLIC2	CIT	CNST	C12orf49
CHD1	CLIC6	CDK2AP1	CNIH4	CDR2	CLIC2	C19orf12	CHD4	CN5H6.4	CCND1	CDK10	CAMK1D	CLIC3	CLDN5	CNTN4	C12orf5
CHD3	CLIP1	CDK4	CNNM3	CEBPA	CLIC6	C19orf26	CHD6	CNIH4	CCND2	CDK17	CAMKK2	CLIC6	CLIC2	CNTNAP3	C12orf65
CHD4	CLIP2	CDK6	CNOT6	CENPBD1	CLIP1	C1GALT1	CHFR	CNNM3	CCND3	CDK2AP1	CANX	CLIP1	CLIC3	COL4A5	C14orf43
CHD6	CLK4	CDKAL1	CNPY3	CFL1	CLIP2	C1orf31	CHKB	CNOT6	CCNE1	CDK4	CAPN1	CLIP2	CLIC6	COL8A2	C15orf38
CHFR	CLPTM1L	CDKN1B	CNST	CHD1	CLK4	C1orf51	CHKB.CPT1B	CNPY3	CD160	CDK6	CAPN10	CLK4	CLIP1	COLEC12	C15orf58
CHKB	CLTB	CDKN2C	CNTN4	CHD3	CLPTM1L	C1orf54	CHL1	CNST	CD33	CDKAL1	CAPZB	CLPTM1L	CLIP2	COMT	C16orf52
CHKB.CPT1B	CLTCL1	CDR2	CNTNAP3	CHD4	CLTB	C20orf151	CHMP1A	CNTN4	CDADC1	CDKN1B	CASKIN1	CLTB	CLK4	COQ5	C16orf55
CHL1	CMAS	CEBPA	COL23A1	CHD6	CLTCL1	C22orf25	CHMP2A	CNTNAP3	CDAN1	CDKN2A	CASP8	CLTCL1	CLPTM1L	COX18	C16orf7
CHMP1A	CN5H6.4	CENPBD1	COL4A5	CHFR	CMAS	C22orf29	CHMP4B	COL23A1	CDC16	CDKN2B	CBFB	CMAS	CLTB	COX4I2	C17orf63
CHMP2A	CNIH4	CFL1	COL8A2	CHKB	CN5H6.4	C22orf39	CHODL	COL4A5	CDC42BPG	CDKN2C	CBWD1	CN5H6.4	CLTCL1	COX6A1	C17orf97
CHMP4B	CNNM3	CHD1	COLEC12	CHKB.CPT1B	CNIH4	C2orf54	CHRFAM7A	COL8A2	CDC42EP2	CDR2	CBWD3	CNIH4	CMAS	CPEB2	C18orf56
CHODL	CNOT6	CHD3	COMT	CHMP1A	CNNM3	C3orf63	CHSY3	COLEC12	CDC42EP4	CEBPA	CBWD6	CNNM3	CN5H6.4	CPM	C19orf12
CHRFAM7A	CNPY3	CHD4	COQ5	CHMP2A	CNOT6	C5orf25	CIB1	COMT	CDC45	CENPBD1	CBX8	CNOT6	CNIH4	CPNE7	C19orf26
CHSY3	CNST	CHD6	COX18	CHMP4B	CNPY3	C5orf45	CIT	COQ5	CDCA5	CFL1	CCDC64	CNPY3	CNNM3	CPT1B	C1GALT1
CIB1	CNTN4	CHFR	COX4I2	CHSY3	CNST	C6orf223	CLCF1	COX18	CDH1	CHD1	CCDC66	CNST	CNOT6	CREBBP	C1orf51
CIT	CNTNAP3	CHKB	COX6A1	CIB1	CNTN4	C6orf226	CLDN5	COX4I2	CDH13	CHD3	CCDC77	CNTN4	CNPY3	CREBL2	C20orf151
CLCF1	COL4A5	CHKB.CPT1B	CPEB2	CIT	CNTNAP3	C8orf42	CLIC2	COX6A1	CDK10	CHD4	CCDC85B	CNTNAP3	CNST	CRELD2	C22orf25
CLDN5	COL8A2	CHMP1A	CPM	CLCF1	COL23A1	C9orf142	CLIC3	CPEB2	CDK17	CHD6	CCDC92	COL23A1	CNTN4	CRKL	C22orf29
CLIC2	COLEC12	CHMP2A	CPNE7	CLDN5	COL4A5	C9orf46	CLIP1	CPM	CDK2AP1	CHFR	CCL13	COL4A5	CNTNAP3	CROCC	C22orf39
CLIC3	COMT	CHMP4B	CPT1B	CLIC2	COL8A2	C9orf66	CLIP2	CPT1B	CDK4	CHKB	CCL2	COL8A2	COL4A5	CSNK2A1	C3orf63
CLIP1	COQ5	CHODL	CREBBP	CLIC3	COLEC12	CA14	CLK4	CREBBP	CDK6	CHKB.CPT1B	CCL8	COLEC12	COL8A2	CSTF2T	C5orf25
CLIP2	COX18	CHRFAM7A	CREBL2	CLIP1	COMT	CAB39L	CLPTM1L	CREBL2	CDKAL1	CHL1	CCND1	COMT	COLEC12	CTBP1	C5orf45
CLK4	COX6A1	CHSY3	CRELD2	CLIP2	COQ5	CABLES1	CLTB	CRELD2	CDKN1B	CHMP1A	CCND2	COQ5	COMT	CTCF	C6orf223
CLPTM1L	CPEB2	CIB1	CRKL	CLK4	COX18	CABP1	CLTCL1	CRKL	CDKN2A	CHMP2A	CCND3	COX18	COQ5	CTDP1	C6orf226
CLTB	CPM	CIT	CROCC	CLPTM1L	COX4I2	CACNA2D4	CMAS	CROCC	CDKN2B	CHMP4B	CD160	COX4I2	COX18	CTNNB1	C7orf13
CLTCL1	CPNE7	CLCF1	CSNK2A1	CLTB	COX6A1	CALM3	CN5H6.4	CSNK2A1	CDKN2C	CHODL	CD274	COX6A1	COX4I2	CTSD	C8orf42
CMAS	CPT1B	CLDN5	CSTF2T	CLTCL1	CPEB2	CAMKK2	CNIH4	CSTF2T	CDR2	CHRFAM7A	CD33	CPEB2	COX6A1	CTSG	C9orf142
CN5H6.4	CREBBP	CLIC2	CTBP1	CMAS	CPM	CANX	CNNM3	CTBP1	CEBPA	CHSY3	CDADC1	CPM	CPEB2	CTSW	C9orf46
CNIH4	CREBL2	CLIC6	CTCF	CN5H6.4	CPNE7	CAPN1	CNOT6	CTCF	CENPBD1	CIB1	CDAN1	CPNE7	CPM	CTSZ	C9orf66
CNNM3	CRELD2	CLIP1	CTDP1	CNIH4	CPT1B	CAPN10	CNPY3	CTDP1	CFL1	CIT	CDC16	CPT1B	CPNE7	CUL1	CA14
CNOT6	CRKL	CLIP2	CTNNB1	CNNM3	CREBBP	CAPZB	CNST	CTNNB1	CHD1	CLCF1	CDC42EP2	CREBBP	CPT1B	CUL3	CAB39L
CNPY3	CROCC	CLK4	CTSD	CNOT6	CREBL2	CASKIN1	CNTNAP3	CTSD	CHD3	CLDN5	CDC42EP4	CREBL2	CREBBP	CUL7	CABLES1
CNST	CSNK2A1	CLPTM1L	CTSZ	CNPY3	CRELD2	CASP8	COL23A1	CTSG	CHD4	CLIC2	CDCA5	CRELD2	CREBL2	CYP21A2	CABLES2
CNTN4	CSTF2T	CLTB	CUL1	CNST	CRKL	CBFB	COL4A5	CTSW	CHD6	CLIC3	CDH1	CRKL	CRELD2	CYP2E1	CABP1
CNTNAP3	CTBP1	CLTCL1	CUL3	CNTN4	CROCC	CBWD1	COMT	CTSZ	CHFR	CLIP1	CDH13	CROCC	CRKL	CYP4F22	CACNA1A
COL4A5	CTCF	CMAS	CUL7	COL23A1	CSNK2A1	CBWD3	COQ5	CUL1	CHKB	CLIP2	CDK10	CSNK2A1	CROCC	CYP4X1	CACNA2D4
COL8A2	CTDP1	CN5H6.4	CYP21A2	COL8A2	CSTF2T	CBWD6	COX18	CUL3	CHKB.CPT1B	CLK4	CDK17	CSTF2T	CSNK2A1	CYSLTR2	CALM3
COLEC12	CTNNB1	CNIH4	CYP2E1	COLEC12	CTBP1	CBX8	COX4I2	CUL7	CHMP1A	CLPTM1L	CDK2AP1	CTBP1	CSTF2T	D2HGDH	CAMK1D
COMT	CTSD	CNNM3	CYP3A5	COMT	CTCF	CCDC64	COX6A1	CYP21A2	CHMP2A	CLTB	CDK4	CTCF	CTBP1	DBN1	CAMKK2
COQ5	CTSG	CNOT6	CYP4F22	COQ5	CTDP1	CCDC66	CPEB2	CYP2E1	CHMP4B	CLTCL1	CDK6	CTDP1	CTCF	DBNDD1	CANX
COX18	CTSW	CNPY3	CYP4X1	COX18	CTNNB1	CCDC85B	CPM	CYP4F22	CHODL	CMAS	CDKAL1	CTNNB1	CTDP1	DCUN1D2	CAPN1
COX4I2	CTSZ	CNST	CYSLTR2	COX4I2	CTSD	CCDC92	CPNE7	CYP4X1	CHRFAM7A	CN5H6.4	CDKN1B	CTSD	CTNNB1	DDAH1	CAPN10
COX6A1	CUL1	CNTN4	D2HGDH	COX6A1	CTSG	CCL11	CPT1B	CYSLTR2	CHSY3	CNIH4	CDKN2B	CTSG	CTSD	DDX41	CAPZB
CPEB2	CUL3	COL23A1	DBN1	CPEB2	CTSW	CCND1	CREBBP	D2HGDH	CIB1	CNNM3	CDKN2C	CTSW	CTSG	DDX51	CASKIN1
CPNE7	CUL7	COL4A5	DBNDD1	CPM	CTSZ	CCND2	CREBL2	DBN1	CLCF1	CNOT6	CDR2	CTSZ	CTSW	DDX55	CASP8
CPT1B	CYP2E1	COMT	DCUN1D2	CPNE7	CUL1	CCND3	CRELD2	DBNDD1	CLIP1	CNPY3	CENPBD1	CUL1	CTSZ	DEAF1	CBFB
CREBBP	CYP4F22	COQ5	DDAH1	CPT1B	CUL3	CD160	CRKL	DCUN1D2	CLIP2	CNST	CFL1	CUL3	CUL1	DEF8	CBWD1
CREBL2	CYP4X1	COX18	DDX41	CREBBP	CUL7	CD33	CROCC	DDAH1	CLK4	CNTNAP3	CHD1	CUL7	CUL3	DENR	CBWD3
CRELD2	CYSLTR2	COX4I2	DDX51	CREBL2	CYP21A2	CDADC1	CSNK2A1	DDX41	CLPTM1L	COL23A1	CHD3	CYP21A2	CUL7	DGCR11	CBWD6
CRKL	D2HGDH	COX6A1	DDX55	CRELD2	CYP2E1	CDAN1	CSTF2T	DDX51	CLTB	COL4A5	CHD4	CYP2E1	CYP21A2	DGCR14	CBX8
CROCC	DBN1	CPEB2	DEAF1	CRKL	CYP3A5	CDC16	CTBP1	DDX55	CLTCL1	COMT	CHD6	CYP3A5	CYP2E1	DGCR2	CCDC64
CSNK2A1	DBNDD1	CPM	DEF8	CROCC	CYP4X1	CDC42BPG	CTCF	DEAF1	CMAS	COQ5	CHFR	CYP4F22	CYP3A5	DGCR6	CCDC66
CSTF2T	DCUN1D2	CPNE7	DENR	CSNK2A1	CYSLTR2	CDC42EP2	CTDP1	DEF8	CN5H6.4	COX18	CHKB	CYP4X1	CYP4F22	DGCR6L	CCDC77
CTBP1	DDAH1	CPT1B	DGCR11	CSTF2T	D2HGDH	CDC42EP4	CTNNB1	DENR	CNIH4	COX4I2	CHKB.CPT1B	CYSLTR2	CYSLTR2	DGCR8	CCDC85B
CTCF	DDX41	CREBBP	DGCR14	CTBP1	DBN1	CDCA5	CTSD	DGCR11	CNNM3	COX6A1	CHL1	D2HGDH	D2HGDH	DGCR9	CCDC92
CTDP1	DDX51	CREBL2	DGCR2	CTCF	DBNDD1	CDH1	CTSG	DGCR14	CNOT6	CPEB2	CHMP1A	DBN1	DBN1	DGKZ	CCND1
CTNNB1	DDX55	CRELD2	DGCR5	CTDP1	DCUN1D2	CDH13	CTSW	DGCR2	CNPY3	CPM	CHMP2A	DBNDD1	DBNDD1	DIABLO	CCND2
CTSD	DEAF1	CRKL	DGCR6	CTNNB1	DDAH1	CDK10	CTSZ	DGCR5	CNST	CPT1B	CHMP4B	DCUN1D2	DCUN1D2	DIAPH2	CCNE1
CTSG	DEF8	CROCC	DGCR6L	CTSD	DDX41	CDK17	CUL1	DGCR6	CNTN4	CREBBP	CHODL	DDAH1	DDAH1	DIP2C	CD160
CTSW	DENR	CSNK2A1	DGCR8	CTSG	DDX51	CDK4	CUL3	DGCR6L	CNTNAP3	CREBL2	CHRFAM7A	DDX41	DDX41	DKC1	CDADC1
CTSZ	DGCR11	CSTF2T	DGCR9	CTSW	DDX55	CDKN1B	CUL7	DGCR8	COL23A1	CRELD2	CHSY3	DDX51	DDX51	DKFZp761E198	CDAN1
CUL1	DGCR14	CTBP1	DGKZ	CTSZ	DEAF1	CDR2	CYP2E1	DGCR9	COL4A5	CRKL	CIB1	DDX55	DDX55	DLG2	CDC16
CUL3	DGCR2	CTCF	DIABLO	CUL1	DEF8	CEBPA	CYP3A5	DGKZ	COL8A2	CROCC	CIT	DEAF1	DEAF1	DLG5	CDC42BPG
CUL7	DGCR6	CTDP1	DIAPH2	CUL3	DENR	CENPBD1	CYSLTR2	DIABLO	COMT	CSNK2A1	CLCF1	DEF8	DEF8	DMD	CDC42EP2
CYP21A2	DGCR6L	CTNNB1	DIP2C	CUL7	DGCR11	CFL1	D2HGDH	DIAPH2	COQ5	CSTF2T	CLDN5	DENR	DENR	DNAH1	CDC42EP4
CYP2E1	DGCR8	CTSD	DKC1	CYP21A2	DGCR14	CHD1	DBN1	DIP2C	COX18	CTBP1	CLIC2	DGCR11	DGCR11	DNAH10	CDCA5
CYP3A5	DGKZ	CTSW	DKFZp761E198	CYP2E1	DGCR2	CHD3	DBNDD1	DKC1	COX6A1	CTCF	CLIP1	DGCR14	DGCR14	DNAJB5	CDH1
CYP4F22	DIABLO	CTSZ	DLG2	CYP3A5	DGCR5	CHD4	DCUN1D2	DKFZp761E198	CPEB2	CTDP1	CLIP2	DGCR2	DGCR2	DNAJB6	CDH13
CYSLTR2	DIAPH2	CUL1	DLG5	CYP4X1	DGCR6	CHD6	DDAH1	DLG2	CPNE7	CTNNB1	CLK4	DGCR5	DGCR5	DNHD1	CDK10
D2HGDH	DIP2C	CUL3	DMD	CYSLTR2	DGCR6L	CHFR	DDX41	DLG5	CPT1B	CTSD	CLPTM1L	DGCR6	DGCR6	DNM2	CDK17
DBN1	DKC1	CUL7	DNAH1	D2HGDH	DGCR8	CHKB	DDX51	DMD	CREBBP	CTSG	CMAS	DGCR6L	DGCR6L	DNMT3A	CDK2AP1
DBNDD1	DKFZp761E198	CYP21A2	DNAH10	DBN1	DGCR9	CHKB.CPT1B	DDX55	DNAH1	CREBL2	CTSW	CNIH4	DGCR8	DGCR8	DNMT3B	CDK4
DCUN1D2	DLG2	CYP2E1	DNAJB5	DBNDD1	DGKZ	CHL1	DEAF1	DNAH10	CRELD2	CTSZ	CNNM3	DGCR9	DGCR9	DOC2B	CDK6
DDAH1	DLG5	CYP3A5	DNAJB6	DCUN1D2	DIABLO	CHMP1A	DEF8	DNAJB5	CRKL	CUL1	CNOT6	DGKZ	DGKZ	DOCK8	CDKAL1
DDX41	DMD	CYP4X1	DNHD1	DDAH1	DIAPH2	CHMP2A	DENR	DNAJB6	CROCC	CUL3	CNPY3	DIABLO	DIABLO	DOK3	CDKN1B
DDX51	DNAH1	CYSLTR2	DNM2	DDX41	DIP2C	CHMP4B	DGCR11	DNHD1	CSNK2A1	CUL7	CNST	DIAPH2	DIAPH2	DOK6	CDKN2B
DDX55	DNAH10	D2HGDH	DNMT3A	DDX51	DKC1	CHRFAM7A	DGCR14	DNM2	CSTF2T	CYP2E1	CNTN4	DIP2C	DIP2C	DPEP1	CDKN2C
DEAF1	DNAJB5	DBN1	DNMT3B	DDX55	DKFZp761E198	CHSY3	DGCR2	DNMT3A	CTBP1	CYP3A5	CNTNAP3	DKC1	DKC1	DPF2	CDR2
DEF8	DNAJB6	DBNDD1	DOC2B	DEAF1	DLG2	CIB1	DGCR5	DNMT3B	CTCF	CYSLTR2	COL23A1	DKFZp761E198	DKFZp761E198	DRD4	CEBPA
DENR	DNHD1	DCUN1D2	DOCK8	DEF8	DLG5	CIT	DGCR6	DOC2B	CTDP1	D2HGDH	COL8A2	DLG5	DLG2	DTYMK	CENPBD1
DGCR11	DNM2	DDAH1	DOK6	DENR	DMD	CLCF1	DGCR6L	DOCK8	CTNNB1	DBN1	COLEC12	DMD	DLG5	DUSP22	CFL1
DGCR14	DNMT3A	DDX41	DPEP1	DGCR11	DNAH1	CLDN5	DGCR8	DOK3	CTSD	DBNDD1	COQ5	DNAH1	DMD	DUSP28	CHD1
DGCR2	DNMT3B	DDX51	DPF2	DGCR14	DNAH10	CLIC2	DGCR9	DOK6	CTSG	DCUN1D2	COX18	DNAH10	DNAH1	DYNLL1	CHD3
DGCR5	DOC2B	DDX55	DRD4	DGCR2	DNAJB5	CLIC3	DGKZ	DPF2	CTSZ	DDAH1	COX4I2	DNAJB5	DNAH10	E2F1	CHD4
DGCR6	DOCK8	DEAF1	DTYMK	DGCR5	DNAJB6	CLIC6	DIABLO	DRD4	CUL1	DDX41	COX6A1	DNAJB6	DNAJB5	E2F3	CHD6
DGCR6L	DOK3	DEF8	DUSP22	DGCR6	DNHD1	CLIP1	DIAPH2	DTYMK	CUL3	DDX51	CPEB2	DNHD1	DNAJB6	EEF2K	CHFR
DGCR8	DOK6	DENR	DUSP28	DGCR6L	DNM2	CLIP2	DIP2C	DUSP22	CUL7	DDX55	CPM	DNM2	DNHD1	EFEMP2	CHKB.CPT1B
DGCR9	DPEP1	DGCR11	DYNLL1	DGCR8	DNMT3A	CLK4	DKC1	DUSP28	CYP21A2	DEAF1	CPNE7	DNMT3A	DNM2	EFNA5	CHMP1A
DGKZ	DPF2	DGCR14	E2F1	DGCR9	DNMT3B	CLPTM1L	DKFZp761E198	DYNLL1	CYP2E1	DEF8	CREBBP	DNMT3B	DNMT3A	EGFR	CHMP2A
DIABLO	DRD4	DGCR2	E2F3	DGKZ	DOC2B	CLTB	DLG2	E2F1	CYP3A5	DENR	CREBL2	DOC2B	DNMT3B	EHBP1L1	CHMP4B
DIAPH2	DTYMK	DGCR5	EEF2K	DIABLO	DOCK8	CLTCL1	DLG5	E2F3	CYP4F22	DGCR11	CRELD2	DOCK8	DOCK8	EHD1	CHRFAM7A
DIP2C	DUSP22	DGCR6	EFEMP2	DIAPH2	DOK3	CMAS	DMD	EEF2K	CYP4X1	DGCR14	CRKL	DOK3	DOK3	EIF2B1	CHSY3
DKC1	DUSP28	DGCR6L	EFNA5	DIP2C	DOK6	CN5H6.4	DNAH1	EFEMP2	CYSLTR2	DGCR2	CROCC	DOK6	DOK6	ELP4	CIB1
DKFZp761E198	DYNLL1	DGCR8	EGFR	DKC1	DPEP1	CNIH4	DNAH10	EFNA5	D2HGDH	DGCR5	CSNK2A1	DPEP1	DPEP1	EMB	CIT
DLG2	E2F1	DGCR9	EHBP1L1	DKFZp761E198	DPF2	CNNM3	DNAJB5	EGFR	DBN1	DGCR6	CSTF2T	DPF2	DPF2	ENOSF1	CLIP1
DLG5	E2F3	DGKZ	EHD1	DLG2	DRD4	CNOT6	DNAJB6	EHBP1L1	DBNDD1	DGCR6L	CTBP1	DRD4	DRD4	ENSA	CLIP2
DMD	EEF2K	DIABLO	EIF2B1	DLG5	DTYMK	CNPY3	DNHD1	EHD1	DCUN1D2	DGCR8	CTCF	DTYMK	DTYMK	EP300	CLK4
DNAH1	EFEMP2	DIAPH2	ELP4	DMD	DUSP22	CNST	DNM2	EIF2B1	DDAH1	DGCR9	CTDP1	DUSP22	DUSP22	EPHA2	CLPTM1L
DNAJB5	EFNA5	DIP2C	ENOSF1	DNAH1	DUSP28	COL23A1	DNMT3A	ELP4	DDX41	DGKZ	CTNNB1	DUSP28	DUSP28	EPHA3	CLTB
DNAJB6	EGFR	DKC1	ENSA	DNAH10	DYNLL1	COL4A5	DNMT3B	EMB	DDX51	DIABLO	CTSD	DYNLL1	DYNLL1	ERBB2	CLTCL1
DNHD1	EHBP1L1	DKFZp761E198	EP300	DNAJB5	E2F1	COMT	DOC2B	ENOSF1	DDX55	DIAPH2	CTSG	E2F1	E2F1	ERBB3	CMAS
DNM2	EHD1	DLG2	EPHA2	DNAJB6	E2F3	COQ5	DOCK8	ENSA	DEAF1	DIP2C	CTSZ	E2F3	E2F3	ERG	CN5H6.4
DNMT3A	EIF2B1	DLG5	EPHA3	DNHD1	EEF2K	COX18	DOK3	EP300	DEF8	DKC1	CUL1	EEF2K	EEF2K	ERRFI1	CNNM3
DNMT3B	ELP4	DMD	EPHA7	DNM2	EFEMP2	COX4I2	DOK6	EPHA2	DENR	DKFZp761E198	CUL3	EFEMP2	EFEMP2	ESR1	CNOT6
DOC2B	EMB	DNAH1	ERBB2	DNMT3A	EFNA5	COX6A1	DPEP1	EPHA3	DGCR11	DLG2	CUL7	EFNA5	EFNA5	ETFDH	CNPY3
DOCK8	ENOSF1	DNAH10	ERBB3	DNMT3B	EHBP1L1	CPEB2	DPF2	EPHA7	DGCR14	DLG5	CYP21A2	EHBP1L1	EGFR	ETNK2	CNST
DOK3	ENSA	DNAJB5	ERG	DOCK8	EHD1	CPM	DRD4	ERBB2	DGCR2	DMD	CYP2E1	EHD1	EHBP1L1	ETS2	CNTN4
DOK6	EP300	DNAJB6	ERRFI1	DOK3	EIF2B1	CPNE7	DTYMK	ERBB3	DGCR6	DNAH1	CYP4X1	EIF2B1	EHD1	ETV6	CNTNAP3
DPF2	EPHA2	DNHD1	ESR1	DOK6	ELP4	CPT1B	DUSP22	ERG	DGCR6L	DNAH10	CYSLTR2	ELP4	EIF2B1	EVI2A	COL23A1
DRD4	EPHA3	DNM2	ETFDH	DPEP1	EMB	CREBBP	DUSP28	ERRFI1	DGCR8	DNAJB5	D2HGDH	EMB	ELP4	EVI2B	COL4A5
DTYMK	ERBB2	DNMT3A	ETNK2	DPF2	ENOSF1	CREBL2	DYNLL1	ESR1	DGCR9	DNAJB6	DBN1	ENOSF1	EMB	EXOC2	COL8A2
DUSP22	ERBB3	DNMT3B	ETS2	DRD4	ENSA	CRELD2	E2F1	ETFDH	DGKZ	DNHD1	DBNDD1	ENSA	ENOSF1	EYA2	COMT
DUSP28	ERG	DOC2B	ETV6	DTYMK	EP300	CRKL	E2F3	ETNK2	DIABLO	DNM2	DCUN1D2	EP300	ENSA	EYS	COQ5
DYNLL1	ERRFI1	DOCK8	EVI2A	DUSP22	EPHA3	CROCC	EEF2K	ETS2	DIAPH2	DNMT3A	DDAH1	EPHA2	EP300	F12	COX18
E2F1	ESR1	DOK3	EXOC2	DUSP28	EPHA7	CSNK2A1	EFEMP2	ETV6	DIP2C	DNMT3B	DDX41	EPHA3	EPHA2	F8	CPEB2
E2F3	ETFDH	DOK6	EYA2	DYNLL1	ERBB2	CSTF2T	EFNA5	EVI2A	DKC1	DOC2B	DDX51	EPHA7	EPHA3	F8A1	CPT1B
EEF2K	ETNK2	DPEP1	EYS	E2F1	ERBB3	CTBP1	EGFR	EVI2B	DKFZp761E198	DOCK8	DDX55	ERBB2	EPHA7	FAF2	CREBBP
EFEMP2	ETS2	DPF2	F12	E2F3	ERG	CTCF	EHBP1L1	EXOC2	DLG5	DOK3	DEAF1	ERBB3	ERBB2	FAM101A	CREBL2
EFNA5	ETV6	DRD4	F8	EEF2K	ERRFI1	CTDP1	EHD1	EYA2	DMD	DOK6	DEF8	ERG	ERBB3	FAM101B	CRELD2
EGFR	EVI2A	DTYMK	F8A1	EFEMP2	ESR1	CTNNB1	EIF2B1	EYS	DNAH1	DPEP1	DENR	ERRFI1	ERG	FAM107A	CRKL
EHBP1L1	EVI2B	DUSP22	FAF2	EFNA5	ETFDH	CTSD	ELP4	F12	DNAJB5	DPF2	DGCR11	ESR1	ERRFI1	FAM110C	CROCC
EHD1	EXOC2	DUSP28	FAM101A	EHBP1L1	ETNK2	CTSG	EMB	F8	DNAJB6	DRD4	DGCR14	ETFDH	ETFDH	FAM116B	CSNK2A1
EIF2B1	EYA2	DYNLL1	FAM107A	EHD1	ETS2	CTSZ	ENOSF1	F8A1	DNHD1	DTYMK	DGCR2	ETNK2	ETNK2	FAM122A	CSTF2T
ELP4	EYS	E2F1	FAM110C	EIF2B1	ETV6	CUL1	ENSA	FAF2	DNM2	DUSP22	DGCR5	ETS2	ETS2	FAM124B	CTBP1
EMB	F12	E2F3	FAM116B	ELP4	EVI2A	CUL3	EP300	FAM101B	DNMT3A	DUSP28	DGCR6	ETV6	ETV6	FAM177A1	CTCF
ENOSF1	F8	EEF2K	FAM122A	EMB	EVI2B	CUL7	EPHA2	FAM107A	DNMT3B	DYNLL1	DGCR6L	EVI2A	EVI2A	FAM178B	CTDP1
ENSA	F8A1	EFEMP2	FAM124B	ENOSF1	EXOC2	CYP21A2	EPHA3	FAM110C	DOC2B	E2F1	DGCR8	EVI2B	EVI2B	FAM189A1	CTNNB1
EP300	FAF2	EFNA5	FAM177A1	ENSA	EYA2	CYP2E1	EPHA7	FAM116B	DOCK8	E2F3	DGCR9	EXOC2	EXOC2	FAM190A	CTSD
EPHA2	FAM101A	EHBP1L1	FAM178B	EP300	EYS	CYP3A5	ERBB2	FAM122A	DOK3	EEF2K	DGKZ	EYA2	EYS	FAM193B	CTSZ
EPHA3	FAM101B	EHD1	FAM189A1	EPHA2	F12	CYP4F22	ERBB3	FAM124B	DOK6	EFEMP2	DIABLO	EYS	F12	FAM19A5	CUL1
ERBB2	FAM107A	EIF2B1	FAM190A	EPHA3	F8	CYP4X1	ERG	FAM177A1	DPEP1	EFNA5	DIAPH2	F12	F8	FAM200A	CUL3
ERBB3	FAM110C	ELP4	FAM193B	ERBB2	F8A1	CYSLTR2	ERRFI1	FAM178B	DPF2	EGFR	DIP2C	F8	F8A1	FAM20C	CUL7
ERG	FAM116B	EMB	FAM19A5	ERBB3	FAF2	D2HGDH	ETFDH	FAM189A1	DRD4	EHBP1L1	DKC1	F8A1	FAF2	FAM27A	CYP21A2
ERRFI1	FAM122A	ENOSF1	FAM200A	ERG	FAM101A	DBN1	ETS2	FAM190A	DTYMK	EHD1	DKFZp761E198	FAF2	FAM101A	FAM27C	CYP2E1
ETFDH	FAM124B	ENSA	FAM20C	ERRFI1	FAM101B	DCUN1D2	ETV6	FAM193B	DUSP22	EIF2B1	DLG2	FAM101A	FAM101B	FAM38B	CYP4F22
ETNK2	FAM177A1	EP300	FAM27A	ESR1	FAM107A	DDAH1	EVI2A	FAM19A5	DUSP28	ELP4	DLG5	FAM101B	FAM110C	FAM57A	CYSLTR2
ETS2	FAM178B	EPHA2	FAM27C	ETFDH	FAM110C	DDX41	EVI2B	FAM200A	DYNLL1	EMB	DMD	FAM110C	FAM116B	FAM70B	D2HGDH
ETV6	FAM189A1	EPHA7	FAM38B	ETNK2	FAM116B	DDX51	EXOC2	FAM20C	E2F1	ENOSF1	DNAH1	FAM116B	FAM122A	FAM89B	DBN1
EVI2A	FAM190A	ERBB2	FAM57A	ETS2	FAM122A	DDX55	EYA2	FAM27A	E2F3	ENSA	DNAH10	FAM122A	FAM124B	FAM95B1	DBNDD1
EVI2B	FAM193B	ERBB3	FAM70B	ETV6	FAM124B	DEAF1	EYS	FAM27C	EEF2K	EP300	DNAJB5	FAM124B	FAM177A1	FANCA	DCUN1D2
EXOC2	FAM19A5	ERG	FAM89B	EVI2A	FAM177A1	DEF8	F12	FAM38B	EFEMP2	EPHA2	DNAJB6	FAM177A1	FAM178B	FARP2	DDAH1
EYS	FAM200A	ERRFI1	FAM95B1	EVI2B	FAM178B	DENR	F8	FAM57A	EHBP1L1	EPHA3	DNHD1	FAM178B	FAM189A1	FAT1	DDX41
F12	FAM20C	ESR1	FANCA	EXOC2	FAM189A1	DGCR11	F8A1	FAM70B	EHD1	EPHA7	DNM2	FAM189A1	FAM190A	FAU	DDX51
F8	FAM27A	ETFDH	FARP2	EYS	FAM190A	DGCR14	FAF2	FAM89B	EIF2B1	ERG	DNMT3A	FAM190A	FAM193B	FBRS	DDX55
F8A1	FAM27C	ETNK2	FAT1	F12	FAM193B	DGCR2	FAM101A	FAM95B1	ELP4	ERRFI1	DOC2B	FAM193B	FAM19A5	FBRSL1	DEAF1
FAF2	FAM38B	ETS2	FAU	F8	FAM19A5	DGCR6	FAM101B	FANCA	ENOSF1	ETFDH	DOCK8	FAM200A	FAM200A	FBXO21	DEF8
FAM101A	FAM57A	ETV6	FBRS	F8A1	FAM200A	DGCR6L	FAM107A	FARP2	ENSA	ETS2	DOK3	FAM20C	FAM20C	FBXO25	DENR
FAM101B	FAM70B	EVI2A	FBRSL1	FAF2	FAM20C	DGCR8	FAM110C	FAT1	EP300	ETV6	DOK6	FAM27A	FAM27A	FBXW7	DGCR11
FAM110C	FAM89B	EVI2B	FBXO21	FAM101A	FAM27A	DGCR9	FAM116B	FAU	EPHA2	EVI2A	DPEP1	FAM27C	FAM27C	FBXW8	DGCR14
FAM116B	FAM95B1	EXOC2	FBXO25	FAM101B	FAM27C	DGKZ	FAM122A	FBRS	EPHA7	EVI2B	DPF2	FAM38B	FAM38B	FEM1C	DGCR2
FAM122A	FANCA	EYA2	FBXW7	FAM107A	FAM38B	DIABLO	FAM124B	FBRSL1	ERBB2	EXOC2	DRD4	FAM57A	FAM57A	FGFR1	DGCR6L
FAM124B	FARP2	EYS	FBXW8	FAM110C	FAM57A	DIAPH2	FAM177A1	FBXO21	ERBB3	EYS	DTYMK	FAM70B	FAM70B	FGFR2	DGCR8
FAM177A1	FAT1	F12	FEM1C	FAM116B	FAM70B	DIP2C	FAM178B	FBXO25	ERG	F12	DUSP22	FAM89B	FAM89B	FGFR3	DGCR9
FAM178B	FAU	F8	FGFR1	FAM122A	FAM89B	DKC1	FAM189A1	FBXW7	ESR1	F8	DUSP28	FANCA	FAM95B1	FGFR4	DGKZ
FAM190A	FBRS	F8A1	FGFR2	FAM124B	FAM95B1	DKFZp761E198	FAM190A	FBXW8	ETFDH	F8A1	DYNLL1	FARP2	FANCA	FHIT	DIABLO
FAM193B	FBRSL1	FAF2	FGFR3	FAM177A1	FANCA	DLG2	FAM193B	FEM1C	ETNK2	FAF2	E2F1	FAT1	FARP2	FIBP	DIAPH2
FAM19A5	FBXO21	FAM101B	FGFR4	FAM178B	FARP2	DLG5	FAM19A5	FGFR1	ETS2	FAM101A	E2F3	FAU	FAT1	FKBP1AP1	DIP2C
FAM200A	FBXO25	FAM107A	FHIT	FAM189A1	FAT1	DNAH1	FAM200A	FGFR2	ETV6	FAM101B	EEF2K	FBRS	FAU	FLJ35776	DKC1
FAM20C	FBXW7	FAM110C	FIBP	FAM190A	FAU	DNAH10	FAM20C	FGFR3	EVI2A	FAM107A	EFEMP2	FBRSL1	FBRS	FLJ45445	DKFZp761E198
FAM27A	FBXW8	FAM116B	FKBP1AP1	FAM193B	FBRS	DNAJB5	FAM27A	FHIT	EVI2B	FAM110C	EFNA5	FBXO21	FBRSL1	FLRT3	DLG2
FAM27C	FEM1C	FAM122A	FLJ35776	FAM19A5	FBRSL1	DNAJB6	FAM27C	FIBP	EXOC2	FAM116B	EGFR	FBXO25	FBXO21	FLT3	DLG5
FAM38B	FGFR1	FAM124B	FLJ45445	FAM200A	FBXO21	DNHD1	FAM57A	FKBP1AP1	EYA2	FAM122A	EHBP1L1	FBXW7	FBXO25	FLT4	DMD
FAM57A	FGFR2	FAM177A1	FLRT3	FAM20C	FBXO25	DNM2	FAM70B	FLJ35776	F12	FAM124B	EHD1	FBXW8	FBXW7	FNDC3A	DNAH1
FAM70B	FGFR3	FAM178B	FLT4	FAM27A	FBXW7	DNMT3A	FAM89B	FLJ45445	F8	FAM177A1	EIF2B1	FEM1C	FBXW8	FNIP2	DNAH10
FAM89B	FGFR4	FAM189A1	FNDC3A	FAM27C	FBXW8	DOC2B	FAM95B1	FLRT3	F8A1	FAM189A1	ELP4	FGFR1	FEM1C	FNTA	DNAJB5
FAM95B1	FHIT	FAM190A	FNIP2	FAM38B	FEM1C	DOCK8	FANCA	FLT3	FAF2	FAM190A	EMB	FGFR2	FGFR1	FOSL1	DNAJB6
FANCA	FIBP	FAM193B	FNTA	FAM57A	FGFR1	DOK3	FARP2	FLT4	FAM101A	FAM193B	ENOSF1	FGFR3	FGFR2	FOSL2	DNHD1
FARP2	FKBP1AP1	FAM19A5	FOSL1	FAM70B	FGFR2	DOK6	FAT1	FNDC3A	FAM101B	FAM19A5	ENSA	FGFR4	FGFR3	FOXA1	DNM2
FAT1	FLJ35776	FAM200A	FOSL2	FAM89B	FGFR4	DPEP1	FAU	FNIP2	FAM110C	FAM200A	EP300	FHIT	FGFR4	FOXD4	DNMT3A
FAU	FLJ45445	FAM20C	FOXA1	FAM95B1	FHIT	DPF2	FBRS	FNTA	FAM116B	FAM20C	EPHA7	FIBP	FHIT	FOXP1	DNMT3B
FBRS	FLRT3	FAM27A	FOXD4	FANCA	FIBP	DRD4	FBRSL1	FOSL1	FAM122A	FAM27A	ERBB3	FKBP1AP1	FIBP	FOXQ1	DOC2B
FBRSL1	FLT3	FAM27C	FOXP1	FARP2	FKBP1AP1	DTYMK	FBXO21	FOSL2	FAM124B	FAM27C	ERG	FLJ35776	FKBP1AP1	FRMD5	DOCK8
FBXO21	FNDC3A	FAM38B	FOXQ1	FAT1	FLJ35776	DUSP22	FBXO25	FOXA1	FAM177A1	FAM57A	ERRFI1	FLJ45445	FLJ35776	FRMD8	DOK3
FBXO25	FNIP2	FAM57A	FRMD5	FAU	FLJ45445	DUSP28	FBXW7	FOXD4	FAM189A1	FAM70B	ESR1	FLRT3	FLJ45445	FRS2	DOK6
FBXW7	FNTA	FAM70B	FRMD8	FBRS	FLT3	DYNLL1	FBXW8	FOXP1	FAM190A	FAM89B	ETFDH	FLT3	FLRT3	FUNDC2	DPEP1
FBXW8	FOSL1	FAM89B	FRS2	FBRSL1	FLT4	EEF2K	FEM1C	FRMD5	FAM193B	FAM95B1	ETNK2	FLT4	FLT3	G6PD	DPF2
FEM1C	FOSL2	FAM95B1	FUNDC2	FBXO21	FNDC3A	EFEMP2	FGFR1	FRMD8	FAM19A5	FANCA	ETS2	FNDC3A	FLT4	GAB3	DRD4
FGFR1	FOXA1	FANCA	G6PD	FBXO25	FNIP2	EGFR	FGFR2	FRS2	FAM200A	FARP2	ETV6	FNIP2	FNDC3A	GABRB2	DUSP22
FGFR2	FOXD4	FARP2	GABRB2	FBXW7	FNTA	EHBP1L1	FGFR3	FUNDC2	FAM20C	FAT1	EVI2A	FNTA	FNIP2	GAS6	DUSP28
FGFR3	FOXP1	FAT1	GAS6	FBXW8	FOSL2	EHD1	FGFR4	G6PD	FAM27A	FAU	EVI2B	FOSL1	FNTA	GAS8	DYNLL1
FGFR4	FOXQ1	FAU	GAS8	FEM1C	FOXA1	EIF2B1	FHIT	GAB3	FAM27C	FBRS	EXOC2	FOSL2	FOSL1	GATA3	E2F1
FHIT	FRMD5	FBRS	GATA3	FGFR1	FOXD4	ELP4	FIBP	GABRB2	FAM38B	FBRSL1	EYS	FOXA1	FOSL2	GATA6	E2F3
FIBP	FRMD8	FBRSL1	GATA6	FGFR4	FOXP1	EMB	FKBP1AP1	GAS6	FAM57A	FBXO21	F12	FOXD4	FOXA1	GATC	EEF2K
FKBP1AP1	FRS2	FBXO21	GATC	FHIT	FOXQ1	ENOSF1	FLJ35776	GAS8	FAM70B	FBXO25	F8	FOXP1	FOXD4	GCN1L1	EFEMP2
FLJ35776	FUNDC2	FBXO25	GCN1L1	FIBP	FRMD5	ENSA	FLJ45445	GATA3	FAM89B	FBXW7	F8A1	FOXQ1	FOXP1	GEMIN4	EGFR
FLRT3	G6PD	FBXW7	GEMIN4	FKBP1AP1	FRMD8	EP300	FLRT3	GATC	FAM95B1	FBXW8	FAF2	FRMD8	FRMD5	GFOD1	EHBP1L1
FLT3	GAB3	FBXW8	GFOD1	FLJ35776	FRS2	EPHA2	FLT4	GCN1L1	FANCA	FEM1C	FAM101A	FRS2	FRMD8	GFPT2	EHD1
FLT4	GABRB2	FEM1C	GFPT2	FLRT3	FUNDC2	EPHA3	FNDC3A	GEMIN4	FARP2	FGFR1	FAM101B	FUNDC2	FRS2	GGT3P	EIF2B1
FNDC3A	GAS6	FGFR1	GGT3P	FLT3	G6PD	EPHA7	FNIP2	GFOD1	FAT1	FGFR2	FAM107A	G6PD	FUNDC2	GIGYF2	ELP4
FNIP2	GAS8	FGFR2	GIGYF2	FLT4	GAB3	ERBB2	FNTA	GFPT2	FAU	FGFR3	FAM116B	GAB3	G6PD	GLB1L2	ENOSF1
FNTA	GATA3	FGFR4	GLB1L2	FNDC3A	GABRB2	ERBB3	FOSL1	GGT3P	FBRS	FHIT	FAM122A	GABRB2	GAB3	GLDC	ENSA
FOSL1	GATA6	FHIT	GLDC	FNIP2	GAS6	ERG	FOSL2	GIGYF2	FBRSL1	FIBP	FAM124B	GAS6	GABRB2	GLIS3	EP300
FOSL2	GATC	FIBP	GLIS3	FNTA	GAS8	ESR1	FOXD4	GLB1L2	FBXO21	FKBP1AP1	FAM177A1	GAS8	GAS6	GLOD4	EPHA3
FOXA1	GCN1L1	FKBP1AP1	GLOD4	FOSL2	GATA3	ETFDH	FOXP1	GLDC	FBXO25	FLJ35776	FAM178B	GATA3	GAS8	GMCL1L	EPHA7
FOXD4	GEMIN4	FLJ35776	GMCL1L	FOXA1	GATA6	ETNK2	FOXQ1	GLIS3	FBXW7	FLJ45445	FAM193B	GATA6	GATA3	GMDS	ERBB2
FOXP1	GFOD1	FLJ45445	GMDS	FOXD4	GATC	ETS2	FRMD5	GLOD4	FBXW8	FLRT3	FAM19A5	GATC	GATC	GNA11	ERBB3
FOXQ1	GFPT2	FLT3	GNA11	FOXP1	GCN1L1	EVI2A	FRMD8	GMCL1L	FEM1C	FLT4	FAM200A	GCN1L1	GCN1L1	GNAQ	ERG
FRMD5	GIGYF2	FLT4	GNAQ	FRMD5	GEMIN4	EVI2B	FRS2	GNA11	FGFR1	FNDC3A	FAM20C	GEMIN4	GEMIN4	GNAS	ESR1
FRMD8	GLB1L2	FNDC3A	GNAS	FRMD8	GFOD1	EXOC2	FUNDC2	GNAQ	FGFR2	FNIP2	FAM27A	GFOD1	GFOD1	GNB1L	ETFDH
FRS2	GLDC	FNIP2	GNB1L	FRS2	GFPT2	EYS	G6PD	GNAS	FGFR3	FNTA	FAM27C	GFPT2	GFPT2	GNB2L1	ETNK2
FUNDC2	GLIS3	FNTA	GNB2L1	FUNDC2	GGT3P	F12	GAB3	GNB1L	FGFR4	FOSL1	FAM38B	GGT3P	GGT3P	GNB4	ETS2
G6PD	GLOD4	FOSL2	GNB4	GAB3	GIGYF2	F8	GABRB2	GNB2L1	FHIT	FOSL2	FAM57A	GIGYF2	GIGYF2	GNMT	ETV6
GAB3	GMCL1L	FOXA1	GNMT	GABRB2	GLB1L2	F8A1	GAS6	GNB4	FIBP	FOXD4	FAM70B	GLB1L2	GLB1L2	GOLGA3	EVI2B
GABRB2	GMDS	FOXD4	GOLGA3	GAS6	GLDC	FAF2	GAS8	GNMT	FKBP1AP1	FOXP1	FAM89B	GLIS3	GLIS3	GOLPH3L	EXOC2
GAS6	GNA11	FOXP1	GOLPH3L	GAS8	GLIS3	FAM101B	GATA6	GOLGA3	FLJ35776	FOXQ1	FAM95B1	GLOD4	GLOD4	GOLT1A	EYA2
GAS8	GNAQ	FOXQ1	GOLT1A	GATA3	GLOD4	FAM110C	GATC	GOLPH3L	FLJ45445	FRMD5	FANCA	GMCL1L	GMCL1L	GPC1	F8
GATA3	GNAS	FRMD5	GPC1	GATA6	GMCL1L	FAM116B	GCN1L1	GOLT1A	FLT3	FRMD8	FARP2	GMDS	GMDS	GPHN	F8A1
GATA6	GNB1L	FRMD8	GPHN	GATC	GMDS	FAM122A	GEMIN4	GPC1	FLT4	FUNDC2	FAT1	GNA11	GNA11	GPR137B	FAF2
GATC	GNB2L1	FRS2	GPR137B	GCN1L1	GNA11	FAM124B	GFOD1	GPHN	FNDC3A	G6PD	FAU	GNAQ	GNAQ	GPR143	FAM101B
GCN1L1	GNB4	FUNDC2	GPR143	GEMIN4	GNAQ	FAM177A1	GFPT2	GPR137B	FNTA	GAB3	FBRS	GNAS	GNAS	GPR19	FAM107A
GEMIN4	GNMT	G6PD	GPR19	GFOD1	GNAS	FAM189A1	GGT3P	GPR143	FOSL1	GABRB2	FBRSL1	GNB1L	GNB1L	GPR35	FAM110C
GFOD1	GOLGA3	GAB3	GPR35	GFPT2	GNB1L	FAM190A	GIGYF2	GPR19	FOSL2	GAS6	FBXO21	GNB2L1	GNB2L1	GPR89A	FAM116B
GFPT2	GOLPH3L	GABRB2	GPR89A	GGT3P	GNB2L1	FAM193B	GLB1L2	GPR89A	FOXD4	GAS8	FBXO25	GNB4	GNB4	GPR89C	FAM122A
GGT3P	GOLT1A	GAS6	GPR89C	GIGYF2	GNB4	FAM19A5	GLDC	GPR89C	FOXP1	GATA6	FBXW7	GNMT	GNMT	GPRIN1	FAM124B
GIGYF2	GPC1	GAS8	GPRIN1	GLB1L2	GNMT	FAM200A	GLIS3	GPRIN1	FRMD8	GATC	FBXW8	GOLGA3	GOLGA3	GPS2	FAM177A1
GLB1L2	GPHN	GATA3	GPS2	GLDC	GOLGA3	FAM27A	GLOD4	GPS2	FRS2	GCN1L1	FEM1C	GOLPH3L	GOLPH3L	GRIN2D	FAM189A1
GLDC	GPR137B	GATA6	GRIN2D	GLIS3	GOLPH3L	FAM27C	GMCL1L	GRK6	FUNDC2	GEMIN4	FGFR1	GOLT1A	GOLT1A	GRK6	FAM190A
GLOD4	GPR143	GATC	GRK6	GLOD4	GOLT1A	FAM38B	GMDS	GSTP1	G6PD	GFOD1	FGFR2	GPC1	GPC1	GSTP1	FAM193B
GMCL1L	GPR19	GCN1L1	GSTP1	GMCL1L	GPHN	FAM57A	GNA11	GTF2H2	GAB3	GFPT2	FGFR4	GPHN	GPHN	GTF2H2	FAM19A5
GMDS	GPR35	GEMIN4	GTF2H2	GMDS	GPR137B	FAM70B	GNAQ	GTF2H2B	GABRB2	GGT3P	FHIT	GPR137B	GPR137B	GTF2H2B	FAM200A
GNA11	GPR89A	GGT3P	GTF2H2B	GNA11	GPR143	FAM89B	GNAS	GTF2H2C	GAS6	GIGYF2	FIBP	GPR143	GPR143	GTF2H2C	FAM20C
GNAQ	GPR89C	GIGYF2	GTF2H2C	GNAQ	GPR19	FAM95B1	GNB1L	GTF2H3	GAS8	GLB1L2	FLJ35776	GPR19	GPR19	GTF2H3	FAM38B
GNAS	GPRIN1	GLB1L2	GTF2H3	GNAS	GPR35	FARP2	GNB2L1	GTPBP2	GATA3	GLDC	FLJ45445	GPR35	GPR35	GTPBP2	FAM57A
GNB1L	GPS2	GLDC	GTPBP2	GNB1L	GPR89A	FAU	GNB4	GUSBP3	GATC	GLIS3	FLT3	GPR89A	GPR89A	GUSBP3	FAM70B
GNB2L1	GRIN2D	GLIS3	GUSBP3	GNB2L1	GPR89C	FBRS	GOLGA3	HAX1	GCN1L1	GLOD4	FLT4	GPR89C	GPR89C	HAX1	FAM89B
GNB4	GRK6	GLOD4	HAX1	GNB4	GPRIN1	FBRSL1	GOLPH3L	HDAC10	GEMIN4	GMCL1L	FNDC3A	GPRIN1	GPRIN1	HDAC10	FAM95B1
GNMT	GSTP1	GMCL1L	HDAC10	GNMT	GPS2	FBXO21	GOLT1A	HDLBP	GFOD1	GMDS	FNIP2	GPS2	GPS2	HDLBP	FANCA
GOLGA3	GTF2H2	GMDS	HDLBP	GOLGA3	GRK6	FBXO25	GPC1	HEATR7A	GFPT2	GNA11	FNTA	GRIN2D	GRIN2D	HEATR7A	FARP2
GOLPH3L	GTF2H2B	GNA11	HEATR7A	GOLPH3L	GSTP1	FBXW7	GPHN	HERC2	GIGYF2	GNAQ	FOSL2	GRK6	GRK6	HERC2	FAT1
GOLT1A	GTF2H2C	GNAQ	HERC2	GOLT1A	GTF2H2	FBXW8	GPR137B	HEXIM1	GLB1L2	GNAS	FOXD4	GSTP1	GSTP1	HEXIM1	FAU
GPC1	GTF2H3	GNAS	HEXIM1	GPHN	GTF2H2B	FEM1C	GPR143	HEXIM2	GLDC	GNB1L	FOXP1	GTF2H2	GTF2H2	HEXIM2	FBRS
GPHN	GTPBP2	GNB1L	HEXIM2	GPR137B	GTF2H2C	FGFR1	GPR19	HEYL	GLIS3	GNB2L1	FRMD5	GTF2H2B	GTF2H2B	HEYL	FBRSL1
GPR137B	GUSBP3	GNB2L1	HEYL	GPR143	GTF2H3	FGFR2	GPR35	HGSNAT	GLOD4	GNB4	FRMD8	GTF2H2C	GTF2H2C	HGSNAT	FBXO21
GPR143	HAX1	GNB4	HGSNAT	GPR19	GTPBP2	FGFR3	GPR89A	HIC2	GMCL1L	GOLGA3	FRS2	GTF2H3	GTF2H3	HIC2	FBXO25
GPR19	HDAC10	GNMT	HIC2	GPR35	GUSBP3	FGFR4	GPR89C	HIGD2A	GMDS	GOLPH3L	FUNDC2	GTPBP2	GTPBP2	HIGD2A	FBXW7
GPR89A	HDLBP	GOLGA3	HIGD2A	GPR89A	HAX1	FHIT	GPRIN1	HIP1R	GNA11	GOLT1A	G6PD	GUSBP3	GUSBP3	HIP1R	FBXW8
GPR89C	HEATR7A	GOLPH3L	HIP1R	GPR89C	HDAC10	FIBP	GPS2	HIRA	GNAQ	GPC1	GAB3	HAX1	HAX1	HIRA	FEM1C
GPRIN1	HERC2	GOLT1A	HIRA	GPRIN1	HDLBP	FKBP1AP1	GRIN2D	HK3	GNAS	GPHN	GABRB2	HDAC10	HDAC10	HK3	FGFR1
GPS2	HEXIM1	GPHN	HLA.B	GPS2	HEATR7A	FLJ35776	GRK6	HLA.B	GNB1L	GPR137B	GAS6	HDLBP	HDLBP	HLA.B	FGFR2
GRK6	HEXIM2	GPR137B	HMGN1	GRK6	HERC2	FLJ45445	GSTP1	HMGN1	GNB2L1	GPR143	GAS8	HEATR7A	HEATR7A	HMGN1	FGFR4
GSTP1	HEYL	GPR143	HNF1A	GSTP1	HEXIM1	FLRT3	GTF2H2	HNRNPA3	GNB4	GPR19	GATA6	HERC2	HERC2	HNRNPA3	FHIT
GTF2H2	HGSNAT	GPR19	HNRNPA3	GTF2H2	HEXIM2	FLT4	GTF2H2C	HNRNPAB	GNMT	GPR35	GATC	HEXIM1	HEXIM1	HNRNPAB	FIBP
GTF2H2B	HIC2	GPR35	HNRNPAB	GTF2H2B	HEYL	FNDC3A	GTF2H3	HNRNPH1	GOLGA3	GPR89A	GCN1L1	HEXIM2	HEXIM2	HNRNPH1	FKBP1AP1
GTF2H2C	HIGD2A	GPR89A	HNRNPH1	GTF2H2C	HGSNAT	FNIP2	GTPBP2	HRAS	GOLPH3L	GPR89C	GEMIN4	HEYL	HEYL	HRAS	FLJ45445
GTF2H3	HIP1R	GPR89C	HRAS	GTF2H3	HIC2	FNTA	HAX1	HRH2	GPC1	GPRIN1	GFOD1	HGSNAT	HGSNAT	HSBP1L1	FLT3
GTPBP2	HIRA	GPRIN1	HSBP1L1	GTPBP2	HIGD2A	FOSL1	HDAC10	HSBP1L1	GPHN	GPS2	GFPT2	HIC2	HIC2	HSPB8	FLT4
GUSBP3	HK3	GPS2	HSPB8	GUSBP3	HIP1R	FOSL2	HDLBP	HSPB8	GPR137B	GRIN2D	GIGYF2	HIGD2A	HIGD2A	ID1	FNDC3A
HAX1	HLA.B	GRK6	ID1	HAX1	HIRA	FOXA1	HEATR7A	ID1	GPR143	GRK6	GLB1L2	HIP1R	HIP1R	ID4	FNIP2
HDAC10	HMGN1	GSTP1	ID4	HDAC10	HK3	FOXD4	HERC2	ID4	GPR19	GSTP1	GLIS3	HIRA	HIRA	IDH1	FNTA
HDLBP	HNRNPA3	GTF2H2	IDH1	HDLBP	HLA.B	FOXP1	HEXIM1	IDH1	GPR89A	GTF2H2	GLOD4	HK3	HK3	IDH2	FOSL2
HEATR7A	HNRNPAB	GTF2H2B	IDH2	HEATR7A	HMGN1	FOXQ1	HEXIM2	IDH2	GPR89C	GTF2H2C	GMCL1L	HLA.B	HLA.B	IDI1	FOXA1
HERC2	HNRNPH1	GTF2H2C	IDI1	HERC2	HNF1A	FRMD5	HEYL	IDI1	GPRIN1	GTF2H3	GMDS	HMGN1	HMGN1	IDI2	FOXD4
HEXIM1	HRAS	GTF2H3	IDI2	HEXIM1	HNRNPA3	FRMD8	HGSNAT	IDI2	GPS2	GTPBP2	GNA11	HNF1A	HNF1A	IER5L	FOXP1
HEXIM2	HSBP1L1	GTPBP2	IER5L	HEXIM2	HNRNPAB	FRS2	HIC2	IER5L	GRIN2D	HAX1	GNAQ	HNRNPA3	HNRNPA3	IFITM1	FRMD8
HEYL	ID1	GUSBP3	IFITM1	HEYL	HNRNPH1	FUNDC2	HIGD2A	IFITM1	GRK6	HDAC10	GNAS	HNRNPAB	HNRNPAB	IFITM2	FRS2
HGSNAT	ID4	HAX1	IFITM2	HGSNAT	HRAS	G6PD	HIP1R	IFITM2	GSTP1	HDLBP	GNB1L	HNRNPH1	HNRNPH1	IFITM3	GAB3
HIC2	IDH1	HDAC10	IFITM3	HIC2	HRH2	GAB3	HIRA	IFITM3	GTF2H2	HEATR7A	GNB2L1	HRAS	HRAS	IGF1R	GABRB2
HIGD2A	IDH2	HDLBP	IGF1R	HIGD2A	HSBP1L1	GABRB2	HK3	IGF1R	GTF2H2B	HERC2	GNB4	HRH2	HRH2	IGF2	GAS6
HIP1R	IDI1	HEATR7A	IGF2	HIP1R	HSPB8	GAS6	HLA.B	IGF2	GTF2H2C	HEXIM1	GNMT	HSBP1L1	HSBP1L1	IGSF21	GAS8
HIRA	IDI2	HERC2	IGSF21	HIRA	ID1	GAS8	HMGN1	IGSF21	GTF2H3	HEXIM2	GOLGA3	HSPB8	HSPB8	IGSF6	GATA3
HK3	IER5L	HEXIM1	IGSF6	HK3	ID4	GATC	HNF1A	IGSF6	GTPBP2	HEYL	GOLPH3L	ID1	ID1	IKBKB	GATA6
HLA.B	IFITM1	HEXIM2	IKBKB	HLA.B	IDH1	GCN1L1	HNRNPA3	IKBKB	GUSBP3	HGSNAT	GPHN	IDH1	IDH1	IKBKG	GATC
HMGN1	IFITM2	HEYL	IKBKG	HMGN1	IDH2	GEMIN4	HNRNPAB	IKBKG	HAX1	HIC2	GPR137B	IDH2	IDH2	IMMP1L	GCN1L1
HNRNPA3	IFITM3	HGSNAT	IMMP1L	HNF1A	IDI1	GGT3P	HNRNPH1	IMMP1L	HDAC10	HIGD2A	GPR143	IDI1	IDI1	IMMP2L	GEMIN4
HNRNPAB	IGF1R	HIC2	IMMP2L	HNRNPA3	IDI2	GIGYF2	HRAS	IMMP2L	HDLBP	HIP1R	GPR19	IDI2	IDI2	INF2	GFOD1
HNRNPH1	IGF2	HIGD2A	INF2	HNRNPAB	IER5L	GLB1L2	HRH2	INF2	HEATR7A	HIRA	GPR35	IER5L	IFITM1	ING1	GIGYF2
HRAS	IGSF21	HIP1R	ING1	HNRNPH1	IFITM1	GLIS3	HSBP1L1	ING1	HERC2	HK3	GPR89A	IFITM1	IFITM2	ING5	GLDC
HRH2	IGSF6	HIRA	ING5	HRAS	IFITM2	GLOD4	HSPB8	ING5	HEXIM1	HLA.B	GPR89C	IFITM2	IFITM3	INSIG1	GLIS3
HSBP1L1	IKBKB	HLA.B	INSIG1	HRH2	IFITM3	GMCL1L	ID1	INSIG1	HEXIM2	HMGN1	GPRIN1	IFITM3	IGF1R	INSR	GLOD4
HSPB8	IKBKG	HMGN1	INSR	HSBP1L1	IGF1R	GNA11	ID4	INSR	HEYL	HNF1A	GPS2	IGF1R	IGSF21	IRAK1	GMCL1L
ID1	IMMP1L	HNF1A	IQSEC3	HSPB8	IGF2	GNAQ	IDH1	IQSEC3	HGSNAT	HNRNPA3	GRK6	IGF2	IGSF6	IRF2	GMDS
IDH1	IMMP2L	HNRNPA3	IRAK1	ID4	IGSF21	GNB1L	IDH2	IRAK1	HIC2	HNRNPAB	GSTP1	IGSF6	IKBKB	IRF2BP1	GNA11
IDH2	INF2	HNRNPAB	IRF2	IDH1	IGSF6	GNB2L1	IDI1	IRF2	HIGD2A	HNRNPH1	GTF2H2	IKBKB	IKBKG	IRF4	GNAQ
IDI1	ING1	HNRNPH1	IRF2BP1	IDH2	IKBKB	GNMT	IDI2	IRF2BP1	HIP1R	HRAS	GTF2H2B	IKBKG	IMMP1L	IRS2	GNAS
IDI2	ING5	HRAS	IRF4	IDI1	IKBKG	GOLGA3	IER5L	IRF4	HIRA	HRH2	GTF2H2C	IMMP1L	IMMP2L	ITGAL	GNB1L
IFITM1	INSIG1	HRH2	IRS2	IDI2	IMMP1L	GOLPH3L	IFITM1	IRS2	HLA.B	HSBP1L1	GTF2H3	IMMP2L	INF2	ITPR1	GNB2L1
IFITM2	INSR	HSBP1L1	ITPR1	IER5L	IMMP2L	GOLT1A	IFITM2	ITGAL	HMGN1	ID1	GTPBP2	INF2	ING1	JAM3	GNB4
IFITM3	IQSEC3	HSPB8	JAM3	IFITM1	INF2	GPC1	IFITM3	ITPR1	HNRNPA3	ID4	GUSBP3	ING1	ING5	JUB	GNMT
IGF1R	IRAK1	ID1	JUB	IFITM2	ING1	GPHN	IGF1R	JAM3	HNRNPAB	IDH1	HAX1	ING5	INSIG1	KANK1	GOLGA3
IGSF21	IRF2	ID4	KANK1	IFITM3	ING5	GPR137B	IGSF6	JUB	HNRNPH1	IDH2	HDAC10	INSIG1	INSR	KAT2B	GOLPH3L
IGSF6	IRF2BP1	IDH1	KAT2B	IGF1R	INSIG1	GPR143	IKBKB	KANK1	HRAS	IDI1	HDLBP	INSR	IRAK1	KAT5	GPHN
IKBKB	IRF4	IDH2	KAT5	IGF2	INSR	GPR35	IKBKG	KAT2B	HRH2	IDI2	HEATR7A	IQSEC3	IRF2	KATNAL1	GPR137B
IKBKG	IRS2	IDI1	KATNAL1	IGSF21	IQSEC3	GPR89A	IMMP1L	KAT5	HSBP1L1	IER5L	HERC2	IRAK1	IRF2BP1	KCNK7	GPR143
IMMP1L	ITGAL	IDI2	KCNIP4	IGSF6	IRAK1	GPS2	IMMP2L	KATNAL1	HSPB8	IFITM1	HEXIM2	IRF2	IRF4	KCNMB2	GPR19
IMMP2L	ITPR1	IER5L	KCNJ15	IKBKB	IRF2	GRK6	INF2	KCNIP4	ID1	IFITM2	HEYL	IRF2BP1	IRS2	KCNMB3	GPR89A
INF2	JAM3	IFITM1	KCNK7	IKBKG	IRF2BP1	GSTP1	ING1	KCNJ15	ID4	IFITM3	HGSNAT	IRF4	ITGAL	KCNMB4	GPR89C
ING1	JUB	IFITM2	KCNMB2	IMMP1L	IRF4	GTF2H2	ING5	KCNK7	IDH1	IGF2	HIGD2A	IRS2	ITPR1	KCTD1	GPRIN1
ING5	KANK1	IFITM3	KCNMB3	IMMP2L	IRS2	GTF2H2C	INSIG1	KCNMB2	IDH2	IGSF6	HIP1R	ITGAL	JAM3	KCTD14	GPS2
INSIG1	KAT2B	IGF1R	KCNMB4	INF2	ITGAL	GTF2H3	INSR	KCNMB3	IDI1	IKBKB	HIRA	ITPR1	JUB	KDM2B	GRIN2D
INSR	KAT5	IGSF21	KCTD1	ING1	ITPR1	GTPBP2	IQSEC3	KCNMB4	IDI2	IKBKG	HK3	JAM3	KANK1	KDM5A	GRK6
IQSEC3	KATNAL1	IGSF6	KCTD14	ING5	JAM3	GUSBP3	IRAK1	KCTD1	IER5L	IMMP1L	HLA.B	JUB	KAT2B	KDM6A	GTF2H2
IRAK1	KCNK7	IKBKB	KDM2B	INSIG1	JUB	HAX1	IRF2	KCTD14	IFITM1	IMMP2L	HMGN1	KANK1	KAT5	KEAP1	GTF2H2C
IRF2	KCNMB2	IKBKG	KDM5A	INSR	KANK1	HDAC10	IRF2BP1	KDM2B	IFITM2	INF2	HNF1A	KAT2B	KATNAL1	KGFLP2	GTF2H3
IRF2BP1	KCNMB3	IMMP1L	KDM6A	IQSEC3	KAT2B	HDLBP	IRF4	KDM5A	IFITM3	ING1	HNRNPA3	KAT5	KCNIP4	KIAA0195	GTPBP2
IRF4	KCNMB4	IMMP2L	KEAP1	IRAK1	KAT5	HEATR7A	IRS2	KDM6A	IGF1R	ING5	HNRNPAB	KATNAL1	KCNJ15	KIAA0240	GUSBP3
IRS2	KCTD1	INF2	KGFLP2	IRF2	KATNAL1	HERC2	ITGAL	KEAP1	IGF2	INSIG1	HNRNPH1	KCNIP4	KCNK7	KIAA0368	HDAC10
ITGAL	KCTD14	ING1	KIAA0195	IRF2BP1	KCNIP4	HEXIM1	JAM3	KGFLP2	IGSF21	INSR	HRH2	KCNJ15	KCNMB2	KIAA0391	HDLBP
ITPR1	KDM2B	ING5	KIAA0240	IRS2	KCNMB2	HEXIM2	JUB	KIAA0195	IKBKB	IQSEC3	HSBP1L1	KCNK7	KCNMB3	KIAA1191	HEATR7A
JAM3	KDM5A	INSIG1	KIAA0368	ITGAL	KCNMB3	HEYL	KANK1	KIAA0240	IKBKG	IRAK1	ID4	KCNMB2	KCNMB4	KIAA1430	HERC2
JUB	KDM6A	INSR	KIAA0391	ITPR1	KCNMB4	HGSNAT	KAT2B	KIAA0368	IMMP1L	IRF2	IDH2	KCNMB3	KCTD1	KIAA1804	HEXIM1
KANK1	KEAP1	IQSEC3	KIAA1191	JAM3	KCTD1	HIC2	KAT5	KIAA0391	IMMP2L	IRF2BP1	IDI1	KCTD1	KDM2B	KIF13B	HEXIM2
KAT2B	KGFLP2	IRAK1	KIAA1430	JUB	KCTD14	HIGD2A	KATNAL1	KIAA1191	INF2	IRF4	IDI2	KCTD14	KDM5A	KIF1A	HEYL
KAT5	KIAA0195	IRF2	KIAA1804	KANK1	KDM2B	HIP1R	KCNIP4	KIAA1430	ING1	IRS2	IER5L	KDM2B	KDM6A	KIF26B	HGSNAT
KATNAL1	KIAA0240	IRF2BP1	KIF13B	KAT2B	KDM5A	HIRA	KCNJ15	KIAA1804	ING5	ITGAL	IFITM1	KDM5A	KEAP1	KIF3A	HIC2
KCNIP4	KIAA0368	IRS2	KIF1A	KAT5	KDM6A	HLA.B	KCNK7	KIF13B	INSIG1	JAM3	IFITM2	KDM6A	KGFLP2	KIT	HIGD2A
KCNJ15	KIAA0391	ITGAL	KIF26B	KATNAL1	KEAP1	HMGN1	KCNMB2	KIF1A	INSR	JUB	IFITM3	KEAP1	KIAA0195	KLF5	HIP1R
KCNK7	KIAA1191	ITPR1	KIF3A	KCNIP4	KGFLP2	HNF1A	KCNMB3	KIF26B	IQSEC3	KANK1	IGF1R	KGFLP2	KIAA0240	KLHDC3	HIRA
KCNMB2	KIAA1430	JAM3	KLF5	KCNMB2	KIAA0195	HNRNPA3	KCNMB4	KIF3A	IRAK1	KAT2B	IGSF21	KIAA0195	KIAA0368	KLHDC7B	HMGN1
KCNMB3	KIAA1804	JUB	KLHDC3	KCNMB3	KIAA0240	HNRNPAB	KCTD1	KIT	IRF2	KAT5	IGSF6	KIAA0240	KIAA0391	KLHL22	HNF1A
KCNMB4	KIF13B	KANK1	KLHDC7B	KCNMB4	KIAA0368	HNRNPH1	KCTD14	KLHDC3	IRF2BP1	KATNAL1	IKBKB	KIAA0368	KIAA1191	KLHL9	HNRNPA3
KCTD1	KIF1A	KAT2B	KLHL22	KCTD1	KIAA0391	HRAS	KDM2B	KLHDC7B	ITGAL	KCNIP4	IKBKG	KIAA0391	KIAA1430	KNTC1	HNRNPAB
KCTD14	KIF26B	KAT5	KLHL9	KCTD14	KIAA1191	HRH2	KDM5A	KLHL22	ITPR1	KCNJ15	IMMP1L	KIAA1191	KIAA1804	KRAS	HNRNPH1
KDM2B	KIF3A	KATNAL1	KNTC1	KDM2B	KIAA1430	HSBP1L1	KDM6A	KLHL9	JAM3	KCNK7	IMMP2L	KIAA1430	KIF13B	KSR2	HRAS
KDM5A	KIT	KCNIP4	KRAS	KDM5A	KIAA1804	HSPB8	KEAP1	KNTC1	JUB	KCNMB2	INF2	KIAA1804	KIF26B	LAGE3	HRH2
KDM6A	KLF5	KCNMB2	KSR2	KDM6A	KIF13B	ID1	KGFLP2	KRAS	KANK1	KCNMB3	ING1	KIF13B	KIF3A	LARP4B	HSPB8
KEAP1	KLHDC3	KCNMB3	LAGE3	KEAP1	KIF1A	IDH1	KIAA0195	KSR2	KAT2B	KCNMB4	ING5	KIF26B	KIT	LCA5L	ID4
KGFLP2	KLHDC7B	KCNMB4	LARP4B	KGFLP2	KIF26B	IDH2	KIAA0240	LAGE3	KAT5	KCTD1	INSIG1	KIF3A	KLF5	LCMT2	IDH1
KIAA0195	KLHL22	KCTD1	LCA5L	KIAA0195	KIF3A	IDI1	KIAA0368	LARP4B	KATNAL1	KCTD14	INSR	KIT	KLHDC3	LETM1	IDH2
KIAA0240	KLHL9	KCTD14	LCMT2	KIAA0240	KIT	IER5L	KIAA0391	LCA5L	KCNIP4	KDM2B	IQSEC3	KLF5	KLHDC7B	LETM2	IDI1
KIAA0368	KNTC1	KDM2B	LETM1	KIAA0368	KLHDC3	IFITM1	KIAA1191	LCMT2	KCNK7	KDM5A	IRAK1	KLHDC3	KLHL22	LMAN2	IDI2
KIAA0391	KRAS	KDM5A	LETM2	KIAA0391	KLHL22	IFITM2	KIAA1430	LETM1	KCNMB2	KDM6A	IRF2	KLHDC7B	KLHL9	LMBR1	IER5L
KIAA1191	KSR2	KDM6A	LMAN2	KIAA1191	KLHL9	IFITM3	KIAA1804	LETM2	KCNMB3	KEAP1	IRF2BP1	KLHL22	KNTC1	LMF2	IFITM1
KIAA1430	LAGE3	KEAP1	LMBR1	KIAA1430	KNTC1	IGF1R	KIF13B	LMAN2	KCTD1	KGFLP2	IRF4	KLHL9	KRAS	LMNA	IFITM2
KIAA1804	LARP4B	KGFLP2	LMF2	KIAA1804	KRAS	IGF2	KIF1A	LMBR1	KCTD14	KIAA0195	IRS2	KNTC1	KSR2	LOC100128822	IFITM3
KIF13B	LCA5L	KIAA0195	LMNA	KIF13B	KSR2	IGSF21	KIF26B	LMF2	KDM2B	KIAA0240	ITGAL	KRAS	LAGE3	LOC100130015	IGF1R
KIF26B	LCMT2	KIAA0240	LOC100128822	KIF1A	LAGE3	IGSF6	KIF3A	LMNA	KDM5A	KIAA0368	ITPR1	KSR2	LARP4B	LOC100130522	IGF2
KIF3A	LETM1	KIAA0368	LOC100130015	KIF26B	LARP4B	IKBKB	KLF5	LOC100128822	KDM6A	KIAA0391	JAM3	LAGE3	LCA5L	LOC100130987	IGSF21
KIT	LETM2	KIAA0391	LOC100130522	KIF3A	LCA5L	IKBKG	KLHDC3	LOC100130015	KEAP1	KIAA1191	JUB	LARP4B	LCMT2	LOC100131691	IKBKB
KLF5	LMAN2	KIAA1191	LOC100130987	KIT	LCMT2	IMMP1L	KLHDC7B	LOC100130522	KGFLP2	KIAA1430	KANK1	LCA5L	LETM1	LOC100132247	IKBKG
KLHDC3	LMBR1	KIAA1430	LOC100131691	KLHDC3	LETM1	IMMP2L	KLHL22	LOC100130987	KIAA0195	KIAA1804	KAT2B	LCMT2	LETM2	LOC100132287	IMMP1L
KLHDC7B	LMF2	KIAA1804	LOC100132247	KLHL22	LETM2	INF2	KLHL9	LOC100131691	KIAA0240	KIF13B	KAT5	LETM1	LMAN2	LOC100132707	IMMP2L
KLHL22	LMNA	KIF13B	LOC100132287	KLHL9	LMAN2	ING1	KNTC1	LOC100132247	KIAA0368	KIF1A	KATNAL1	LETM2	LMBR1	LOC100133161	INF2
KLHL9	LOC100128822	KIF1A	LOC100132707	KNTC1	LMBR1	ING5	KRAS	LOC100132287	KIAA0391	KIF26B	KCNIP4	LMAN2	LMF2	LOC100133331	ING1
KNTC1	LOC100130015	KIF3A	LOC100133161	KRAS	LMF2	INSIG1	KSR2	LOC100132707	KIAA1191	KIF3A	KCNMB2	LMBR1	LMNA	LOC100144603	ING5
KRAS	LOC100130522	KIT	LOC100133331	KSR2	LMNA	INSR	LAGE3	LOC100133161	KIAA1430	KIT	KCNMB3	LMF2	LOC100128822	LOC100170939	INSIG1
KSR2	LOC100130987	KLHDC3	LOC100144603	LAGE3	LOC100128822	IQSEC3	LARP4B	LOC100133331	KIAA1804	KLF5	KCTD1	LMNA	LOC100130015	LOC100190986	INSR
LAGE3	LOC100131691	KLHL22	LOC100170939	LARP4B	LOC100130015	IRF2	LCA5L	LOC100144603	KIF13B	KLHDC3	KCTD14	LOC100128822	LOC100130522	LOC100271836	IQSEC3
LARP4B	LOC100132247	KLHL9	LOC100271836	LCA5L	LOC100130522	IRF2BP1	LCMT2	LOC100170939	KIF1A	KLHL22	KDM2B	LOC100130015	LOC100130987	LOC100272216	IRAK1
LCA5L	LOC100132287	KNTC1	LOC100288778	LCMT2	LOC100130987	IRS2	LETM1	LOC100190986	KIF3A	KLHL9	KDM5A	LOC100130522	LOC100131691	LOC100288778	IRF2
LCMT2	LOC100132707	KRAS	LOC202181	LETM1	LOC100131691	ITGAL	LETM2	LOC100271836	KLF5	KNTC1	KDM6A	LOC100130987	LOC100132247	LOC149134	IRF2BP1
LETM1	LOC100133161	KSR2	LOC202781	LETM2	LOC100132247	ITPR1	LMAN2	LOC100272216	KLHDC3	KRAS	KEAP1	LOC100131691	LOC100132287	LOC202181	IRS2
LETM2	LOC100133331	LAGE3	LOC283050	LMAN2	LOC100132287	JAM3	LMBR1	LOC100288778	KLHDC7B	KSR2	KGFLP2	LOC100132247	LOC100132707	LOC202781	ITGAL
LMAN2	LOC100144603	LARP4B	LOC338799	LMBR1	LOC100132707	JUB	LMF2	LOC149134	KLHL22	LAGE3	KIAA0195	LOC100132287	LOC100133161	LOC283050	ITPR1
LMBR1	LOC100170939	LCA5L	LOC400027	LMF2	LOC100133161	KANK1	LMNA	LOC202181	KLHL9	LARP4B	KIAA0240	LOC100132707	LOC100133331	LOC338799	JAM3
LMF2	LOC100190986	LCMT2	LOC619207	LMNA	LOC100133331	KAT2B	LOC100128822	LOC202781	KNTC1	LCMT2	KIAA0368	LOC100133161	LOC100144603	LOC400027	JUB
LMNA	LOC100271836	LETM1	LOC641298	LOC100128822	LOC100144603	KAT5	LOC100130015	LOC283050	KRAS	LETM1	KIAA0391	LOC100133331	LOC100170939	LOC619207	KANK1
LOC100128822	LOC100272216	LETM2	LOC647946	LOC100130015	LOC100170939	KATNAL1	LOC100130987	LOC338799	KSR2	LETM2	KIAA1191	LOC100144603	LOC100190986	LOC641298	KAT2B
LOC100130015	LOC100288778	LMAN2	LOC653501	LOC100130522	LOC100190986	KCNIP4	LOC100131691	LOC400027	LAGE3	LMAN2	KIAA1430	LOC100170939	LOC100271836	LOC647946	KAT5
LOC100130522	LOC149134	LMBR1	LOC653786	LOC100130987	LOC100271836	KCNJ15	LOC100132247	LOC619207	LARP4B	LMBR1	KIAA1804	LOC100190986	LOC100272216	LOC653501	KATNAL1
LOC100130987	LOC202181	LMF2	LOC728323	LOC100131691	LOC100272216	KCNK7	LOC100132287	LOC641298	LCA5L	LMF2	KIF13B	LOC100271836	LOC100288778	LOC653786	KCNIP4
LOC100131691	LOC202781	LMNA	LOC728554	LOC100132247	LOC100288778	KCNMB2	LOC100132707	LOC647946	LCMT2	LMNA	KIF1A	LOC100272216	LOC149134	LOC728323	KCNK7
LOC100132247	LOC283050	LOC100128822	LOC729678	LOC100132287	LOC149134	KCNMB3	LOC100133161	LOC653501	LETM1	LOC100128822	KIF26B	LOC100288778	LOC202181	LOC728554	KCNMB2
LOC100132707	LOC338799	LOC100130015	LOC90834	LOC100132707	LOC202181	KCNMB4	LOC100133331	LOC653786	LETM2	LOC100130015	KIF3A	LOC149134	LOC202781	LOC729678	KCNMB3
LOC100133161	LOC400027	LOC100130522	LONRF1	LOC100133331	LOC202781	KCTD1	LOC100144603	LOC728323	LMAN2	LOC100130522	KIT	LOC202181	LOC283050	LOC90834	KCTD1
LOC100144603	LOC619207	LOC100130987	LPAR6	LOC100144603	LOC283050	KDM2B	LOC100190986	LOC728554	LMBR1	LOC100130987	KLHDC3	LOC202781	LOC338799	LONRF1	KDM2B
LOC100170939	LOC641298	LOC100131691	LRP2BP	LOC100170939	LOC338799	KDM5A	LOC100271836	LOC729678	LMF2	LOC100131691	KLHL22	LOC283050	LOC400027	LPAR6	KDM5A
LOC100190986	LOC647946	LOC100132247	LRRC37A3	LOC100190986	LOC400027	KDM6A	LOC100272216	LOC90834	LMNA	LOC100132247	KLHL9	LOC338799	LOC619207	LRP2BP	KDM6A
LOC100271836	LOC653501	LOC100132287	LRRC43	LOC100271836	LOC619207	KEAP1	LOC100288778	LONRF1	LOC100128822	LOC100132287	KNTC1	LOC400027	LOC641298	LRRC37A3	KEAP1
LOC100272216	LOC653786	LOC100132707	LRRN2	LOC100272216	LOC641298	KGFLP2	LOC149134	LPAR6	LOC100130015	LOC100132707	KRAS	LOC619207	LOC647946	LRRC43	KGFLP2
LOC100288778	LOC728323	LOC100133161	LRRN3	LOC100288778	LOC647946	KIAA0195	LOC202181	LRP2BP	LOC100130522	LOC100133161	LAGE3	LOC641298	LOC653501	LRRN2	KIAA0195
LOC149134	LOC728554	LOC100133331	LSAMP	LOC149134	LOC653501	KIAA0240	LOC202781	LRRC37A3	LOC100130987	LOC100133331	LARP4B	LOC647946	LOC653786	LRRN3	KIAA0240
LOC202181	LOC729678	LOC100144603	LSP1	LOC202181	LOC653786	KIAA0368	LOC283050	LRRC43	LOC100131691	LOC100144603	LCA5L	LOC653501	LOC728323	LSAMP	KIAA0368
LOC202781	LOC90834	LOC100170939	LTBP3	LOC202781	LOC728323	KIAA0391	LOC338799	LRRN2	LOC100132247	LOC100190986	LCMT2	LOC653786	LOC728554	LSP1	KIAA0391
LOC283050	LONRF1	LOC100190986	LTBP4	LOC283050	LOC728554	KIAA1191	LOC400027	LRRN3	LOC100132287	LOC100271836	LETM1	LOC728323	LOC729678	LTBP3	KIAA1191
LOC338799	LPAR6	LOC100271836	LTC4S	LOC338799	LOC729678	KIAA1430	LOC619207	LSAMP	LOC100132707	LOC100272216	LETM2	LOC728554	LOC90834	LTBP4	KIAA1430
LOC400027	LRP2BP	LOC100272216	LTF	LOC400027	LOC90834	KIAA1804	LOC641298	LSP1	LOC100133161	LOC100288778	LMAN2	LOC729678	LONRF1	LTC4S	KIAA1804
LOC619207	LRRC37A3	LOC100288778	LYRM2	LOC619207	LONRF1	KIF13B	LOC647946	LTBP3	LOC100133331	LOC149134	LMBR1	LOC90834	LPAR6	LTF	KIF13B
LOC641298	LRRC43	LOC149134	LZTR1	LOC641298	LPAR6	KIF3A	LOC653501	LTBP4	LOC100144603	LOC202181	LMF2	LONRF1	LRP2BP	LYRM2	KIF1A
LOC647946	LRRN2	LOC202181	MACF1	LOC647946	LRP2BP	KLF5	LOC653786	LTC4S	LOC100170939	LOC202781	LMNA	LPAR6	LRRC37A3	LYZ	KIF26B
LOC653501	LRRN3	LOC202781	MACROD2	LOC653501	LRRC37A3	KLHDC3	LOC728323	LTF	LOC100190986	LOC283050	LOC100128822	LRP2BP	LRRC43	LZTR1	KIF3A
LOC653786	LSAMP	LOC283050	MAD2L1BP	LOC653786	LRRC43	KLHL22	LOC728554	LYRM2	LOC100271836	LOC338799	LOC100130015	LRRC37A3	LRRN3	MACF1	KLHDC3
LOC728323	LSP1	LOC338799	MAGEL2	LOC728323	LRRN2	KLHL9	LOC729678	LZTR1	LOC100272216	LOC400027	LOC100130522	LRRC43	LSAMP	MACROD2	KLHDC7B
LOC728554	LTBP3	LOC400027	MAGI2	LOC728554	LRRN3	KNTC1	LOC90834	MACF1	LOC100288778	LOC619207	LOC100130987	LRRN2	LSP1	MAD2L1BP	KLHL22
LOC729678	LTBP4	LOC619207	MAML1	LOC729678	LSAMP	KRAS	LONRF1	MACROD2	LOC149134	LOC641298	LOC100131691	LSP1	LTBP3	MAGEL2	KLHL9
LOC90834	LTC4S	LOC641298	MAP1LC3B2	LOC90834	LSP1	KSR2	LPAR6	MAD2L1BP	LOC202181	LOC647946	LOC100132247	LTBP3	LTBP4	MAGI2	KNTC1
LONRF1	LTF	LOC647946	MAP2K4	LONRF1	LTBP3	LAGE3	LRP2BP	MAGEL2	LOC202781	LOC653501	LOC100132287	LTBP4	LTC4S	MALAT1	KRAS
LPAR6	LYRM2	LOC653501	MAP3K1	LPAR6	LTBP4	LARP4B	LRRC37A3	MAGI2	LOC283050	LOC653786	LOC100132707	LTC4S	LTF	MAML1	KSR2
LRP2BP	LYZ	LOC653786	MAP3K11	LRP2BP	LTC4S	LCA5L	LRRC43	MALAT1	LOC338799	LOC728323	LOC100133161	LYRM2	LYRM2	MAP1LC3B2	LAGE3
LRRC37A3	LZTR1	LOC728323	MAP3K7	LRRC37A3	LTF	LCMT2	LRRN3	MAML1	LOC400027	LOC728554	LOC100133331	LYZ	LYZ	MAP2K4	LARP4B
LRRN3	MACF1	LOC728554	MAPK1	LRRC43	LYRM2	LETM1	LSAMP	MAP1LC3B2	LOC619207	LOC729678	LOC100144603	LZTR1	LZTR1	MAP3K1	LCA5L
LSAMP	MACROD2	LOC729678	MAPK11	LRRN2	LYZ	LETM2	LSP1	MAP2K4	LOC641298	LOC90834	LOC100170939	MACF1	MACF1	MAP3K11	LCMT2
LSP1	MAD2L1BP	LOC90834	MAPK12	LRRN3	LZTR1	LMAN2	LTBP3	MAP3K1	LOC647946	LONRF1	LOC100190986	MACROD2	MACROD2	MAP3K7	LETM1
LTBP3	MAGEL2	LONRF1	MAPK8IP2	LSAMP	MACF1	LMBR1	LTBP4	MAP3K11	LOC653501	LPAR6	LOC100271836	MAD2L1BP	MAD2L1BP	MAPK1	LMAN2
LTBP4	MAGI2	LPAR6	MAPK9	LSP1	MACROD2	LMF2	LTC4S	MAP3K7	LOC653786	LRP2BP	LOC100272216	MAGEL2	MAGEL2	MAPK11	LMBR1
LTC4S	MALAT1	LRP2BP	MAPKBP1	LTBP3	MAD2L1BP	LMNA	LYRM2	MAPK1	LOC728323	LRRC37A3	LOC202181	MALAT1	MAGI2	MAPK12	LMF2
LYRM2	MAML1	LRRC37A3	MARCH1	LTBP4	MAGEL2	LOC100128822	LYZ	MAPK11	LOC728554	LRRC43	LOC202781	MAML1	MALAT1	MAPK8IP2	LMNA
LYZ	MAP1LC3B2	LRRC43	MARCH9	LTC4S	MAGI2	LOC100130015	LZTR1	MAPK12	LOC729678	LRRN3	LOC283050	MAP1LC3B2	MAML1	MAPK9	LOC100128822
LZTR1	MAP2K4	LRRN2	MBD3	LYRM2	MALAT1	LOC100130522	MACF1	MAPK8IP2	LOC90834	LSAMP	LOC338799	MAP2K4	MAP1LC3B2	MAPKBP1	LOC100130015
MACF1	MAP3K1	LRRN3	MC1R	LYZ	MAML1	LOC100130987	MACROD2	MAPK9	LONRF1	LSP1	LOC400027	MAP3K1	MAP2K4	MARCH1	LOC100130522
MACROD2	MAP3K11	LSP1	MCL1	LZTR1	MAP1LC3B2	LOC100131691	MAD2L1BP	MAPKBP1	LPAR6	LTBP3	LOC619207	MAP3K11	MAP3K1	MARCH9	LOC100130987
MAD2L1BP	MAP3K7	LTBP3	MDK	MACF1	MAP2K4	LOC100132247	MAGEL2	MARCH1	LRP2BP	LTBP4	LOC641298	MAP3K7	MAP3K11	MBD3	LOC100131691
MAGEL2	MAPK1	LTBP4	MDM2	MACROD2	MAP3K1	LOC100132287	MAGI2	MARCH9	LRRC37A3	LTC4S	LOC647946	MAPK1	MAP3K7	MC1R	LOC100132247
MAGI2	MAPK11	LTC4S	MDM4	MAD2L1BP	MAP3K11	LOC100132707	MALAT1	MBD3	LRRC43	LYRM2	LOC653501	MAPK11	MAPK1	MCL1	LOC100132287
MALAT1	MAPK12	LYRM2	MEA1	MAGEL2	MAP3K7	LOC100133161	MAML1	MC1R	LRRN2	LYZ	LOC653786	MAPK12	MAPK11	MDK	LOC100132707
MAML1	MAPK8IP2	LZTR1	MECOM	MAGI2	MAPK1	LOC100133331	MAP1LC3B2	MCL1	LRRN3	LZTR1	LOC728323	MAPK8IP2	MAPK12	MDM2	LOC100133161
MAP1LC3B2	MAPK9	MACF1	MED13L	MALAT1	MAPK11	LOC100144603	MAP2K4	MDK	LSP1	MACF1	LOC729678	MAPK9	MAPK8IP2	MDM4	LOC100133331
MAP2K4	MAPKBP1	MACROD2	MED15	MAML1	MAPK12	LOC100170939	MAP3K1	MDM2	LTBP3	MACROD2	LOC90834	MAPKBP1	MAPK9	MEA1	LOC100170939
MAP3K1	MARCH1	MAD2L1BP	MEIS3P1	MAP1LC3B2	MAPK8IP2	LOC100190986	MAP3K11	MDM4	LTBP4	MAD2L1BP	LONRF1	MARCH1	MAPKBP1	MECOM	LOC100190986
MAP3K11	MARCH9	MAGEL2	MESP1	MAP2K4	MAPK9	LOC100271836	MAP3K7	MEA1	LTC4S	MAGEL2	LPAR6	MARCH9	MARCH1	MED13L	LOC100271836
MAP3K7	MBD3	MAGI2	MESP2	MAP3K1	MAPKBP1	LOC100272216	MAPK1	MECOM	LYRM2	MAGI2	LRP2BP	MBD3	MARCH9	MED15	LOC100272216
MAPK1	MC1R	MALAT1	MET	MAP3K11	MARCH1	LOC100288778	MAPK11	MED13L	LZTR1	MALAT1	LRRC37A3	MC1R	MBD3	MEIS3P1	LOC100288778
MAPK11	MCL1	MAML1	METTL9	MAP3K7	MARCH9	LOC149134	MAPK12	MED15	MACF1	MAML1	LRRC43	MCL1	MC1R	MESP1	LOC149134
MAPK12	MDK	MAP1LC3B2	MEX3D	MAPK1	MBD3	LOC202181	MAPK9	MEIS3P1	MAD2L1BP	MAP1LC3B2	LRRN2	MDK	MCL1	MESP2	LOC202181
MAPK8IP2	MDM2	MAP2K4	MFAP2	MAPK11	MC1R	LOC202781	MAPKBP1	MESP1	MAGEL2	MAP2K4	LRRN3	MDM2	MDK	MET	LOC202781
MAPK9	MDM4	MAP3K1	MFN1	MAPK12	MCL1	LOC338799	MARCH1	MESP2	MAGI2	MAP3K1	LSAMP	MDM4	MDM2	METTL9	LOC283050
MAPKBP1	MEA1	MAP3K11	MGAT1	MAPK9	MDK	LOC400027	MARCH9	MET	MALAT1	MAP3K11	LSP1	MEA1	MDM4	MEX3D	LOC338799
MARCH1	MECOM	MAP3K7	MGAT4B	MAPKBP1	MDM2	LOC619207	MBD3	METTL9	MAML1	MAP3K7	LTBP3	MECOM	MEA1	MFAP2	LOC400027
MARCH9	MED13L	MAPK1	MGC21881	MARCH1	MDM4	LOC653501	MC1R	MEX3D	MAP1LC3B2	MAPK1	LTBP4	MED13L	MED13L	MFN1	LOC619207
MBD3	MED15	MAPK11	MGC23270	MARCH9	MEA1	LOC653786	MCL1	MFAP2	MAP2K4	MAPK11	LTC4S	MED15	MED15	MGAT1	LOC641298
MC1R	MEIS3P1	MAPK12	MGC2752	MBD3	MECOM	LOC728323	MDK	MFN1	MAP3K1	MAPK12	LTF	MEIS3P1	MEIS3P1	MGAT4B	LOC647946
MCL1	MESP1	MAPK8IP2	MGMT	MC1R	MED13L	LOC728554	MDM2	MGAT1	MAP3K11	MAPK9	LYRM2	MESP1	MESP1	MGC21881	LOC653501
MDM2	MESP2	MAPK9	MIDN	MCL1	MED15	LOC729678	MDM4	MGAT4B	MAP3K7	MAPKBP1	LYZ	MESP2	MESP2	MGC23270	LOC653786
MDM4	MET	MAPKBP1	MLEC	MDK	MEIS3P1	LOC90834	MEA1	MGC21881	MAPK1	MARCH1	LZTR1	MET	MET	MGC2752	LOC728323
MEA1	METTL9	MARCH1	MLH1	MDM2	MESP1	LONRF1	MECOM	MGC23270	MAPK11	MARCH9	MACF1	METTL9	METTL9	MGMT	LOC728554
MED13L	MEX3D	MARCH9	MLL	MDM4	MESP2	LPAR6	MED13L	MGC2752	MAPK12	MBD3	MAD2L1BP	MEX3D	MEX3D	MIDN	LOC729678
MED15	MFAP2	MBD3	MLL2	MEA1	MET	LRP2BP	MED15	MGMT	MAPK8IP2	MC1R	MAGEL2	MFAP2	MFAP2	MLC1	LOC90834
MEIS3P1	MFN1	MC1R	MLL3	MECOM	METTL9	LRRC37A3	MEIS3P1	MIDN	MAPK9	MCL1	MAGI2	MFN1	MFN1	MLEC	LONRF1
MESP2	MGAT1	MCL1	MLLT4	MED13L	MEX3D	LRRC43	MESP1	MLC1	MAPKBP1	MDK	MALAT1	MGAT1	MGAT1	MLH1	LPAR6
MET	MGAT4B	MDK	MLXIP	MED15	MFAP2	LRRN3	MESP2	MLEC	MARCH1	MDM2	MAML1	MGAT4B	MGAT4B	MLL	LRP2BP
METTL9	MGC21881	MDM2	MNX1	MEIS3P1	MFN1	LSAMP	MET	MLH1	MARCH9	MDM4	MAP1LC3B2	MGC21881	MGC21881	MLL2	LRRC37A3
MEX3D	MGC23270	MDM4	MORN3	MESP1	MGAT1	LSP1	METTL9	MLL	MBD3	MEA1	MAP2K4	MGC23270	MGC23270	MLL3	LRRC43
MFN1	MGC2752	MEA1	MOV10L1	MESP2	MGAT4B	LTBP3	MEX3D	MLL2	MC1R	MECOM	MAP3K1	MGC2752	MGC2752	MLLT4	LRRN2
MGAT1	MGMT	MECOM	MPHOSPH8	MET	MGC21881	LTBP4	MFAP2	MLL3	MCL1	MED13L	MAP3K11	MGMT	MGMT	MLXIP	LRRN3
MGAT4B	MIDN	MED13L	MPHOSPH9	METTL9	MGC23270	LTC4S	MFN1	MLLT4	MDM2	MED15	MAP3K7	MIDN	MIDN	MNX1	LSP1
MGC21881	MLC1	MED15	MPP1	MEX3D	MGC2752	LYRM2	MGAT1	MLXIP	MDM4	MEIS3P1	MAPK1	MLEC	MLEC	MORN3	LTBP3
MGC23270	MLEC	MEIS3P1	MRPL40	MFAP2	MGMT	LZTR1	MGAT4B	MORN3	MEA1	MESP1	MAPK11	MLH1	MLH1	MOV10L1	LTBP4
MGC2752	MLH1	MESP1	MRPL49	MFN1	MIDN	MACF1	MGC21881	MOV10L1	MED13L	MESP2	MAPK12	MLL	MLL	MPHOSPH8	LTC4S
MGMT	MLL	MESP2	MRPS18A	MGAT1	MLC1	MACROD2	MGC23270	MPHOSPH8	MED15	MET	MAPK8IP2	MLL2	MLL2	MPHOSPH9	LYRM2
MIDN	MLL2	MET	MRPS21	MGAT4B	MLEC	MAD2L1BP	MGC2752	MPHOSPH9	MEIS3P1	METTL9	MAPK9	MLL3	MLL3	MPP1	LZTR1
MLC1	MLL3	METTL9	MSI1	MGC21881	MLH1	MAGEL2	MGMT	MPP1	MESP2	MEX3D	MAPKBP1	MLLT4	MLLT4	MRPL40	MACF1
MLEC	MLLT4	MEX3D	MSI2	MGC23270	MLL	MAGI2	MIDN	MRPL40	METTL9	MFAP2	MARCH1	MLXIP	MLXIP	MRPL49	MAD2L1BP
MLH1	MLXIP	MFAP2	MST1P2	MGC2752	MLL2	MALAT1	MLC1	MRPL49	MEX3D	MFN1	MARCH9	MNX1	MNX1	MRPS18A	MAGEL2
MLL	MNX1	MFN1	MST1P9	MGMT	MLL3	MAML1	MLEC	MRPS18A	MFAP2	MGAT1	MBD3	MORN3	MORN3	MRPS21	MAGI2
MLL2	MORN3	MGAT1	MTAP	MIDN	MLLT4	MAP1LC3B2	MLH1	MRPS21	MFN1	MGAT4B	MC1R	MOV10L1	MOV10L1	MSI1	MALAT1
MLL3	MOV10L1	MGAT4B	MTCP1	MLC1	MLXIP	MAP2K4	MLL	MSI1	MGAT1	MGC21881	MCL1	MPHOSPH8	MPHOSPH8	MSI2	MAML1
MLLT4	MPHOSPH8	MGC21881	MTCP1NB	MLEC	MNX1	MAP3K1	MLL2	MSI2	MGAT4B	MGC23270	MDM2	MPHOSPH9	MPHOSPH9	MST1P2	MAP1LC3B2
MLXIP	MPHOSPH9	MGC23270	MTERFD2	MLH1	MORN3	MAP3K11	MLL3	MST1P2	MGC21881	MGC2752	MDM4	MPP1	MPP1	MST1P9	MAP2K4
MORN3	MPP1	MGC2752	MTM1	MLL	MOV10L1	MAP3K7	MLLT4	MST1P9	MGC23270	MGMT	MEA1	MRPL40	MRPL40	MTAP	MAP3K1
MOV10L1	MRPL40	MGMT	MTMR3	MLL2	MPHOSPH8	MAPK1	MLXIP	MTAP	MGC2752	MIDN	MED13L	MRPL49	MRPL49	MTCP1	MAP3K11
MPHOSPH8	MRPL49	MIDN	MTOR	MLL3	MPHOSPH9	MAPK11	MNX1	MTCP1	MGMT	MLC1	MED15	MRPS18A	MRPS18A	MTCP1NB	MAP3K7
MPHOSPH9	MRPS18A	MLC1	MUS81	MLLT4	MPP1	MAPK12	MORN3	MTCP1NB	MIDN	MLEC	MEIS3P1	MRPS21	MRPS21	MTERFD2	MAPK1
MPP1	MRPS21	MLEC	MX1	MLXIP	MRPL40	MAPK9	MOV10L1	MTERFD2	MLC1	MLH1	MESP1	MSI2	MSI1	MTM1	MAPK11
MRPL40	MSI1	MLH1	MXD3	MNX1	MRPL49	MAPKBP1	MPHOSPH8	MTM1	MLEC	MLL	MESP2	MST1P2	MSI2	MTMR3	MAPK8IP2
MRPL49	MSI2	MLL	MYC	MORN3	MRPS18A	MARCH1	MPHOSPH9	MTMR3	MLH1	MLL2	MET	MST1P9	MST1P2	MTOR	MAPK9
MRPS18A	MST1P2	MLL2	MYCL1	MOV10L1	MRPS21	MARCH9	MPP1	MTOR	MLL	MLL3	METTL9	MTAP	MST1P9	MUS81	MAPKBP1
MRPS21	MTAP	MLL3	MYEOV2	MPHOSPH8	MSI1	MBD3	MRPL40	MUS81	MLL2	MLLT4	MEX3D	MTCP1	MTAP	MX1	MARCH1
MSI2	MTCP1	MLLT4	MYH3	MPHOSPH9	MSI2	MC1R	MRPL49	MX1	MLL3	MLXIP	MFAP2	MTCP1NB	MTCP1	MXD3	MARCH9
MST1P2	MTCP1NB	MLXIP	MYO15A	MPP1	MST1P2	MCL1	MRPS18A	MXD3	MLLT4	MNX1	MFN1	MTERFD2	MTCP1NB	MYC	MBD3
MST1P9	MTERFD2	MNX1	MYO1B	MRPL40	MST1P9	MDM2	MRPS21	MYC	MLXIP	MORN3	MGAT4B	MTM1	MTERFD2	MYCL1	MC1R
MTAP	MTM1	MORN3	MZF1	MRPL49	MTAP	MDM4	MSI1	MYCL1	MNX1	MOV10L1	MGC21881	MTMR3	MTM1	MYCN	MCL1
MTCP1	MTMR3	MOV10L1	N4BP3	MRPS18A	MTCP1	MEA1	MSI2	MYCN	MORN3	MPHOSPH8	MGC23270	MTOR	MTMR3	MYEOV2	MDM2
MTCP1NB	MTOR	MPHOSPH8	NAALADL1	MRPS21	MTCP1NB	MECOM	MST1P2	MYEOV2	MOV10L1	MPHOSPH9	MGC2752	MUS81	MTOR	MYH3	MDM4
MTERFD2	MUS81	MPHOSPH9	NAALADL2	MSI2	MTERFD2	MED13L	MST1P9	MYH3	MPHOSPH8	MPP1	MGMT	MX1	MUS81	MYO15A	MEA1
MTM1	MX1	MPP1	NAB1	MST1P2	MTM1	MED15	MTAP	MYO15A	MPHOSPH9	MRPL40	MIDN	MXD3	MX1	MYO1B	MECOM
MTMR3	MXD3	MRPL40	NAIP	MST1P9	MTMR3	MEIS3P1	MTCP1	MYO1B	MPP1	MRPL49	MLC1	MYC	MXD3	MZF1	MED13L
MTOR	MYC	MRPL49	NAPSA	MTAP	MTOR	MET	MTCP1NB	MZF1	MRPL40	MRPS18A	MLEC	MYCL1	MYC	N4BP3	MED15
MUS81	MYCL1	MRPS18A	NBPF1	MTCP1	MUS81	METTL9	MTERFD2	N4BP3	MRPL49	MRPS21	MLH1	MYCN	MYEOV2	NAALADL1	MEIS3P1
MX1	MYCN	MRPS21	NCAPH2	MTCP1NB	MX1	MEX3D	MTM1	NAALADL1	MRPS18A	MSI1	MLL	MYEOV2	MYH3	NAALADL2	MESP2
MXD3	MYEOV2	MSI1	NCKAP5	MTERFD2	MXD3	MFN1	MTMR3	NAALADL2	MRPS21	MSI2	MLL2	MYH3	MYO15A	NAB1	METTL9
MYC	MYH3	MSI2	NCOR2	MTM1	MYC	MGAT1	MTOR	NAB1	MSI1	MST1P2	MLL3	MYO15A	MYO1B	NAIP	MEX3D
MYCL1	MYO15A	MST1P2	NDNL2	MTMR3	MYCL1	MGAT4B	MUS81	NAIP	MSI2	MST1P9	MLLT4	MYO1B	MZF1	NBPF1	MFAP2
MYEOV2	MYO1B	MST1P9	NDUFC2	MTOR	MYCN	MGC21881	MX1	NAPSA	MTAP	MTAP	MLXIP	MZF1	N4BP3	NCAPH2	MFN1
MYH3	MZF1	MTAP	NEAT1	MUS81	MYEOV2	MGC23270	MXD3	NBPF1	MTCP1	MTCP1	MNX1	N4BP3	NAALADL1	NCKAP5	MGAT1
MYO15A	N4BP3	MTCP1	NEDD9	MX1	MYO15A	MGC2752	MYC	NCAPH2	MTCP1NB	MTCP1NB	MORN3	NAALADL1	NAALADL2	NCOR2	MGAT4B
MYO1B	NAALADL1	MTCP1NB	NEFH	MXD3	MYO1B	MGMT	MYCL1	NCKAP5	MTERFD2	MTERFD2	MOV10L1	NAALADL2	NAB1	NDNL2	MGC21881
MZF1	NAALADL2	MTERFD2	NEFL	MYC	MZF1	MIDN	MYCN	NCOR2	MTM1	MTM1	MPHOSPH8	NAB1	NAIP	NDUFC2	MGC23270
N4BP3	NAB1	MTM1	NEGR1	MYCN	N4BP3	MLEC	MYEOV2	NDNL2	MTMR3	MTMR3	MPHOSPH9	NAIP	NAPSA	NEAT1	MGC2752
NAALADL1	NAIP	MTMR3	NF1	MYEOV2	NAALADL1	MLH1	MYH3	NDUFC2	MTOR	MTOR	MPP1	NAPSA	NBPF1	NEDD9	MGMT
NAALADL2	NBPF1	MTOR	NFASC	MYH3	NAALADL2	MLL	MYO15A	NEAT1	MUS81	MUS81	MRPL40	NBPF1	NCAPH2	NEFH	MIDN
NAB1	NCAPH2	MUS81	NFATC1	MYO15A	NAB1	MLL2	MYO1B	NEDD9	MX1	MXD3	MRPL49	NCAPH2	NCKAP5	NEGR1	MLC1
NAIP	NCKAP5	MXD3	NFE2L2	MYO1B	NAIP	MLL3	MZF1	NEFH	MXD3	MYC	MRPS18A	NCKAP5	NCOR2	NF1	MLEC
NAPSA	NCOR2	MYC	NGRN	MZF1	NAPSA	MLLT4	NAALADL1	NEFL	MYC	MYCL1	MRPS21	NCOR2	NDNL2	NFASC	MLH1
NBPF1	NDNL2	MYCL1	NHP2	N4BP3	NBPF1	MLXIP	NAALADL2	NEGR1	MYCL1	MYCN	MSI1	NDNL2	NDUFC2	NFATC1	MLL
NCAPH2	NDUFC2	MYCN	NINJ2	NAALADL1	NCAPH2	MNX1	NAB1	NF1	MYCN	MYEOV2	MSI2	NDUFC2	NEAT1	NFE2L2	MLL2
NCKAP5	NEAT1	MYEOV2	NINL	NAALADL2	NCKAP5	MPHOSPH8	NAIP	NFASC	MYEOV2	MYH3	MST1P2	NEAT1	NEDD9	NGRN	MLL3
NCOR2	NEDD9	MYO15A	NKD2	NAB1	NCOR2	MPHOSPH9	NAPSA	NFATC1	MYH3	MYO15A	MST1P9	NEDD9	NEFL	NHP2	MLLT4
NDNL2	NEFH	MYO1B	NKX3.1	NAIP	NDNL2	MPP1	NBPF1	NFE2L2	MYO15A	MYO1B	MTAP	NEFH	NEGR1	NHSL2	MLXIP
NDUFC2	NEGR1	MZF1	NLGN2	NBPF1	NDUFC2	MRPL40	NCAPH2	NGRN	MYO1B	MZF1	MTCP1	NEFL	NF1	NINJ2	MNX1
NEAT1	NF1	N4BP3	NLRP6	NCAPH2	NEAT1	MRPL49	NCKAP5	NHP2	MZF1	NAALADL1	MTCP1NB	NEGR1	NFASC	NINL	MORN3
NEDD9	NFASC	NAALADL1	NMU	NCKAP5	NEDD9	MRPS18A	NCOR2	NHSL2	N4BP3	NAALADL2	MTERFD2	NF1	NFATC1	NKD2	MOV10L1
NEFH	NFATC1	NAALADL2	NOC4L	NCOR2	NEFH	MSI2	NDNL2	NINJ2	NAALADL1	NAB1	MTM1	NFATC1	NFE2L2	NKX3.1	MPHOSPH8
NEFL	NFE2L2	NAB1	NOM1	NDNL2	NEGR1	MST1P2	NDUFC2	NINL	NAALADL2	NAIP	MTMR3	NFE2L2	NGRN	NLGN2	MPHOSPH9
NEGR1	NGRN	NAIP	NOP16	NDUFC2	NF1	MST1P9	NEAT1	NKX3.1	NAB1	NAPSA	MTOR	NGRN	NHP2	NLRP6	MPP1
NF1	NHP2	NBPF1	NOTCH1	NEAT1	NFASC	MTAP	NEDD9	NLGN2	NAIP	NBPF1	MUS81	NHP2	NHSL2	NMU	MRPL40
NFASC	NHSL2	NCAPH2	NOTCH2	NEDD9	NFATC1	MTCP1	NEFL	NLRP6	NBPF1	NCAPH2	MX1	NHSL2	NINJ2	NOC4L	MRPL49
NFATC1	NINJ2	NCKAP5	NOTCH3	NEFH	NFE2L2	MTCP1NB	NF1	NMU	NCAPH2	NCKAP5	MXD3	NINJ2	NINL	NOM1	MRPS18A
NFE2L2	NINL	NCOR2	NPAS1	NEGR1	NGRN	MTERFD2	NFASC	NOC4L	NCKAP5	NCOR2	MYC	NINL	NKD2	NOP16	MRPS21
NGRN	NKD2	NDNL2	NPAS3	NF1	NHP2	MTM1	NFATC1	NOM1	NCOR2	NDNL2	MYEOV2	NKD2	NKX3.1	NOTCH1	MSI1
NHP2	NKX3.1	NDUFC2	NPEPL1	NFASC	NHSL2	MTMR3	NFE2L2	NOP16	NDNL2	NDUFC2	MYH3	NKX3.1	NLGN2	NOTCH2	MSI2
NHSL2	NLGN2	NEAT1	NPIPL3	NFATC1	NINJ2	MTOR	NGRN	NOTCH1	NDUFC2	NEAT1	MYO15A	NLGN2	NLRP6	NOTCH3	MTAP
NINJ2	NMU	NEDD9	NPM1	NFE2L2	NINL	MUS81	NHP2	NOTCH2	NEAT1	NEDD9	MYO1B	NLRP6	NMU	NPAS1	MTCP1
NINL	NOC4L	NEFH	NRAS	NGRN	NKD2	MXD3	NHSL2	NOTCH3	NEFH	NEFL	MZF1	NMU	NOC4L	NPAS3	MTCP1NB
NKD2	NOM1	NEGR1	NRG1	NHP2	NKX3.1	MYC	NINJ2	NPAS1	NEFL	NEGR1	N4BP3	NOC4L	NOM1	NPEPL1	MTERFD2
NKX3.1	NOP16	NF1	NRXN3	NHSL2	NLGN2	MYCL1	NINL	NPAS3	NEGR1	NF1	NAALADL1	NOM1	NOP16	NPIPL3	MTM1
NLGN2	NOTCH1	NFASC	NSD1	NINJ2	NLRP6	MYEOV2	NKD2	NPEPL1	NF1	NFASC	NAALADL2	NOP16	NOTCH1	NPM1	MTMR3
NLRP6	NOTCH2	NFATC1	NXN	NINL	NMU	MYH3	NLGN2	NPIPL3	NFASC	NFATC1	NAB1	NOTCH1	NOTCH2	NRAS	MTOR
NMU	NOTCH3	NFE2L2	OASL	NKD2	NOC4L	MYO15A	NLRP6	NPM1	NFATC1	NFE2L2	NAIP	NOTCH2	NOTCH3	NRG1	MUS81
NOC4L	NPAS1	NGRN	OBSCN	NKX3.1	NOM1	MYO1B	NMU	NRAS	NFE2L2	NGRN	NAPSA	NOTCH3	NPAS1	NRXN2	MX1
NOM1	NPAS3	NHP2	OCLN	NLGN2	NOP16	MZF1	NOC4L	NRG1	NGRN	NHP2	NBPF1	NPAS1	NPEPL1	NRXN3	MXD3
NOP16	NPEPL1	NHSL2	ODF3B	NLRP6	NOTCH1	NAALADL1	NOM1	NRXN2	NHP2	NHSL2	NCAPH2	NPEPL1	NPIPL3	NSD1	MYC
NOTCH1	NPIPL3	NINJ2	ODZ4	NOC4L	NOTCH2	NAB1	NOP16	NRXN3	NHSL2	NINJ2	NCKAP5	NPIPL3	NPM1	NXN	MYCL1
NOTCH2	NPM1	NINL	OGFOD2	NOM1	NOTCH3	NAIP	NOTCH1	NSD1	NINL	NINL	NCOR2	NPM1	NRAS	OASL	MYCN
NOTCH3	NRAS	NKD2	OLFM1	NOP16	NPAS1	NAPSA	NOTCH2	NXN	NKD2	NKD2	NDNL2	NRAS	NRG1	OBSCN	MYH3
NPAS1	NRG1	NKX3.1	OPCML	NOTCH1	NPAS3	NBPF1	NOTCH3	OASL	NKX3.1	NLGN2	NDUFC2	NRG1	NRXN2	OCLN	MYO15A
NPEPL1	NRXN3	NLGN2	OR51E1	NOTCH2	NPEPL1	NCAPH2	NPAS1	OBSCN	NLGN2	NLRP6	NEAT1	NRXN3	NRXN3	ODF3B	MYO1B
NPM1	NSD1	NLRP6	ORAI1	NOTCH3	NPIPL3	NCKAP5	NPAS3	OCLN	NLRP6	NMU	NEDD9	NSD1	NSD1	ODZ4	MZF1
NRAS	NXN	NMU	ORAOV1	NPAS1	NPM1	NCOR2	NPEPL1	ODF3B	NMU	NOC4L	NEFH	NXN	NXN	OGFOD2	N4BP3
NRG1	OASL	NOC4L	OTOA	NPAS3	NRAS	NDNL2	NPIPL3	ODZ4	NOC4L	NOM1	NEFL	OASL	OASL	OLFM1	NAALADL1
NRXN2	OBSCN	NOM1	OVOL1	NPEPL1	NRXN2	NDUFC2	NPM1	OGFOD2	NOM1	NOP16	NEGR1	OBSCN	OBSCN	OR51E1	NAALADL2
NSD1	OCLN	NOP16	OXCT2	NPIPL3	NRXN3	NEAT1	NRAS	OLFM1	NOP16	NOTCH1	NF1	OCLN	OCLN	ORAI1	NAB1
NXN	ODF3B	NOTCH1	P2RX4	NPM1	NSD1	NEDD9	NRG1	OPCML	NOTCH1	NOTCH2	NFASC	ODF3B	ODF3B	ORAOV1	NAIP
OASL	ODZ4	NOTCH2	P2RX7	NRAS	NXN	NEFL	NRXN2	OR51E1	NOTCH2	NOTCH3	NFATC1	ODZ4	ODZ4	OTOA	NBPF1
OBSCN	OGFOD2	NOTCH3	PABPC4	NRXN2	OBSCN	NEGR1	NRXN3	ORAI1	NOTCH3	NPAS1	NFE2L2	OGFOD2	OGFOD2	OVOL1	NCAPH2
OCLN	OLFM1	NPAS1	PAK1	NRXN3	OCLN	NF1	NSD1	ORAOV1	NPAS1	NPAS3	NGRN	OR51E1	OLFM1	OXCT2	NCKAP5
ODF3B	ORAI1	NPAS3	PAN3	NSD1	ODF3B	NFATC1	NXN	OTOA	NPAS3	NPEPL1	NHP2	ORAI1	OPCML	P2RX4	NCOR2
ODZ4	ORAOV1	NPEPL1	PANX2	NXN	ODZ4	NFE2L2	OASL	OVOL1	NPEPL1	NPIPL3	NHSL2	ORAOV1	OR51E1	P2RX7	NDNL2
OGFOD2	OTOA	NPIPL3	PAOX	OASL	OGFOD2	NGRN	OBSCN	OXCT2	NPIPL3	NPM1	NINJ2	OTOA	ORAI1	PABPC4	NDUFC2
OLFM1	OVOL1	NPM1	PAPLN	OBSCN	OLFM1	NHP2	OCLN	P2RX4	NPM1	NRAS	NINL	OVOL1	ORAOV1	PAK1	NEAT1
OPCML	OXCT2	NRAS	PARD3	OCLN	OPCML	NHSL2	ODF3B	P2RX7	NRAS	NRG1	NKX3.1	OXCT2	OTOA	PAN3	NEDD9
OR51E1	P2RX4	NRXN2	PARD6G	ODF3B	OR51E1	NINL	ODZ4	PABPC4	NRG1	NRXN2	NLGN2	P2RX4	OVOL1	PANX2	NEFH
ORAI1	P2RX7	NRXN3	PARK2	OGFOD2	ORAI1	NKD2	OGFOD2	PAK1	NRXN2	NRXN3	NLRP6	P2RX7	OXCT2	PAOX	NEFL
ORAOV1	PABPC4	NSD1	PARP4	OPCML	ORAOV1	NLGN2	OPCML	PAN3	NRXN3	NSD1	NMU	PABPC4	P2RX4	PAPLN	NEGR1
OTOA	PAK1	OBSCN	PARP8	OR51E1	OTOA	NLRP6	OR51E1	PANX2	NSD1	NXN	NOC4L	PAK1	P2RX7	PARD3	NF1
OVOL1	PAN3	OCLN	PART1	ORAI1	OXCT2	NOC4L	ORAI1	PAOX	NXN	OBSCN	NOM1	PAN3	PABPC4	PARD6G	NFASC
OXCT2	PANX2	ODF3B	PASK	ORAOV1	P2RX4	NOM1	ORAOV1	PAPLN	OASL	OCLN	NOP16	PANX2	PAK1	PARK2	NFATC1
P2RX4	PAOX	ODZ4	PAX8	OTOA	P2RX7	NOP16	OTOA	PARD3	OBSCN	ODF3B	NOTCH1	PAOX	PAN3	PARP4	NFE2L2
P2RX7	PAPLN	OGFOD2	PAX9	OXCT2	PABPC4	NOTCH1	OVOL1	PARD6G	ODF3B	ODZ4	NOTCH2	PAPLN	PANX2	PARP8	NGRN
PABPC4	PARD3	OPCML	PAXIP1	P2RX4	PAK1	NOTCH3	OXCT2	PARK2	ODZ4	OGFOD2	NOTCH3	PARD3	PAOX	PART1	NHP2
PAK1	PARD6G	OR51E1	PBRM1	P2RX7	PAN3	NPAS1	P2RX4	PARP4	OGFOD2	OPCML	NPAS1	PARD6G	PAPLN	PASK	NHSL2
PAN3	PARP4	ORAI1	PCNXL3	PABPC4	PANX2	NPEPL1	P2RX7	PARP8	OPCML	OR51E1	NPAS3	PARK2	PARD3	PAX9	NINL
PANX2	PARP8	ORAOV1	PCP4	PAK1	PAOX	NPIPL3	PABPC4	PART1	OR51E1	ORAI1	NPEPL1	PARP4	PARD6G	PAXIP1	NKD2
PAOX	PART1	OTOA	PDCD1	PAN3	PAPLN	NPM1	PAK1	PASK	ORAI1	ORAOV1	NPM1	PARP8	PARK2	PBRM1	NKX3.1
PAPLN	PASK	OVOL1	PDCD1LG2	PAOX	PARD3	NRAS	PAN3	PAX8	ORAOV1	OTOA	NRAS	PART1	PARP4	PCNXL3	NLGN2
PARD3	PAX9	OXCT2	PDE11A	PAPLN	PARD6G	NRG1	PANX2	PAX9	OTOA	OVOL1	NRG1	PASK	PARP8	PCP4	NLRP6
PARD6G	PAXIP1	P2RX4	PDE4D	PARD3	PARK2	NRXN2	PAOX	PAXIP1	OVOL1	OXCT2	NRXN2	PAX8	PASK	PDCD1	NOC4L
PARK2	PBRM1	P2RX7	PDE8B	PARD6G	PARP4	NRXN3	PAPLN	PBRM1	OXCT2	P2RX4	NSD1	PAX9	PAX9	PDCD1LG2	NOM1
PARP4	PCNXL3	PABPC4	PDGFA	PARK2	PARP8	NSD1	PARD3	PCNXL3	P2RX4	P2RX7	NXN	PAXIP1	PAXIP1	PDE11A	NOP16
PARP8	PCP4	PAK1	PDGFRA	PARP4	PART1	NXN	PARD6G	PCP4	P2RX7	PABPC4	OASL	PBRM1	PBRM1	PDE4D	NOTCH1
PART1	PDCD1LG2	PAN3	PDGFRL	PARP8	PASK	OBSCN	PARK2	PDCD1	PABPC4	PAK1	OBSCN	PCNXL3	PCNXL3	PDE8B	NOTCH2
PASK	PDE11A	PAOX	PDIA5	PART1	PAX8	OCLN	PARP4	PDCD1LG2	PAK1	PAN3	OCLN	PCP4	PDCD1	PDGFA	NOTCH3
PAX9	PDE4D	PAPLN	PDLIM7	PASK	PAXIP1	ODF3B	PARP8	PDE11A	PAN3	PANX2	ODF3B	PDCD1	PDCD1LG2	PDGFRA	NPAS1
PAXIP1	PDE8B	PARD3	PDZK1	PAX8	PBRM1	ODZ4	PART1	PDE4D	PAOX	PAOX	ODZ4	PDCD1LG2	PDE11A	PDGFRL	NPAS3
PBRM1	PDGFA	PARD6G	PDZK1P1	PAXIP1	PCNXL3	OGFOD2	PASK	PDE8B	PAPLN	PAPLN	OGFOD2	PDE11A	PDE4D	PDIA5	NPEPL1
PCNXL3	PDGFRA	PARK2	PEBP1	PBRM1	PCP4	OPCML	PAX8	PDGFA	PARD3	PARD3	OLFM1	PDE4D	PDE8B	PDLIM7	NPIPL3
PCP4	PDGFRL	PARP4	PEG10	PCNXL3	PDCD1	OR51E1	PAX9	PDGFRA	PARD6G	PARD6G	OPCML	PDGFA	PDGFA	PEBP1	NPM1
PDCD1	PDIA5	PARP8	PEX11A	PCP4	PDCD1LG2	ORAI1	PAXIP1	PDGFRL	PARK2	PARK2	OR51E1	PDGFRA	PDGFRA	PEG10	NRAS
PDCD1LG2	PDLIM7	PART1	PEX6	PDCD1	PDE11A	ORAOV1	PBRM1	PDIA5	PARP4	PARP4	ORAI1	PDGFRL	PDGFRL	PEX11A	NRG1
PDE11A	PEBP1	PASK	PFN2	PDCD1LG2	PDE4D	OTOA	PCNXL3	PDLIM7	PARP8	PARP8	ORAOV1	PDIA5	PDIA5	PEX6	NRXN2
PDE4D	PEG10	PAX8	PGAM5	PDE11A	PDE8B	OVOL1	PCP4	PDZK1	PART1	PART1	OTOA	PDLIM7	PDLIM7	PFN2	NRXN3
PDE8B	PEX11A	PAX9	PGM5	PDE4D	PDGFA	OXCT2	PDCD1	PDZK1P1	PASK	PASK	P2RX4	PDZK1	PDZK1	PGAM5	NSD1
PDGFA	PEX6	PAXIP1	PHF11	PDE8B	PDGFRA	P2RX4	PDCD1LG2	PEBP1	PAX8	PAX8	P2RX7	PDZK1P1	PDZK1P1	PGM5	NXN
PDGFRA	PFN2	PBRM1	PHF6	PDGFA	PDGFRL	P2RX7	PDE11A	PEG10	PAX9	PAX9	PABPC4	PEBP1	PEBP1	PHF11	OBSCN
PDGFRL	PGAM5	PCNXL3	PHKB	PDGFRA	PDIA5	PABPC4	PDE4D	PEX11A	PAXIP1	PAXIP1	PAK1	PEG10	PEG10	PHF6	ODZ4
PDIA5	PGM5	PCP4	PHLDA1	PDGFRL	PDLIM7	PAK1	PDGFA	PEX6	PBRM1	PBRM1	PAN3	PEX11A	PEX11A	PHKB	OGFOD2
PDLIM7	PHF11	PDE11A	PHLPP1	PDIA5	PDZK1	PAN3	PDGFRA	PFN2	PCNXL3	PCNXL3	PAOX	PEX6	PEX6	PHLDA1	OLFM1
PDZK1	PHF6	PDE4D	PI4KA	PDLIM7	PDZK1P1	PAOX	PDIA5	PGAM5	PCP4	PCP4	PAPLN	PFN2	PFN2	PHLPP1	OPCML
PDZK1P1	PHKB	PDE8B	PI4KAP1	PDZK1	PEBP1	PAPLN	PDLIM7	PGM5	PDCD1LG2	PDCD1	PARD3	PGAM5	PGAM5	PI4KA	OR51E1
PEBP1	PHLDA1	PDGFA	PI4KAP2	PDZK1P1	PEG10	PARD3	PEBP1	PHF11	PDE11A	PDCD1LG2	PARK2	PGM5	PGM5	PI4KAP1	ORAI1
PEG10	PHLPP1	PDGFRA	PIGV	PEBP1	PEX11A	PARD6G	PEX6	PHF6	PDE8B	PDE11A	PARP4	PHF11	PHF11	PI4KAP2	ORAOV1
PEX11A	PI4KA	PDGFRL	PIK3C2B	PEG10	PEX6	PARK2	PFN2	PHKB	PDGFA	PDE4D	PARP8	PHF6	PHF6	PIGV	OTOA
PEX6	PI4KAP1	PDIA5	PIK3CA	PEX11A	PFN2	PARP4	PGAM5	PHLDA1	PDGFRA	PDGFA	PART1	PHKB	PHKB	PIK3C2B	OVOL1
PFN2	PI4KAP2	PDLIM7	PIK3R1	PEX6	PGAM5	PARP8	PGM5	PHLPP1	PDIA5	PDGFRA	PASK	PHLDA1	PHLDA1	PIK3CA	OXCT2
PGAM5	PIGV	PDZK1	PIM3	PGAM5	PGM5	PASK	PHF11	PI4KA	PDLIM7	PDIA5	PAX8	PHLPP1	PHLPP1	PIK3R1	P2RX4
PGM5	PIK3C2B	PDZK1P1	PITPNM2	PGM5	PHF11	PAX8	PHF6	PI4KAP1	PDZK1	PDLIM7	PAX9	PI4KA	PI4KA	PIM3	P2RX7
PHF11	PIK3CA	PEBP1	PKD2	PHF11	PHF6	PAX9	PHKB	PI4KAP2	PDZK1P1	PEBP1	PAXIP1	PI4KAP1	PI4KAP1	PITPNM2	PABPC4
PHF6	PIK3R1	PEG10	PKP3	PHF6	PHKB	PAXIP1	PHLDA1	PIGV	PEBP1	PEX6	PBRM1	PI4KAP2	PI4KAP2	PKD2	PAK1
PHKB	PIM3	PEX11A	PLAGL2	PHKB	PHLDA1	PBRM1	PHLPP1	PIK3C2B	PEX11A	PFN2	PCNXL3	PIGV	PIGV	PKP3	PAN3
PHLDA1	PITPNM2	PEX6	PLB1	PHLDA1	PHLPP1	PCNXL3	PI4KA	PIK3CA	PEX6	PGAM5	PDCD1	PIK3C2B	PIK3C2B	PLAGL2	PAOX
PHLPP1	PKD2	PFN2	PLCD3	PHLPP1	PI4KA	PDE11A	PI4KAP1	PIK3R1	PFN2	PGM5	PDCD1LG2	PIK3CA	PIK3CA	PLB1	PAPLN
PI4KA	PKP3	PGAM5	PLCL1	PI4KA	PI4KAP1	PDE4D	PI4KAP2	PIM3	PGAM5	PHF11	PDE11A	PIK3R1	PIK3R1	PLCD3	PARD3
PI4KAP1	PLAGL2	PGM5	PLEKHA6	PI4KAP1	PI4KAP2	PDE8B	PIGV	PITPNM2	PGM5	PHF6	PDE4D	PIM3	PIM3	PLCL1	PARD6G
PI4KAP2	PLB1	PHF11	PLEKHO1	PI4KAP2	PIGV	PDGFA	PIK3C2B	PKD2	PHF11	PHKB	PDE8B	PITPNM2	PITPNM2	PLEKHA6	PARK2
PIGV	PLCD3	PHF6	PLIN1	PIGV	PIK3C2B	PDIA5	PIK3CA	PKP3	PHF6	PHLDA1	PDGFA	PKD2	PKD2	PLEKHO1	PARP4
PIK3C2B	PLCL1	PHKB	PLK1	PIK3C2B	PIK3CA	PDLIM7	PIK3R1	PLAGL2	PHKB	PHLPP1	PDGFRA	PKP3	PKP3	PLIN1	PARP8
PIK3CA	PLEKHA6	PHLDA1	PLXDC2	PIK3CA	PIK3R1	PDZK1	PIM3	PLB1	PHLDA1	PI4KA	PDGFRL	PLAGL2	PLAGL2	PLK1	PART1
PIK3R1	PLEKHO1	PHLPP1	PLXNA3	PIK3R1	PIM3	PDZK1P1	PITPNM2	PLCD3	PHLPP1	PI4KAP1	PDIA5	PLB1	PLB1	PLXDC2	PASK
PIM3	PLIN1	PI4KA	PLXNB2	PIM3	PITPNM2	PEBP1	PKD2	PLCL1	PI4KA	PI4KAP2	PDLIM7	PLCD3	PLCD3	PLXNA3	PAX8
PITPNM2	PLK1	PI4KAP1	PMAIP1	PITPNM2	PKD2	PEX11A	PKP3	PLEKHA6	PI4KAP1	PIGV	PDZK1	PLCL1	PLCL1	PLXNB2	PAXIP1
PKD2	PLXDC2	PI4KAP2	PNMA1	PKD2	PLAGL2	PEX6	PLAGL2	PLEKHO1	PI4KAP2	PIK3C2B	PDZK1P1	PLEKHA6	PLEKHA6	PMAIP1	PBRM1
PKP3	PLXNA3	PIGV	POFUT1	PKP3	PLB1	PFN2	PLB1	PLIN1	PIGV	PIK3CA	PEBP1	PLEKHO1	PLEKHO1	PNMA1	PCNXL3
PLAGL2	PLXNB2	PIK3C2B	POLA2	PLAGL2	PLCD3	PGAM5	PLCD3	PLK1	PIK3C2B	PIK3R1	PEG10	PLIN1	PLIN1	POFUT1	PDE11A
PLB1	PMAIP1	PIK3CA	POLB	PLB1	PLCL1	PGM5	PLEKHA6	PLXDC2	PIK3CA	PIM3	PEX11A	PLK1	PLK1	POLA2	PDE8B
PLCD3	PNMA1	PIK3R1	POLD4	PLCD3	PLEKHA6	PHF11	PLEKHO1	PLXNA3	PIK3R1	PITPNM2	PEX6	PLXDC2	PLXDC2	POLB	PDGFA
PLCL1	POFUT1	PIM3	POLE	PLCL1	PLEKHO1	PHF6	PLK1	PLXNB2	PIM3	PKD2	PFN2	PLXNA3	PLXNA3	POLD4	PDGFRA
PLEKHA6	POLA2	PITPNM2	POLH	PLEKHA6	PLIN1	PHKB	PLXDC2	PMAIP1	PITPNM2	PKP3	PGAM5	PLXNB2	PLXNB2	POLE	PDIA5
PLEKHO1	POLB	PKD2	POLR1C	PLEKHO1	PLK1	PHLDA1	PLXNA3	PNMA1	PKD2	PLAGL2	PGM5	PMAIP1	PMAIP1	POLH	PDLIM7
PLIN1	POLD4	PLAGL2	POLR2L	PLIN1	PLXDC2	PHLPP1	PLXNB2	POFUT1	PKP3	PLB1	PHF11	PNMA1	PNMA1	POLR1C	PDZK1
PLK1	POLE	PLB1	POLR3E	PLK1	PLXNA3	PI4KA	PMAIP1	POLA2	PLAGL2	PLCD3	PHF6	POFUT1	POFUT1	POLR2L	PDZK1P1
PLXDC2	POLH	PLCD3	POP5	PLXDC2	PLXNB2	PI4KAP1	PNMA1	POLB	PLB1	PLEKHA6	PHKB	POLA2	POLA2	POLR3E	PEBP1
PLXNA3	POLR1C	PLCL1	POU2AF1	PLXNA3	PMAIP1	PI4KAP2	POFUT1	POLD4	PLCD3	PLEKHO1	PHLDA1	POLB	POLB	POP5	PEG10
PLXNB2	POLR2L	PLEKHA6	POU5F1B	PLXNB2	PNMA1	PIGV	POLA2	POLE	PLCL1	PLK1	PHLPP1	POLD4	POLD4	POU2AF1	PEX11A
PMAIP1	POLR3E	PLEKHO1	PPAP2C	PMAIP1	POFUT1	PIK3C2B	POLB	POLH	PLEKHA6	PLXDC2	PI4KA	POLE	POLE	POU5F1B	PEX6
PNMA1	POP5	PLIN1	PPARG	PNMA1	POLA2	PIK3CA	POLD4	POLR1C	PLEKHO1	PLXNA3	PIGV	POLH	POLH	PPAP2C	PGAM5
POFUT1	POU2AF1	PLK1	PPID	POFUT1	POLB	PIK3R1	POLE	POLR2L	PLIN1	PLXNB2	PIK3CA	POLR1C	POLR1C	PPARG	PGM5
POLA2	POU5F1B	PLXDC2	PPIE	POLA2	POLD4	PIM3	POLH	POLR3E	PLK1	PMAIP1	PIK3R1	POLR2L	POLR2L	PPID	PHF11
POLB	PPAP2C	PLXNA3	PPIEL	POLB	POLE	PITPNM2	POLR1C	POP5	PLXDC2	PNMA1	PIM3	POLR3E	POLR3E	PPIE	PHF6
POLD4	PPARG	PLXNB2	PPIL2	POLD4	POLH	PKD2	POLR2L	POU2AF1	PLXNA3	POFUT1	PITPNM2	POP5	POP5	PPIEL	PHKB
POLE	PPID	PMAIP1	PPM1E	POLE	POLR1C	PKP3	POLR3E	PPAP2C	PLXNB2	POLA2	PKD2	POU2AF1	POU2AF1	PPIL2	PHLDA1
POLH	PPIE	PNMA1	PPP1R15B	POLH	POLR2L	PLAGL2	POP5	PPID	PMAIP1	POLB	PKP3	POU5F1B	POU5F1B	PPM1E	PHLPP1
POLR1C	PPIEL	POFUT1	PPP1R7	POLR1C	POLR3E	PLB1	POU2AF1	PPIE	PNMA1	POLD4	PLAGL2	PPAP2C	PPAP2C	PPP1R15B	PI4KA
POLR2L	PPIL2	POLA2	PPP2R1A	POLR2L	POP5	PLCD3	POU5F1B	PPIEL	POFUT1	POLE	PLCL1	PPARG	PPARG	PPP1R7	PI4KAP1
POLR3E	PPM1E	POLB	PPP2R2A	POLR3E	POU2AF1	PLCL1	PPAP2C	PPIL2	POLA2	POLH	PLEKHA6	PPID	PPID	PPP2R1A	PI4KAP2
POP5	PPP1R15B	POLD4	PPP2R3C	POP5	POU5F1B	PLEKHA6	PPARG	PPM1E	POLB	POLR1C	PLEKHO1	PPIE	PPIE	PPP2R2A	PIGV
POU2AF1	PPP1R7	POLE	PPP2R5B	POU5F1B	PPAP2C	PLEKHO1	PPID	PPP1R15B	POLD4	POLR2L	PLIN1	PPIEL	PPIEL	PPP2R3C	PIK3C2B
PPAP2C	PPP2R1A	POLH	PPP2R5D	PPAP2C	PPARG	PLK1	PPIE	PPP1R7	POLE	POLR3E	PLK1	PPIL2	PPIL2	PPP2R5B	PIK3CA
PPARG	PPP2R2A	POLR1C	PQLC1	PPARG	PPID	PLXNA3	PPIEL	PPP2R1A	POLH	POP5	PLXDC2	PPP1R15B	PPM1E	PPP2R5D	PIK3R1
PPID	PPP2R3C	POLR2L	PRDM2	PPID	PPIE	PLXNB2	PPIL2	PPP2R2A	POLR1C	POU2AF1	PLXNA3	PPP1R7	PPP1R15B	PQLC1	PITPNM2
PPIE	PPP2R5B	POLR3E	PRELID1	PPIE	PPIEL	PMAIP1	PPM1E	PPP2R3C	POLR2L	POU5F1B	PLXNB2	PPP2R1A	PPP1R7	PRDM2	PKD2
PPIEL	PPP2R5D	POP5	PRIC285	PPIEL	PPIL2	PNMA1	PPP1R15B	PPP2R5B	POLR3E	PPAP2C	PMAIP1	PPP2R2A	PPP2R1A	PRELID1	PKP3
PPIL2	PQLC1	POU5F1B	PRKAB1	PPIL2	PPM1E	POFUT1	PPP1R7	PPP2R5D	POP5	PPARG	PNMA1	PPP2R3C	PPP2R2A	PRIC285	PLAGL2
PPM1E	PRDM2	PPAP2C	PRKAR1B	PPM1E	PPP1R15B	POLA2	PPP2R1A	PQLC1	POU5F1B	PPID	POFUT1	PPP2R5B	PPP2R3C	PRKAB1	PLB1
PPP1R15B	PRELID1	PPARG	PRKG1	PPP1R15B	PPP1R7	POLB	PPP2R2A	PRDM2	PPAP2C	PPIE	POLA2	PPP2R5D	PPP2R5B	PRKAR1B	PLCD3
PPP1R7	PRIC285	PPID	PRODH	PPP1R7	PPP2R1A	POLD4	PPP2R3C	PRELID1	PPARG	PPIEL	POLB	PQLC1	PPP2R5D	PRKG1	PLCL1
PPP2R1A	PRKAB1	PPIE	PRPF3	PPP2R1A	PPP2R2A	POLE	PPP2R5B	PRIC285	PPID	PPIL2	POLD4	PRDM2	PQLC1	PRODH	PLEKHA6
PPP2R2A	PRKAR1B	PPIEL	PRPH2	PPP2R2A	PPP2R3C	POLH	PPP2R5D	PRKAB1	PPIE	PPP1R15B	POLE	PRELID1	PRDM2	PRPF3	PLEKHO1
PPP2R3C	PRKG1	PPIL2	PRPS2	PPP2R3C	PPP2R5B	POLR1C	PQLC1	PRKAR1B	PPIEL	PPP1R7	POLH	PRIC285	PRELID1	PRPH2	PLIN1
PPP2R5B	PRPF3	PPM1E	PRR14	PPP2R5B	PPP2R5D	POLR2L	PRDM2	PRKG1	PPIL2	PPP2R1A	POLR1C	PRKAB1	PRIC285	PRPS2	PLK1
PPP2R5D	PRPH2	PPP1R15B	PRR7	PPP2R5D	PQLC1	POLR3E	PRELID1	PRODH	PPM1E	PPP2R2A	POLR2L	PRKAR1B	PRKAB1	PRR14	PLXDC2
PQLC1	PRPS2	PPP1R7	PRRX1	PQLC1	PRDM2	POP5	PRIC285	PRPF3	PPP1R15B	PPP2R3C	POLR3E	PRKG1	PRKAR1B	PRR7	PLXNA3
PRDM2	PRR14	PPP2R1A	PSMD13	PRDM2	PRELID1	POU5F1B	PRKAB1	PRPH2	PPP1R7	PPP2R5B	POP5	PRODH	PRKG1	PRRX1	PLXNB2
PRELID1	PRR7	PPP2R2A	PSMD9	PRELID1	PRIC285	PPAP2C	PRKAR1B	PRPS2	PPP2R1A	PPP2R5D	POU2AF1	PRPF3	PRODH	PSMD13	PNMA1
PRIC285	PRRX1	PPP2R3C	PSMG1	PRIC285	PRKAB1	PPARG	PRKG1	PRR14	PPP2R2A	PQLC1	POU5F1B	PRPH2	PRPF3	PSMD9	POFUT1
PRKAB1	PSMD13	PPP2R5B	PSPC1	PRKAB1	PRKAR1B	PPID	PRODH	PRR7	PPP2R3C	PRDM2	PPAP2C	PRPS2	PRPH2	PSMG1	POLA2
PRKAR1B	PSMD9	PPP2R5D	PTEN	PRKAR1B	PRKG1	PPIE	PRPF3	PRRX1	PPP2R5B	PRELID1	PPID	PRR14	PRPS2	PSPC1	POLD4
PRKG1	PSMG1	PQLC1	PTGDS	PRKG1	PRODH	PPIEL	PRPH2	PSMD13	PPP2R5D	PRIC285	PPIE	PRR7	PRR14	PTEN	POLE
PRODH	PSPC1	PRDM2	PTGES3	PRPF3	PRPF3	PPIL2	PRPS2	PSMD9	PQLC1	PRKAB1	PPIEL	PRRX1	PRRX1	PTGDS	POLH
PRPF3	PTEN	PRELID1	PTPN11	PRPH2	PRPH2	PPP1R15B	PRR14	PSMG1	PRDM2	PRKAR1B	PPIL2	PSMD13	PSMD13	PTGES3	POLR1C
PRPH2	PTGDS	PRIC285	PTPRD	PRPS2	PRPS2	PPP1R7	PRR7	PSPC1	PRELID1	PRKG1	PPM1E	PSMD9	PSMD9	PTPN11	POLR2L
PRPS2	PTGES3	PRKAB1	PTPRG	PRR14	PRR14	PPP2R1A	PSMD13	PTEN	PRIC285	PRODH	PPP1R15B	PSMG1	PSMG1	PTPRD	POLR3E
PRR14	PTPN11	PRKAR1B	PTTG1IP	PRR7	PRR7	PPP2R2A	PSMD9	PTGDS	PRKAB1	PRPF3	PPP1R7	PSPC1	PSPC1	PTPRG	POP5
PRR7	PTPRD	PRKG1	PVT1	PRRX1	PRRX1	PPP2R3C	PSMG1	PTGES3	PRKAR1B	PRPH2	PPP2R1A	PTEN	PTEN	PTTG1IP	POU5F1B
PRRX1	PTPRG	PRODH	PXMP2	PSMD13	PSMD13	PPP2R5B	PSPC1	PTPN11	PRKG1	PRPS2	PPP2R2A	PTGES3	PTGES3	PVT1	PPAP2C
PSMD13	PTTG1IP	PRPF3	PXN	PSMD9	PSMD9	PPP2R5D	PTEN	PTPRG	PRPF3	PRR14	PPP2R3C	PTPN11	PTPN11	PXMP2	PPID
PSMD9	PVT1	PRPH2	PYCARD	PSMG1	PSMG1	PQLC1	PTGDS	PTTG1IP	PRPH2	PRR7	PPP2R5B	PTPRD	PTPRD	PXN	PPIE
PSMG1	PXMP2	PRPS2	QKI	PSPC1	PSPC1	PRDM2	PTGES3	PVT1	PRPS2	PSMD13	PPP2R5D	PTPRG	PTPRG	PYCARD	PPIEL
PSPC1	PXN	PRR14	QSER1	PTEN	PTEN	PRELID1	PTPN11	PXMP2	PRR14	PSMD9	PQLC1	PTTG1IP	PTTG1IP	QKI	PPIL2
PTEN	PYCARD	PRR7	RAB20	PTGDS	PTGDS	PRIC285	PTPRD	PXN	PRR7	PSMG1	PRDM2	PVT1	PVT1	QSER1	PPM1E
PTGES3	QKI	PSMD13	RAB24	PTGES3	PTGES3	PRKAB1	PTPRG	PYCARD	PRRX1	PSPC1	PRELID1	PXMP2	PXMP2	RAB20	PPP1R15B
PTPN11	QSER1	PSMD9	RAB2B	PTPN11	PTPN11	PRKAR1B	PTTG1IP	QKI	PSMD13	PTEN	PRIC285	PXN	PXN	RAB24	PPP1R7
PTPRD	RAB20	PSMG1	RAB35	PTPRD	PTPRD	PRKG1	PVT1	QSER1	PSMD9	PTGDS	PRKAB1	PYCARD	PYCARD	RAB2B	PPP2R1A
PTPRG	RAB24	PSPC1	RAB39B	PTPRG	PTPRG	PRODH	PXMP2	RAB20	PSMG1	PTGES3	PRKAR1B	QKI	QKI	RAB35	PPP2R2A
PTTG1IP	RAB2B	PTEN	RAB40B	PTTG1IP	PTTG1IP	PRPF3	PXN	RAB24	PSPC1	PTPN11	PRKG1	QSER1	QSER1	RAB39B	PPP2R3C
PVT1	RAB35	PTGES3	RABL2B	PVT1	PVT1	PRPH2	PYCARD	RAB2B	PTEN	PTPRD	PRODH	RAB20	RAB20	RAB40B	PPP2R5B
PXMP2	RAB39B	PTPN11	RAC1	PXMP2	PXMP2	PRPS2	QKI	RAB35	PTGES3	PTPRG	PRPF3	RAB24	RAB24	RABL2B	PPP2R5D
PXN	RAB40B	PTPRD	RANBP1	PXN	PXN	PRR14	QSER1	RAB39B	PTPN11	PTTG1IP	PRPH2	RAB2B	RAB2B	RAC1	PQLC1
PYCARD	RABL2B	PTPRG	RAP1B	PYCARD	PYCARD	PRR7	RAB20	RAB40B	PTPRD	PXMP2	PRPS2	RAB35	RAB35	RANBP1	PRDM2
QKI	RAC1	PTTG1IP	RAPGEF2	QKI	QKI	PSMD13	RAB24	RABL2B	PTPRG	PXN	PRR14	RAB40B	RAB39B	RAP1B	PRELID1
QSER1	RANBP1	PVT1	RARB	QSER1	QSER1	PSMD9	RAB2B	RAC1	PTTG1IP	QKI	PRR7	RABL2B	RAB40B	RAPGEF2	PRIC285
RAB20	RAP1B	PXMP2	RASA3	RAB20	RAB20	PSMG1	RAB35	RANBP1	PVT1	QSER1	PRRX1	RAC1	RABL2B	RARB	PRKAB1
RAB24	RAPGEF2	PXN	RASGRF2	RAB24	RAB24	PSPC1	RAB39B	RAP1B	PXMP2	RAB20	PSMD13	RANBP1	RAC1	RASA3	PRKAR1B
RAB2B	RARB	PYCARD	RASSF6	RAB2B	RAB2B	PTEN	RAB40B	RAPGEF2	PXN	RAB24	PSMD9	RAP1B	RANBP1	RASGRF2	PRKG1
RAB35	RASA3	QKI	RB1	RAB35	RAB35	PTGDS	RABL2B	RARB	PYCARD	RAB2B	PSMG1	RAPGEF2	RAP1B	RASSF6	PRPF3
RAB39B	RASGRF2	QSER1	RBBP8	RAB39B	RAB39B	PTGES3	RAC1	RASA3	QKI	RAB35	PSPC1	RARB	RAPGEF2	RB1	PRPH2
RAB40B	RASSF6	RAB20	RBM10	RAB40B	RAB40B	PTPN11	RANBP1	RASGRF2	QSER1	RAB40B	PTEN	RASA3	RARB	RBBP8	PRPS2
RABL2B	RB1	RAB24	RBM33	RABL2B	RABL2B	PTPRD	RAP1B	RASSF6	RAB20	RABL2B	PTGDS	RASGRF2	RASA3	RBM10	PRR14
RAC1	RBBP8	RAB2B	RBM5	RAC1	RAC1	PTPRG	RAPGEF2	RB1	RAB24	RAC1	PTGES3	RASSF6	RASGRF2	RBM33	PRR7
RANBP1	RBM10	RAB35	RBM7	RANBP1	RANBP1	PTTG1IP	RARB	RBBP8	RAB2B	RANBP1	PTPN11	RB1	RASSF6	RBM5	PRRX1
RAP1B	RBM33	RAB39B	RBP1	RAP1B	RAP1B	PVT1	RASA3	RBM10	RAB35	RAP1B	PTPRD	RBBP8	RB1	RBM7	PSMD13
RAPGEF2	RBM5	RAB40B	RCBTB1	RAPGEF2	RAPGEF2	PXMP2	RASGRF2	RBM33	RAB39B	RAPGEF2	PTPRG	RBM10	RBBP8	RBP1	PSMD9
RARB	RBM7	RABL2B	REL	RARB	RARB	PXN	RASSF6	RBM5	RAB40B	RARB	PTTG1IP	RBM33	RBM10	RCBTB1	PSMG1
RASA3	RBP1	RAC1	RELA	RASA3	RASA3	PYCARD	RB1	RBM7	RABL2B	RASA3	PVT1	RBM5	RBM33	REL	PSPC1
RASGRF2	RCBTB1	RANBP1	RFC5	RASGRF2	RASGRF2	QKI	RBBP8	RBP1	RAC1	RASGRF2	PXMP2	RBM7	RBM5	RELA	PTEN
RASSF6	REL	RAP1B	RFX3	RASSF6	RASSF6	QSER1	RBM10	RCBTB1	RANBP1	RASSF6	PXN	RBP1	RBM7	RFC5	PTGES3
RB1	RELA	RAPGEF2	RGS14	RB1	RB1	RAB20	RBM33	REL	RAP1B	RB1	PYCARD	RCBTB1	RBP1	RFX3	PTPN11
RBBP8	RFC5	RARB	RHEB	RBBP8	RBBP8	RAB24	RBM5	RELA	RAPGEF2	RBBP8	QKI	REL	RCBTB1	RGS14	PTPRD
RBM10	RFX3	RASA3	RHOF	RBM10	RBM10	RAB2B	RBM7	RFC5	RARB	RBM10	QSER1	RELA	REL	RHEB	PTPRG
RBM33	RGS14	RASGRF2	RIC8A	RBM33	RBM33	RAB35	RBP1	RFX3	RASA3	RBM33	RAB20	RFC5	RELA	RHOF	PTTG1IP
RBM5	RHEB	RASSF6	RILPL1	RBM5	RBM5	RAB39B	RCBTB1	RGS14	RASGRF2	RBM5	RAB24	RFX3	RFC5	RIC8A	PVT1
RBM7	RHOF	RB1	RILPL2	RBM7	RBM7	RAB40B	REL	RHEB	RASSF6	RBM7	RAB2B	RGS14	RFX3	RILPL1	PXMP2
RCBTB1	RIC8A	RBBP8	RIMBP3	RCBTB1	RCBTB1	RABL2B	RELA	RHOF	RB1	RBP1	RAB35	RHEB	RGS14	RILPL2	PXN
REL	RILPL1	RBM10	RIMBP3C	REL	REL	RAC1	RFC5	RIC8A	RBBP8	RCBTB1	RAB39B	RHOF	RHEB	RIMBP3	PYCARD
RELA	RILPL2	RBM33	RMND5B	RELA	RELA	RANBP1	RFX3	RILPL1	RBM10	REL	RAB40B	RIC8A	RIC8A	RIMBP3C	QKI
RFC5	RIMBP3	RBM5	RNASEH2C	RFC5	RFC5	RAP1B	RGS14	RILPL2	RBM33	RELA	RABL2B	RILPL1	RILPL1	RMND5B	QSER1
RFX3	RIMBP3C	RBM7	RNF10	RFX3	RFX3	RAPGEF2	RHEB	RIMBP3	RBM5	RFC5	RAC1	RILPL2	RILPL2	RNASEH2C	RAB20
RGS14	RMND5B	RCBTB1	RNF115	RGS14	RGS14	RASA3	RHOF	RIMBP3C	RBM7	RFX3	RANBP1	RIMBP3	RIMBP3	RNF10	RAB24
RHEB	RNASEH2C	REL	RNF130	RHEB	RHEB	RASGRF2	RIC8A	RMND5B	RBP1	RGS14	RAP1B	RIMBP3C	RIMBP3C	RNF115	RAB2B
RHOF	RNF10	RELA	RNF144B	RHOF	RHOF	RASSF6	RILPL1	RNASEH2C	RCBTB1	RHEB	RAPGEF2	RMND5B	RMND5B	RNF130	RAB35
RIC8A	RNF115	RFC5	RNF32	RIC8A	RIC8A	RB1	RILPL2	RNF10	REL	RHOF	RARB	RNASEH2C	RNASEH2C	RNF144B	RAB39B
RILPL1	RNF130	RFX3	RNF34	RILPL1	RILPL1	RBBP8	RIMBP3	RNF115	RELA	RIC8A	RASA3	RNF10	RNF10	RNF32	RAB40B
RILPL2	RNF144B	RGS14	RNF44	RILPL2	RILPL2	RBM10	RIMBP3C	RNF130	RFC5	RILPL1	RASGRF2	RNF115	RNF115	RNF34	RABL2B
RIMBP3	RNF32	RHEB	RNFT2	RIMBP3	RIMBP3	RBM33	RMND5B	RNF144B	RFX3	RILPL2	RB1	RNF130	RNF130	RNF44	RAC1
RIMBP3C	RNF34	RHOF	RNH1	RIMBP3C	RIMBP3C	RBM5	RNASEH2C	RNF32	RGS14	RIMBP3	RBBP8	RNF144B	RNF144B	RNFT2	RANBP1
RMND5B	RNF44	RIC8A	RNMTL1	RMND5B	RMND5B	RBM7	RNF10	RNF34	RHEB	RIMBP3C	RBM10	RNF32	RNF32	RNH1	RAPGEF2
RNASEH2C	RNFT2	RILPL1	RNPEPL1	RNASEH2C	RNASEH2C	RCBTB1	RNF115	RNF44	RIC8A	RMND5B	RBM33	RNF34	RNF34	RNMTL1	RASA3
RNF10	RNH1	RILPL2	ROBO1	RNF10	RNF10	REL	RNF130	RNFT2	RILPL1	RNASEH2C	RBM5	RNF44	RNF44	RNPEPL1	RASGRF2
RNF115	RNMTL1	RIMBP3	ROBO2	RNF115	RNF115	RELA	RNF144B	RNH1	RILPL2	RNF10	RBM7	RNFT2	RNFT2	ROBO1	RASSF6
RNF130	RNPEPL1	RIMBP3C	RPH3AL	RNF130	RNF130	RFC5	RNF32	RNMTL1	RIMBP3	RNF115	RBP1	RNH1	RNH1	ROBO2	RB1
RNF144B	ROBO1	RMND5B	RPL13	RNF144B	RNF144B	RFX3	RNF34	RNPEPL1	RIMBP3C	RNF130	RCBTB1	RNMTL1	RNMTL1	RPH3AL	RBBP8
RNF32	ROBO2	RNASEH2C	RPL23AP53	RNF32	RNF32	RGS14	RNF44	ROBO1	RMND5B	RNF144B	RELA	RNPEPL1	RNPEPL1	RPL13	RBM10
RNF34	RPH3AL	RNF10	RPL23AP82	RNF34	RNF34	RHEB	RNFT2	ROBO2	RNASEH2C	RNF32	RFC5	ROBO1	ROBO1	RPL23AP53	RBM33
RNF44	RPL13	RNF115	RPL5	RNF44	RNF44	RHOF	RNH1	RPH3AL	RNF10	RNF34	RFX3	RPH3AL	ROBO2	RPL23AP82	RBM5
RNFT2	RPL23AP53	RNF130	RPL7L1	RNFT2	RNFT2	RIC8A	RNMTL1	RPL13	RNF115	RNF44	RGS14	RPL13	RPH3AL	RPL5	RBM7
RNH1	RPL23AP82	RNF144B	RPLP0	RNH1	RNH1	RILPL1	RNPEPL1	RPL23AP53	RNF130	RNFT2	RHEB	RPL23AP53	RPL13	RPL7L1	RBP1
RNMTL1	RPL5	RNF32	RPRD2	RNMTL1	RNMTL1	RILPL2	ROBO1	RPL23AP82	RNF144B	RNH1	RHOF	RPL23AP82	RPL23AP53	RPLP0	RCBTB1
RNPEPL1	RPL7L1	RNF34	RPS5	RNPEPL1	RNPEPL1	RIMBP3	ROBO2	RPL5	RNF32	RNMTL1	RIC8A	RPL5	RPL23AP82	RPRD2	REL
ROBO1	RPLP0	RNF44	RPSAP58	ROBO1	ROBO1	RIMBP3C	RPH3AL	RPL7L1	RNF34	RNPEPL1	RILPL1	RPL7L1	RPL5	RPS5	RELA
RPH3AL	RPRD2	RNFT2	RRN3P1	ROBO2	ROBO2	RMND5B	RPL13	RPLP0	RNF44	ROBO1	RILPL2	RPLP0	RPL7L1	RPSAP58	RFC5
RPL13	RPS5	RNH1	RRN3P3	RPH3AL	RPH3AL	RNASEH2C	RPL23AP53	RPRD2	RNFT2	ROBO2	RIMBP3	RPRD2	RPLP0	RRN3P1	RFX3
RPL23AP53	RPSAP58	RNMTL1	RSF1	RPL13	RPL13	RNF10	RPL23AP82	RPS5	RNH1	RPH3AL	RIMBP3C	RPS5	RPRD2	RRN3P3	RGS14
RPL23AP82	RRN3P1	RNPEPL1	RSPH9	RPL23AP53	RPL23AP53	RNF115	RPL5	RPSAP58	RNMTL1	RPL13	RMND5B	RPSAP58	RPS5	RSF1	RIC8A
RPL5	RRN3P3	ROBO1	RSRC2	RPL23AP82	RPL23AP82	RNF130	RPL7L1	RRN3P1	RNPEPL1	RPL23AP53	RNASEH2C	RRN3P1	RPSAP58	RSPH9	RILPL1
RPL7L1	RSF1	ROBO2	RTF1	RPL5	RPL5	RNF144B	RPLP0	RRN3P3	ROBO1	RPL23AP82	RNF10	RRN3P3	RRN3P1	RSRC2	RILPL2
RPLP0	RSPH9	RPH3AL	RTN4R	RPL7L1	RPL7L1	RNF32	RPRD2	RSF1	RPL13	RPL5	RNF115	RSF1	RRN3P3	RTF1	RIMBP3
RPRD2	RSRC2	RPL13	RUFY1	RPLP0	RPLP0	RNF34	RPS5	RSPH9	RPL23AP53	RPL7L1	RNF130	RSPH9	RSF1	RTN4R	RIMBP3C
RPS5	RTF1	RPL23AP53	RUNX1	RPRD2	RPRD2	RNF44	RPSAP58	RSRC2	RPL23AP82	RPLP0	RNF144B	RSRC2	RSPH9	RUFY1	RMND5B
RPSAP58	RTN4R	RPL23AP82	SAC3D1	RPS5	RPS5	RNH1	RRN3P1	RTF1	RPL5	RPRD2	RNF32	RTF1	RSRC2	RUNX1	RNASEH2C
RRN3P1	RUFY1	RPL5	SAMD4B	RPSAP58	RPSAP58	RNMTL1	RRN3P3	RTN4R	RPL7L1	RPS5	RNF34	RTN4R	RTF1	SAC3D1	RNF10
RRN3P3	RUNX1	RPL7L1	SAP30	RRN3P1	RRN3P1	RNPEPL1	RSF1	RUFY1	RPLP0	RPSAP58	RNF44	RUFY1	RTN4R	SAMD4B	RNF115
RSF1	SAC3D1	RPLP0	SBF1	RRN3P3	RRN3P3	ROBO2	RSPH9	RUNX1	RPRD2	RRN3P1	RNFT2	RUNX1	RUFY1	SAP30	RNF130
RSPH9	SAMD4B	RPRD2	SBNO1	RSF1	RSF1	RPH3AL	RSRC2	SAC3D1	RPS5	RRN3P3	RNH1	SAC3D1	RUNX1	SBF1	RNF144B
RSRC2	SAP30	RPS5	SCARF2	RSPH9	RSPH9	RPL13	RTF1	SAMD4B	RPSAP58	RSF1	RNMTL1	SAMD4B	SAC3D1	SBNO1	RNF32
RTF1	SBF1	RPSAP58	SCCPDH	RSRC2	RSRC2	RPL23AP53	RTN4R	SAP30	RRN3P1	RSPH9	RNPEPL1	SAP30	SAMD4B	SCARF2	RNF34
RTN4R	SBNO1	RRN3P1	SCO2	RTF1	RTF1	RPL23AP82	RUFY1	SBF1	RRN3P3	RSRC2	ROBO1	SBF1	SAP30	SCCPDH	RNF44
RUFY1	SCARF2	RRN3P3	SCYL1	RTN4R	RTN4R	RPL5	RUNX1	SBNO1	RSF1	RTF1	ROBO2	SBNO1	SBF1	SCO2	RNFT2
RUNX1	SCCPDH	RSF1	SDC3	RUFY1	RUFY1	RPL7L1	SAC3D1	SCARF2	RSRC2	RTN4R	RPH3AL	SCARF2	SBNO1	SCYL1	RNH1
SAC3D1	SCO2	RSPH9	SDF2L1	RUNX1	RUNX1	RPLP0	SAMD4B	SCCPDH	RTF1	RUFY1	RPL13	SCCPDH	SCARF2	SDC3	RNMTL1
SAMD4B	SCYL1	RSRC2	SDK1	SAC3D1	SAC3D1	RPRD2	SAP30	SCO2	RTN4R	RUNX1	RPL23AP53	SCO2	SCCPDH	SDF2L1	RNPEPL1
SAP30	SDC3	RTF1	SELO	SAMD4B	SAMD4B	RPS5	SBF1	SCYL1	RUFY1	SAC3D1	RPL23AP82	SCYL1	SCO2	SDK1	ROBO1
SBF1	SDF2L1	RTN4R	SEMA3F	SAP30	SAP30	RPSAP58	SBNO1	SDC3	RUNX1	SAMD4B	RPL5	SDC3	SCYL1	SELO	ROBO2
SBNO1	SDK1	RUFY1	SEMA4B	SBF1	SBF1	RRN3P1	SCARF2	SDF2L1	SAC3D1	SAP30	RPL7L1	SDF2L1	SDC3	SEMA3F	RPL23AP53
SCARF2	SELO	RUNX1	SEMA4C	SBNO1	SBNO1	RRN3P3	SCCPDH	SDK1	SAMD4B	SBF1	RPLP0	SDK1	SDF2L1	SEMA4B	RPL23AP82
SCCPDH	SEMA3F	SAC3D1	2002-09-01	SCARF2	SCARF2	RSF1	SCO2	SELO	SAP30	SBNO1	RPRD2	SELO	SDK1	SEMA4C	RPL7L1
SCO2	SEMA4B	SAMD4B	2005-09-01	SCCPDH	SCCPDH	RSPH9	SCYL1	SEMA3F	SBF1	SCARF2	RPS5	SEMA3F	SELO	2002-09-01	RPRD2
SCYL1	SEMA4C	SAP30	SERF1A	SCO2	SCO2	RSRC2	SDC3	SEMA4B	SBNO1	SCO2	RPSAP58	SEMA4B	SEMA3F	2005-09-01	RRN3P1
SDC3	2002-09-01	SBF1	SETD1B	SCYL1	SCYL1	RTF1	SDF2L1	SEMA4C	SCARF2	SCYL1	RRN3P1	SEMA4C	SEMA4B	SERF1A	RRN3P3
SDF2L1	2005-09-01	SBNO1	SETD2	SDC3	SDC3	RTN4R	SDK1	2002-09-01	SCCPDH	SDC3	RRN3P3	2002-09-01	SEMA4C	SETD1B	RSF1
SDK1	SERF1A	SCARF2	SETD8	SDF2L1	SDF2L1	RUFY1	SELO	2005-09-01	SCO2	SDF2L1	RSF1	2005-09-01	2002-09-01	SETD2	RSRC2
SELO	SETD1B	SCCPDH	SETDB1	SELO	SDK1	RUNX1	SEMA3F	SERF1A	SCYL1	SDK1	RSPH9	SERF1A	2005-09-01	SETD8	RTF1
SEMA3F	SETD2	SCO2	SETDB2	SEMA3F	SELO	SAC3D1	SEMA4B	SETD1B	SDC3	SELO	RSRC2	SETD1B	SERF1A	SETDB1	RTN4R
SEMA4B	SETD8	SCYL1	SFI1	SEMA4B	SEMA3F	SAMD4B	SEMA4C	SETD2	SDF2L1	SEMA3F	RTF1	SETD2	SETD1B	SETDB2	RUFY1
SEMA4C	SETDB1	SDC3	SFN	SEMA4C	SEMA4B	SAP30	2002-09-01	SETD8	SELO	SEMA4B	RTN4R	SETD8	SETD2	SFI1	RUNX1
2002-09-01	SETDB2	SDF2L1	SFXN1	2002-09-01	SEMA4C	SBF1	2005-09-01	SETDB1	SEMA3F	SEMA4C	RUFY1	SETDB1	SETD8	SFN	SAC3D1
2005-09-01	SFI1	SELO	SGK196	2005-09-01	2002-09-01	SBNO1	SERF1A	SETDB2	SEMA4B	2002-09-01	RUNX1	SETDB2	SETDB1	SFXN1	SAMD4B
SERF1A	SFN	SEMA3F	SGPP2	SERF1A	2005-09-01	SCARF2	SETD1B	SFI1	SEMA4C	2005-09-01	SAC3D1	SFI1	SETDB2	SGK196	SAP30
SETD1B	SFXN1	SEMA4B	SH3BGR	SETD1B	SERF1A	SCCPDH	SETD2	SFN	2002-09-01	SERF1A	SAMD4B	SFN	SFI1	SGPP2	SBF1
SETD2	SGK196	SEMA4C	SH3YL1	SETD2	SETD1B	SCO2	SETD8	SFXN1	2005-09-01	SETD1B	SAP30	SFXN1	SFN	SH3BGR	SBNO1
SETD8	SGPP2	2002-09-01	SHANK3	SETD8	SETD2	SCYL1	SETDB1	SGK196	SERF1A	SETD2	SBF1	SGK196	SFXN1	SH3YL1	SCARF2
SETDB1	SH3BGR	2005-09-01	SIGIRR	SETDB1	SETD8	SDC3	SETDB2	SGPP2	SETD1B	SETD8	SBNO1	SGPP2	SGK196	SHANK3	SCCPDH
SETDB2	SH3YL1	SERF1A	SIPA1	SETDB2	SETDB1	SDF2L1	SFI1	SH3BGR	SETD2	SETDB1	SCARF2	SH3YL1	SGPP2	SIGIRR	SCO2
SFI1	SHANK3	SETD1B	SIRT3	SFI1	SETDB2	SDK1	SFN	SH3YL1	SETD8	SETDB2	SCO2	SHANK3	SH3BGR	SIPA1	SCYL1
SFXN1	SIGIRR	SETD2	SIRT4	SFXN1	SFI1	SELO	SFXN1	SHANK3	SETDB1	SFI1	SCYL1	SIGIRR	SH3YL1	SIRT3	SDC3
SGK196	SIPA1	SETD8	SIVA1	SGK196	SFXN1	SEMA3F	SGK196	SIGIRR	SETDB2	SFN	SDC3	SIPA1	SHANK3	SIRT4	SDK1
SGPP2	SIRT3	SETDB1	SKAP1	SGPP2	SGK196	SEMA4B	SGPP2	SIPA1	SFI1	SFXN1	SDF2L1	SIRT3	SIGIRR	SIVA1	SELO
SH3BGR	SIRT4	SETDB2	SLBP	SH3BGR	SGPP2	SEMA4C	SH3BGR	SIRT3	SFXN1	SGK196	SELO	SIRT4	SIPA1	SKAP1	SEMA3F
SH3YL1	SIVA1	SFI1	SLC12A2	SH3YL1	SH3BGR	2002-09-01	SH3YL1	SIRT4	SGK196	SGPP2	SEMA4C	SIVA1	SIRT3	SLBP	SEMA4C
SHANK3	SKAP1	SFXN1	SLC12A7	SHANK3	SH3YL1	SERF1A	SHANK3	SIVA1	SH3BGR	SH3YL1	2002-09-01	SKAP1	SIRT4	SLC12A2	2002-09-01
SIGIRR	SLBP	SGK196	SLC22A20	SIGIRR	SHANK3	SETD1B	SIGIRR	SKAP1	SH3YL1	SHANK3	2005-09-01	SLBP	SIVA1	SLC12A7	2005-09-01
SIPA1	SLC12A2	SGPP2	SLC24A3	SIPA1	SIGIRR	SETD2	SIPA1	SLBP	SHANK3	SIGIRR	SERF1A	SLC12A2	SKAP1	SLC22A20	SERF1A
SIRT3	SLC12A7	SH3BGR	SLC25A1	SIRT3	SIPA1	SETD8	SIRT3	SLC12A7	SIGIRR	SIPA1	SETD1B	SLC12A7	SLBP	SLC24A3	SETD1B
SIRT4	SLC22A20	SH3YL1	SLC25A4	SIRT4	SIRT3	SETDB1	SIRT4	SLC22A20	SIPA1	SIRT3	SETD2	SLC22A20	SLC12A2	SLC25A1	SETD2
SIVA1	SLC24A3	SHANK3	SLC25A45	SIVA1	SIRT4	SETDB2	SIVA1	SLC24A3	SIRT3	SIRT4	SETD8	SLC24A3	SLC12A7	SLC25A4	SETD8
SKAP1	SLC25A1	SIGIRR	SLC27A5	SKAP1	SIVA1	SFI1	SKAP1	SLC25A1	SIRT4	SIVA1	SETDB1	SLC25A1	SLC22A20	SLC25A45	SETDB1
SLBP	SLC25A4	SIPA1	SLC39A2	SLBP	SKAP1	SFN	SLBP	SLC25A4	SIVA1	SLBP	SETDB2	SLC25A4	SLC24A3	SLC27A5	SETDB2
SLC12A2	SLC25A45	SIRT3	SLC6A12	SLC12A2	SLBP	SFXN1	SLC12A7	SLC25A45	SKAP1	SLC12A7	SFI1	SLC25A45	SLC25A1	SLC39A2	SFI1
SLC12A7	SLC27A5	SIRT4	SLC7A4	SLC12A7	SLC12A2	SGPP2	SLC22A20	SLC27A5	SLBP	SLC22A20	SFXN1	SLC27A5	SLC25A4	SLC7A4	SFXN1
SLC22A20	SLC39A2	SIVA1	SLC7A5P2	SLC24A3	SLC12A7	SH3YL1	SLC25A1	SLC6A12	SLC12A2	SLC25A1	SGK196	SLC39A2	SLC25A45	SLC7A5P2	SGK196
SLC24A3	SLC7A4	SKAP1	SLMO2	SLC25A1	SLC24A3	SHANK3	SLC25A4	SLC7A4	SLC12A7	SLC25A4	SGPP2	SLC6A12	SLC27A5	SLMO2	SH3BGR
SLC25A1	SLC7A5P2	SLBP	SMAD3	SLC25A4	SLC25A1	SIGIRR	SLC25A45	SLC7A5P2	SLC22A20	SLC25A45	SH3BGR	SLC7A4	SLC39A2	SMAD3	SH3YL1
SLC25A4	SLMO2	SLC12A2	SMAD4	SLC25A45	SLC25A4	SIPA1	SLC27A5	SLMO2	SLC24A3	SLC27A5	SH3YL1	SLC7A5P2	SLC7A4	SMAD4	SHANK3
SLC25A45	SMAD3	SLC12A7	SMARCA4	SLC27A5	SLC25A45	SIRT3	SLC39A2	SMAD3	SLC25A1	SLC39A2	SHANK3	SLMO2	SLC7A5P2	SMARCA4	SIGIRR
SLC27A5	SMAD4	SLC25A1	SMN2	SLC6A12	SLC27A5	SIRT4	SLC6A12	SMAD4	SLC25A4	SLC6A12	SIGIRR	SMAD3	SLMO2	SMN2	SIPA1
SLC39A2	SMARCA4	SLC25A4	SMYD3	SLC7A4	SLC6A12	SIVA1	SLC7A4	SMARCA4	SLC25A45	SLC7A4	SIPA1	SMAD4	SMAD3	SMYD3	SIRT3
SLC6A12	SMN2	SLC25A45	SNAP29	SLC7A5P2	SLC7A4	SKAP1	SLC7A5P2	SMN2	SLC27A5	SLC7A5P2	SIRT3	SMARCA4	SMAD4	SNAP29	SIRT4
SLC7A4	SMYD3	SLC27A5	SNED1	SLMO2	SLC7A5P2	SLBP	SLMO2	SMYD3	SLC39A2	SLMO2	SIRT4	SMN2	SMARCA4	SNED1	SLBP
SLC7A5P2	SNAP29	SLC6A12	SNRNP35	SMAD3	SLMO2	SLC12A7	SMAD3	SNAP29	SLC6A12	SMAD3	SIVA1	SMYD3	SMN2	SNRNP35	SLC12A2
SLMO2	SNED1	SLC7A4	SNRPN	SMAD4	SMAD3	SLC22A20	SMAD4	SNED1	SLC7A4	SMAD4	SKAP1	SNAP29	SMYD3	SNRPN	SLC12A7
SMAD3	SNRNP35	SLC7A5P2	SNURF	SMARCA4	SMAD4	SLC25A1	SMARCA4	SNRNP35	SLC7A5P2	SMARCA4	SLBP	SNED1	SNAP29	SNURF	SLC22A20
SMAD4	SNRPN	SLMO2	SNX15	SMN2	SMARCA4	SLC25A4	SMN2	SNRPN	SLMO2	SMN2	SLC12A2	SNRNP35	SNED1	SNX15	SLC24A3
SMARCA4	SNURF	SMAD3	SNX25	SMYD3	SMN2	SLC25A45	SMYD3	SNURF	SMAD3	SNAP29	SLC12A7	SNRPN	SNRNP35	SNX25	SLC25A1
SMN2	SNX15	SMAD4	SOX13	SNAP29	SMYD3	SLC27A5	SNAP29	SNX15	SMAD4	SNED1	SLC24A3	SNURF	SNRPN	SOX13	SLC25A4
SMYD3	SNX25	SMARCA4	SOX17	SNED1	SNAP29	SLC39A2	SNED1	SNX25	SMARCA4	SNRNP35	SLC25A1	SNX15	SNURF	SOX17	SLC25A45
SNAP29	SOX13	SMN2	SOX4	SNRNP35	SNED1	SLC6A12	SNRNP35	SOX13	SMN2	SNRPN	SLC25A4	SNX25	SNX15	SOX4	SLC39A2
SNED1	SOX17	SMYD3	SPATA12	SNRPN	SNRNP35	SLC7A4	SNRPN	SOX17	SMYD3	SNURF	SLC25A45	SOX13	SNX25	SPATA12	SLC6A12
SNRNP35	SOX4	SNAP29	SPATA2L	SNURF	SNRPN	SLC7A5P2	SNURF	SOX4	SNAP29	SNX15	SLC6A12	SOX17	SOX13	SPATA2L	SLC7A4
SNRPN	SPATA12	SNED1	SPG7	SNX15	SNURF	SLMO2	SNX15	SPATA12	SNED1	SNX25	SLC7A5P2	SOX4	SOX4	SPG7	SLC7A5P2
SNURF	SPATA2L	SNRNP35	SPIRE2	SNX25	SNX15	SMAD3	SNX25	SPATA2L	SNRNP35	SOX13	SLMO2	SPATA12	SPATA12	SPIRE2	SLMO2
SNX15	SPG7	SNRPN	SPON2	SOX13	SNX25	SMAD4	SOX13	SPG7	SNRPN	SOX17	SMAD4	SPATA2L	SPATA2L	SPON2	SMAD3
SNX25	SPIRE2	SNURF	SPPL3	SOX17	SOX13	SMARCA4	SOX17	SPON2	SNURF	SOX4	SMARCA4	SPG7	SPG7	SPPL3	SMAD4
SOX13	SPON2	SNX15	SPRN	SOX4	SOX17	SMN2	SOX4	SPPL3	SNX15	SPATA12	SMN2	SPIRE2	SPIRE2	SPRN	SMARCA4
SOX4	SPPL3	SNX25	SQSTM1	SPATA12	SOX4	SMYD3	SPATA12	SPRN	SNX25	SPATA2L	SMYD3	SPON2	SPON2	SQSTM1	SMN2
SPATA12	SPRN	SOX13	SRP19	SPATA2L	SPATA12	SNAP29	SPATA2L	SQSTM1	SOX13	SPG7	SNAP29	SPPL3	SPPL3	SRP19	SMYD3
SPATA2L	SQSTM1	SOX17	SRXN1	SPG7	SPATA2L	SNED1	SPG7	SRP19	SOX17	SPIRE2	SNED1	SPRN	SPRN	SRXN1	SNAP29
SPG7	SRP19	SOX4	SSSCA1	SPIRE2	SPG7	SNRNP35	SPIRE2	SRXN1	SOX4	SPON2	SNRNP35	SQSTM1	SQSTM1	SSSCA1	SNED1
SPIRE2	SRXN1	SPATA12	ST7L	SPON2	SPIRE2	SNRPN	SPON2	SSSCA1	SPATA12	SPPL3	SNRPN	SRP19	SRP19	ST7L	SNRNP35
SPON2	SSSCA1	SPATA2L	STC1	SPPL3	SPON2	SNURF	SPPL3	ST7L	SPATA2L	SPRN	SNURF	SRXN1	SRXN1	STC1	SNRPN
SPPL3	ST7L	SPG7	STK11	SPRN	SPPL3	SNX15	SPRN	STC1	SPG7	SQSTM1	SNX15	SSSCA1	SSSCA1	STK11	SNURF
SPRN	STK11	SPIRE2	STK25	SQSTM1	SPRN	SNX25	SQSTM1	STK11	SPON2	SRP19	SNX25	ST7L	ST7L	STK25	SNX15
SQSTM1	STK25	SPPL3	STK35	SRP19	SQSTM1	SOX13	SRP19	STK25	SPPL3	SRXN1	SOX13	STC1	STC1	STK35	SNX25
SRP19	STK35	SPRN	STRC	SSSCA1	SRP19	SOX17	SRXN1	STK35	SPRN	SSSCA1	SOX17	STK11	STK11	STRC	SOX13
SRXN1	STRC	SQSTM1	STX16	ST7L	SRXN1	SOX4	SSSCA1	STRC	SQSTM1	ST7L	SOX4	STK25	STK25	STX16	SOX17
SSSCA1	STX16	SRP19	SUDS3	STC1	SSSCA1	SPATA12	ST7L	STX16	SRP19	STK11	SPATA12	STK35	STK35	SUDS3	SOX4
ST7L	SUDS3	SRXN1	SUN1	STK11	ST7L	SPATA2L	STK11	SUDS3	SRXN1	STK25	SPATA2L	STRC	STRC	SUN1	SPATA12
STC1	SUN1	SSSCA1	SVIL	STK25	STC1	SPG7	STK25	SUN1	SSSCA1	STK35	SPG7	STX16	STX16	SVIL	SPATA2L
STK11	SVIL	ST7L	SYN1	STK35	STK11	SPIRE2	STK35	SVIL	ST7L	STRC	SPON2	SUDS3	SUDS3	SYN1	SPG7
STK25	SYN1	STC1	SYNM	STRC	STK25	SPON2	STRC	SYN1	STC1	STX16	SPPL3	SUN1	SUN1	SYNM	SPON2
STK35	SYNM	STK11	SYT8	STX16	STK35	SPPL3	STX16	SYNM	STK11	SUDS3	SPRN	SVIL	SVIL	SYT8	SPPL3
STRC	SYT8	STK25	SYVN1	SUDS3	STRC	SPRN	SUDS3	SYT8	STK25	SUN1	SQSTM1	SYNM	SYNM	SYVN1	SPRN
STX16	SYVN1	STK35	TACC3	SUN1	STX16	SQSTM1	SUN1	SYVN1	STK35	SVIL	SRP19	SYT8	SYT8	TACC3	SQSTM1
SUDS3	TACC3	STRC	TAF4	SVIL	SUDS3	SRP19	SVIL	TACC3	STRC	SYN1	SRXN1	SYVN1	SYVN1	TAF4	SRP19
SUN1	TAF4	STX16	TAF4B	SYN1	SUN1	SRXN1	SYN1	TAF4	STX16	SYNM	SSSCA1	TACC3	TACC3	TAF4B	SSSCA1
SVIL	TAF4B	SUDS3	TANC2	SYNM	SVIL	SSSCA1	SYT8	TAF4B	SUDS3	SYT8	ST7L	TAF4	TAF4	TANC2	ST7L
SYN1	TANC2	SUN1	TAOK3	SYT8	SYN1	ST7L	SYVN1	TANC2	SUN1	SYVN1	STC1	TAF4B	TAF4B	TAOK3	STC1
SYNM	TAOK3	SVIL	TBC1D9B	SYVN1	SYNM	STC1	TACC3	TAOK3	SVIL	TACC3	STK11	TANC2	TANC2	TBC1D9B	STK11
SYVN1	TBC1D9B	SYN1	TBCC	TACC3	SYVN1	STK11	TAF4	TBC1D9B	SYN1	TAF4	STK25	TAOK3	TAOK3	TBCC	STK25
TACC3	TBCC	SYNM	TBCD	TAF4	TACC3	STK25	TAF4B	TBCC	SYNM	TAF4B	STK35	TBC1D9B	TBC1D9B	TBCD	STK35
TAF4	TBCD	SYT8	TBL1X	TAF4B	TAF4	STK35	TANC2	TBCD	SYVN1	TANC2	STRC	TBCC	TBCC	TBL1X	STRC
TAF4B	TBL1X	SYVN1	TBX1	TANC2	TAF4B	STRC	TAOK3	TBL1X	TACC3	TAOK3	STX16	TBCD	TBCD	TBX1	STX16
TANC2	TBX1	TACC3	TBX3	TAOK3	TANC2	STX16	TBC1D9B	TBX1	TAF4	TBC1D9B	SUDS3	TBL1X	TBL1X	TBX3	SUDS3
TAOK3	TBX3	TAF4	TCF25	TBC1D9B	TAOK3	SUDS3	TBCC	TBX3	TAF4B	TBCC	SUN1	TBX1	TBX1	TCF25	SUN1
TBC1D9B	TCF25	TAF4B	TCF3	TBCC	TBC1D9B	SUN1	TBCD	TCF25	TANC2	TBCD	SVIL	TBX3	TBX3	TCF3	SVIL
TBCC	TCF3	TANC2	TCF7	TBCD	TBCC	SVIL	TBL1X	TCF3	TAOK3	TBL1X	SYN1	TCF25	TCF25	TCF7	SYN1
TBCD	TCF7	TAOK3	TCF7L2	TBL1X	TBCD	SYN1	TBX1	TCF7	TBC1D9B	TCF25	SYNM	TCF3	TCF3	TCF7L2	SYNM
TBL1X	TCF7L2	TBC1D9B	TCTN2	TBX3	TBL1X	SYVN1	TCF25	TCF7L2	TBCC	TCF3	SYVN1	TCF7	TCF7	TCTN2	SYVN1
TBX1	TCTN2	TBCC	TERT	TCF25	TBX3	TACC3	TCF3	TCTN2	TBCD	TCF7	TACC3	TCF7L2	TCF7L2	TERT	TACC3
TBX3	TERT	TBCD	TESC	TCF3	TCF25	TAF4	TCF7	TERT	TBL1X	TCF7L2	TAF4	TCTN2	TCTN2	TESC	TAF4
TCF25	TESC	TBL1X	TET2	TCF7	TCF3	TANC2	TCF7L2	TET2	TBX3	TCTN2	TAF4B	TERT	TERT	TET2	TAF4B
TCF3	TET2	TBX3	TFB2M	TCF7L2	TCF7	TAOK3	TCTN2	TFB2M	TCF25	TERT	TANC2	TESC	TESC	TFB2M	TANC2
TCF7L2	TFB2M	TCF25	TFDP1	TCTN2	TCF7L2	TBC1D9B	TERT	TFDP1	TCF3	TESC	TAOK3	TET2	TET2	TFDP1	TAOK3
TCTN2	TFDP1	TCF3	TGFBR2	TERT	TCTN2	TBCC	TESC	TGFBR2	TCF7	TET2	TBC1D9B	TFB2M	TFB2M	TGFBR2	TBC1D9B
TERT	TGFBR2	TCF7	TH1L	TESC	TERT	TBCD	TET2	TH1L	TCF7L2	TFB2M	TBCC	TFDP1	TFDP1	TH1L	TBCC
TET2	TH1L	TCF7L2	THAP4	TET2	TESC	TBL1X	TFB2M	THAP4	TCTN2	TFDP1	TBCD	TGFBR2	TGFBR2	THAP4	TBCD
TFB2M	THAP4	TCTN2	THAP7	TFB2M	TET2	TCF25	TFDP1	THAP7	TERT	TGFBR2	TBL1X	TH1L	TH1L	THAP7	TBL1X
TFDP1	THAP7	TERT	THOC3	TFDP1	TFB2M	TCF3	TGFBR2	THOC3	TET2	TH1L	TCF25	THAP4	THAP4	THOC3	TBX3
TGFBR2	THOC3	TESC	THSD4	TGFBR2	TFDP1	TCF7L2	TH1L	THSD4	TFB2M	THAP4	TCF3	THAP7	THAP7	THSD4	TCF25
TH1L	THSD4	TET2	TIGD3	TH1L	TGFBR2	TCTN2	THAP4	TIGD3	TFDP1	THAP7	TCF7	THOC3	THOC3	TIGD3	TCF3
THAP4	TIGD3	TFB2M	TIGD5	THAP4	TH1L	TESC	THAP7	TIGD5	TGFBR2	THOC3	TCF7L2	THSD4	TIGD3	TIGD5	TCF7
THAP7	TIGD5	TFDP1	TIMM22	THAP7	THAP4	TET2	THOC3	TIMM22	TH1L	TIGD3	TCTN2	TIGD3	TIGD5	TIMM22	TCF7L2
THOC3	TIMM22	TGFBR2	TJAP1	THOC3	THAP7	TFB2M	TIGD3	TJAP1	THAP4	TIGD5	TET2	TIGD5	TIMM22	TJAP1	TCTN2
TIGD3	TJAP1	TH1L	TJP1	THSD4	THOC3	TFDP1	TIGD5	TJP1	THAP7	TIMM22	TFB2M	TIMM22	TJAP1	TJP1	TERT
TIGD5	TJP1	THAP4	TM7SF2	TIGD3	THSD4	TGFBR2	TIMM22	TM7SF2	THOC3	TJAP1	TFDP1	TJAP1	TJP1	TM7SF2	TET2
TIMM22	TM7SF2	THAP7	TMCO3	TIGD5	TIGD3	TH1L	TJAP1	TMCO3	THSD4	TJP1	TGFBR2	TJP1	TM7SF2	TMCO3	TFB2M
TJAP1	TMCO3	THOC3	TMED2	TIMM22	TIGD5	THAP4	TJP1	TMED2	TIGD3	TM7SF2	TH1L	TM7SF2	TMCO3	TMED2	TFDP1
TJP1	TMED2	THSD4	TMED9	TJAP1	TIMM22	THAP7	TM7SF2	TMED9	TIGD5	TMCO3	THAP4	TMCO3	TMED2	TMED9	TGFBR2
TMCO3	TMED9	TIGD3	TMEM120B	TJP1	TJAP1	THOC3	TMCO3	TMEM120B	TIMM22	TMED2	THAP7	TMED2	TMED9	TMEM120B	TH1L
TMED2	TMEM120B	TIGD5	TMEM126B	TM7SF2	TJP1	THSD4	TMED2	TMEM126B	TJAP1	TMED9	THOC3	TMED9	TMEM120B	TMEM126B	THAP4
TMED9	TMEM126B	TIMM22	TMEM129	TMCO3	TM7SF2	TIGD3	TMED9	TMEM129	TJP1	TMEM120B	THSD4	TMEM120B	TMEM126B	TMEM129	THAP7
TMEM120B	TMEM129	TJAP1	TMEM132E	TMED2	TMCO3	TIGD5	TMEM120B	TMEM132E	TM7SF2	TMEM126B	TIGD3	TMEM126B	TMEM129	TMEM132E	THOC3
TMEM126B	TMEM160	TJP1	TMEM160	TMED9	TMED2	TIMM22	TMEM126B	TMEM160	TMCO3	TMEM129	TIGD5	TMEM129	TMEM132E	TMEM160	THSD4
TMEM129	TMEM185A	TM7SF2	TMEM185A	TMEM120B	TMED9	TJAP1	TMEM129	TMEM185A	TMED2	TMEM132E	TIMM22	TMEM160	TMEM160	TMEM185A	TIGD3
TMEM132E	TMEM187	TMCO3	TMEM187	TMEM126B	TMEM120B	TJP1	TMEM132E	TMEM187	TMED9	TMEM160	TJAP1	TMEM185A	TMEM185A	TMEM187	TIGD5
TMEM160	TMEM191A	TMED2	TMEM191A	TMEM129	TMEM126B	TM7SF2	TMEM160	TMEM191A	TMEM120B	TMEM185A	TJP1	TMEM187	TMEM187	TMEM191A	TIMM22
TMEM185A	TMEM233	TMED9	TMEM233	TMEM132E	TMEM129	TMCO3	TMEM185A	TMEM233	TMEM126B	TMEM187	TMCO3	TMEM191A	TMEM191A	TMEM233	TJAP1
TMEM187	TMEM80	TMEM120B	TMEM80	TMEM160	TMEM132E	TMED2	TMEM187	TMEM80	TMEM129	TMEM191A	TMED2	TMEM233	TMEM233	TMEM80	TJP1
TMEM191A	TMLHE	TMEM126B	TMLHE	TMEM185A	TMEM160	TMED9	TMEM191A	TMLHE	TMEM132E	TMEM233	TMED9	TMEM80	TMEM80	TMLHE	TM7SF2
TMEM233	TMX3	TMEM129	TMX3	TMEM187	TMEM185A	TMEM120B	TMEM233	TMX3	TMEM160	TMEM80	TMEM120B	TMLHE	TMLHE	TMX3	TMCO3
TMEM80	TNFRSF9	TMEM132E	TNFRSF9	TMEM191A	TMEM187	TMEM126B	TMEM80	TNFRSF9	TMEM185A	TMLHE	TMEM126B	TMX3	TMX3	TNFRSF9	TMED2
TMLHE	TNNI2	TMEM160	TNNI2	TMEM233	TMEM191A	TMEM129	TMLHE	TNNI2	TMEM187	TMX3	TMEM129	TNFRSF9	TNFRSF9	TNNI2	TMED9
TMX3	TNRC18	TMEM185A	TNRC18	TMEM80	TMEM233	TMEM160	TMX3	TNRC18	TMEM191A	TNFRSF9	TMEM132E	TNNI2	TNNI2	TNRC18	TMEM120B
TNFRSF9	TNRC6A	TMEM187	TNRC6A	TMLHE	TMEM80	TMEM185A	TNFRSF9	TNRC6A	TMEM233	TNNI2	TMEM185A	TNRC18	TNRC18	TNRC6A	TMEM129
TNNI2	TNXB	TMEM191A	TNXB	TMX3	TMLHE	TMEM187	TNNI2	TNXB	TMEM80	TNRC18	TMEM187	TNRC6A	TNRC6A	TNXB	TMEM132E
TNRC18	TOM1L2	TMEM233	TOM1L2	TNFRSF9	TMX3	TMEM191A	TNRC18	TOM1L2	TMLHE	TNRC6A	TMEM191A	TNXB	TNXB	TOM1L2	TMEM185A
TNRC6A	TOX	TMEM80	TOX	TNRC18	TNFRSF9	TMEM233	TNRC6A	TOX	TMX3	TNXB	TMEM233	TOM1L2	TOM1L2	TOX	TMEM187
TNXB	TP53	TMLHE	TP53	TNRC6A	TNRC18	TMEM80	TOM1L2	TP53	TNRC18	TOM1L2	TMEM80	TOX	TOX	TP53	TMEM233
TOM1L2	TRABD	TMX3	TRABD	TNXB	TNRC6A	TMLHE	TOX	TRABD	TNRC6A	TOX	TMLHE	TP53	TP53	TRABD	TMEM80
TOX	TRAF3	TNRC18	TRAF3	TOM1L2	TNXB	TMX3	TP53	TRAF3	TOM1L2	TP53	TMX3	TRABD	TRABD	TRAF3	TMLHE
TP53	TRIAP1	TNRC6A	TRIAP1	TOX	TOM1L2	TNRC18	TRABD	TRIAP1	TP53	TRABD	TNFRSF9	TRAF3	TRAF3	TRIAP1	TMX3
TRABD	TRIM28	TOM1L2	TRIM28	TP53	TOX	TNRC6A	TRAF3	TRIM28	TRABD	TRAF3	TNRC18	TRIAP1	TRIAP1	TRIM28	TNRC18
TRAF3	TRIM33	TOX	TRIM33	TRABD	TP53	TNXB	TRIAP1	TRIM33	TRAF3	TRIAP1	TNRC6A	TRIM28	TRIM28	TRIM33	TNRC6A
TRIAP1	TRIM4	TP53	TRIM4	TRAF3	TRABD	TOM1L2	TRIM28	TRIM4	TRIAP1	TRIM28	TNXB	TRIM33	TRIM33	TRIM4	TNXB
TRIM28	TRIM41	TRABD	TRIM41	TRIAP1	TRAF3	TOX	TRIM33	TRIM41	TRIM28	TRIM33	TOM1L2	TRIM4	TRIM4	TRIM41	TOM1L2
TRIM33	TRIM44	TRAF3	TRIM44	TRIM28	TRIAP1	TP53	TRIM4	TRIM44	TRIM33	TRIM4	TOX	TRIM41	TRIM41	TRIM44	TOX
TRIM4	TRIM52	TRIAP1	TRIM52	TRIM33	TRIM28	TRABD	TRIM41	TRIM52	TRIM4	TRIM41	TP53	TRIM44	TRIM44	TRIM52	TP53
TRIM41	TRIM7	TRIM28	TRIM7	TRIM4	TRIM33	TRAF3	TRIM44	TRIM7	TRIM41	TRIM44	TRABD	TRIM52	TRIM52	TRIM7	TRABD
TRIM44	TRIT1	TRIM33	TRIT1	TRIM41	TRIM4	TRIAP1	TRIM52	TRIT1	TRIM44	TRIM52	TRAF3	TRIM7	TRIM7	TRIT1	TRAF3
TRIM52	TRMT2A	TRIM4	TRMT2A	TRIM44	TRIM41	TRIM28	TRIM7	TRMT2A	TRIM52	TRIM7	TRIAP1	TRIT1	TRIT1	TRMT2A	TRIAP1
TRIM7	TSC1	TRIM41	TSC1	TRIM52	TRIM44	TRIM33	TRIT1	TSC1	TRIM7	TRIT1	TRIM28	TRMT2A	TRMT2A	TSC1	TRIM28
TRIT1	TSPAN17	TRIM44	TSPAN17	TRIT1	TRIM52	TRIM4	TRMT2A	TSPAN17	TRIT1	TRMT2A	TRIM33	TSC1	TSC1	TSPAN17	TRIM33
TRMT2A	TSPAN31	TRIM52	TSPAN31	TRMT2A	TRIT1	TRIM41	TSC1	TSPAN31	TRMT2A	TSC1	TRIM4	TSPAN17	TSPAN17	TSPAN31	TRIM4
TSC1	TSPAN4	TRIT1	TSPAN4	TSC1	TRMT2A	TRIM44	TSPAN17	TSPAN4	TSC1	TSPAN17	TRIM41	TSPAN31	TSPAN31	TSPAN4	TRIM41
TSPAN17	TTC38	TRMT2A	TTC38	TSPAN17	TSC1	TRIM52	TSPAN31	TTC38	TSPAN17	TSPAN31	TRIM44	TSPAN4	TSPAN4	TTC38	TRIM44
TSPAN31	TTLL13	TSC1	TTLL13	TSPAN31	TSPAN17	TRIM7	TSPAN4	TTLL13	TSPAN31	TSPAN4	TRIM52	TTC38	TTC38	TTLL13	TRIM52
TSPAN4	TUBA8	TSPAN17	TUBA8	TSPAN4	TSPAN31	TRIT1	TTC38	TUBA8	TSPAN4	TTC38	TRMT2A	TTLL13	TTLL13	TUBA8	TRIT1
TTC38	TUBB1	TSPAN31	TUBB2A	TTC38	TSPAN4	TRMT2A	TTLL13	TUBB1	TTC38	TTLL13	TSC1	TUBA8	TUBA8	TUBB1	TRMT2A
TTLL13	TUBB2A	TSPAN4	TUBB2B	TTLL13	TTC38	TSC1	TUBA8	TUBB2A	TTLL13	TUBA8	TSPAN17	TUBB1	TUBB1	TUBB2A	TSC1
TUBA8	TUBB2B	TTC38	TUBB3	TUBA8	TTLL13	TSPAN17	TUBB1	TUBB2B	TUBA8	TUBB1	TSPAN31	TUBB3	TUBB2A	TUBB2B	TSPAN17
TUBB1	TUBB3	TTLL13	TUBB8	TUBB1	TUBA8	TSPAN31	TUBB2A	TUBB3	TUBB1	TUBB2A	TSPAN4	TUBB8	TUBB2B	TUBB3	TSPAN31
TUBB2A	TUBB8	TUBA8	TUBBP5	TUBB2A	TUBB1	TSPAN4	TUBB2B	TUBB8	TUBB2A	TUBB2B	TTC38	TUBBP5	TUBB3	TUBB8	TTC38
TUBB3	TUBBP5	TUBB1	TUBD1	TUBB3	TUBB2B	TTC38	TUBB3	TUBBP5	TUBB8	TUBB3	TTLL13	TUBD1	TUBB8	TUBBP5	TTLL13
TUBB8	TUBD1	TUBB2B	TUBGCP6	TUBB8	TUBB3	TTLL13	TUBB8	TUBD1	TUBBP5	TUBB8	TUBA8	TUBGCP6	TUBBP5	TUBD1	TUBA8
TUBBP5	TUBGCP6	TUBB8	TUSC3	TUBBP5	TUBB8	TUBA8	TUBBP5	TUBGCP6	TUBD1	TUBBP5	TUBB1	TUSC3	TUBD1	TUBGCP6	TUBB1
TUBD1	TUSC3	TUBBP5	TWF1	TUBD1	TUBBP5	TUBB1	TUBD1	TUSC3	TUBGCP6	TUBD1	TUBB2A	TWF1	TUBGCP6	TUSC3	TUBB8
TUBGCP6	TWF1	TUBD1	TXNL4A	TUBGCP6	TUBD1	TUBB8	TUBGCP6	TWF1	TUSC3	TUBGCP6	TUBB2B	TXNL4A	TUSC3	TWF1	TUBBP5
TUSC3	TXNL4A	TUBGCP6	TXNRD2	TUSC3	TUBGCP6	TUBBP5	TUSC3	TXNL4A	TWF1	TUSC3	TUBB8	TXNRD2	TWF1	TXNL4A	TUBD1
TWF1	TXNRD2	TUSC3	TYMP	TWF1	TUSC3	TUBD1	TWF1	TXNRD2	TXNL4A	TWF1	TUBD1	TYMP	TXNL4A	TXNRD2	TUBGCP6
TXNL4A	TYMP	TWF1	TYMS	TXNL4A	TWF1	TUBGCP6	TXNL4A	TYMP	TXNRD2	TXNL4A	TUBGCP6	TYMS	TXNRD2	TYMP	TUSC3
TXNRD2	TYMS	TXNL4A	U2AF1	TXNRD2	TXNL4A	TUSC3	TXNRD2	TYMS	TYMP	TXNRD2	TWF1	U2AF1	TYMP	TYMS	TWF1
TYMP	U2AF1	TXNRD2	UBE2L3	TYMP	TXNRD2	TWF1	TYMP	U2AF1	TYMS	TYMP	TXNL4A	UBE2L3	TYMS	U2AF1	TXNL4A
TYMS	UBE2L3	TYMS	UBE2M	TYMS	TYMS	TXNL4A	TYMS	UBE2L3	U2AF1	TYMS	TXNRD2	UBE2M	U2AF1	UBE2L3	TXNRD2
U2AF1	UBE2M	U2AF1	UBE3A	U2AF1	U2AF1	TXNRD2	U2AF1	UBE2M	UBE2L3	U2AF1	TYMP	UBE3A	UBE2L3	UBE2M	TYMS
UBE2L3	UBE3A	UBE2L3	UBE3C	UBE2L3	UBE2L3	TYMP	UBE2L3	UBE3A	UBE2M	UBE2L3	TYMS	UBE3C	UBE2M	UBE3A	U2AF1
UBE2M	UBE3C	UBE2M	UBL4A	UBE2M	UBE2M	U2AF1	UBE2M	UBE3C	UBE3A	UBE2M	U2AF1	UBL4A	UBE3A	UBE3C	UBE2L3
UBE3A	UBL4A	UBE3A	UBQLN4	UBE3A	UBE3A	UBE2L3	UBE3A	UBL4A	UBE3C	UBE3A	UBE2L3	UBQLN4	UBE3C	UBL4A	UBE2M
UBE3C	UBQLN4	UBE3C	UBR2	UBE3C	UBE3C	UBE2M	UBE3C	UBQLN4	UBL4A	UBE3C	UBE2M	UBR2	UBL4A	UBQLN4	UBE3A
UBL4A	UBR2	UBL4A	UFD1L	UBL4A	UBL4A	UBE3A	UBL4A	UBR2	UBQLN4	UBL4A	UBE3A	UFD1L	UBQLN4	UBR2	UBE3C
UBQLN4	UFD1L	UBQLN4	UFSP2	UBQLN4	UBQLN4	UBE3C	UBQLN4	UFD1L	UBR2	UBQLN4	UBE3C	UFSP2	UBR2	UFD1L	UBL4A
UBR2	UFSP2	UBR2	UIMC1	UBR2	UBR2	UBL4A	UBR2	UFSP2	UFD1L	UBR2	UBL4A	UIMC1	UFD1L	UFSP2	UBQLN4
UFD1L	UIMC1	UFD1L	UNC119B	UFD1L	UFD1L	UBQLN4	UFD1L	UIMC1	UFSP2	UFD1L	UBQLN4	UNC119B	UFSP2	UIMC1	UBR2
UFSP2	UNC119B	UFSP2	UNC5A	UFSP2	UFSP2	UBR2	UFSP2	UNC119B	UIMC1	UFSP2	UBR2	UNC5A	UIMC1	UNC119B	UFD1L
UIMC1	UNC5A	UIMC1	UPF3A	UIMC1	UIMC1	UFD1L	UIMC1	UNC5A	UNC119B	UIMC1	UFD1L	UPF3A	UNC119B	UNC5A	UFSP2
UNC119B	UPF3A	UNC119B	UQCR11	UNC119B	UNC119B	UFSP2	UNC119B	UPF3A	UNC5A	UNC119B	UFSP2	UQCR11	UPF3A	UPF3A	UIMC1
UNC5A	UQCR11	UNC5A	UQCRC2	UNC5A	UNC5A	UIMC1	UPF3A	UQCR11	UPF3A	UPF3A	UIMC1	UQCRC2	UQCR11	UQCR11	UNC119B
UPF3A	UQCRC2	UPF3A	USP12	UPF3A	UPF3A	UNC119B	UQCR11	UQCRC2	UQCR11	UQCR11	UNC119B	USP12	UQCRC2	UQCRC2	UNC5A
UQCR11	USP12	UQCR11	USP18	UQCR11	UQCR11	UNC5A	UQCRC2	USP12	UQCRC2	UQCRC2	UNC5A	USP18	USP12	USP12	UPF3A
UQCRC2	USP18	UQCRC2	USP22	UQCRC2	UQCRC2	UPF3A	USP12	USP18	USP12	USP12	UPF3A	USP22	USP18	USP18	UQCRC2
USP12	USP22	USP12	USP35	USP12	USP12	UQCR11	USP18	USP22	USP18	USP18	UQCR11	USP35	USP22	USP22	USP12
USP18	USP35	USP18	VAV2	USP18	USP18	UQCRC2	USP22	USP35	USP22	USP22	UQCRC2	VAV2	USP35	USP35	USP18
USP22	VAV2	USP22	VBP1	USP22	USP22	USP12	USP35	VAV2	USP35	USP35	USP12	VBP1	VAV2	VAV2	USP22
USP35	VBP1	USP35	VDR	USP35	USP35	USP22	VAV2	VBP1	VAV2	VAV2	USP18	VDR	VBP1	VBP1	USP35
VAV2	VDR	VAV2	VEGFA	VAV2	VAV2	USP35	VBP1	VDR	VBP1	VBP1	USP22	VEGFA	VDR	VDR	VAV2
VBP1	VGLL4	VBP1	VGLL4	VBP1	VBP1	VAV2	VDR	VEGFA	VDR	VDR	USP35	VGLL4	VEGFA	VGLL4	VBP1
VDR	VHL	VDR	VHL	VDR	VDR	VBP1	VEGFA	VGLL4	VEGFA	VEGFA	VAV2	VHL	VGLL4	VHL	VDR
VEGFA	VOPP1	VEGFA	VOPP1	VEGFA	VEGFA	VDR	VGLL4	VHL	VGLL4	VGLL4	VBP1	VOPP1	VHL	VOPP1	VEGFA
VGLL4	VPS33A	VGLL4	VPS33A	VGLL4	VGLL4	VEGFA	VHL	VOPP1	VHL	VHL	VDR	VPS33A	VOPP1	VPS33A	VGLL4
VHL	VPS37B	VHL	VPS37B	VHL	VHL	VGLL4	VOPP1	VPS33A	VOPP1	VOPP1	VEGFA	VPS37B	VPS33A	VPS37B	VHL
VOPP1	VPS45	VOPP1	VPS45	VOPP1	VOPP1	VHL	VPS33A	VPS37B	VPS33A	VPS33A	VGLL4	VPS45	VPS37B	VPS45	VOPP1
VPS33A	VPS53	VPS33A	VPS53	VPS33A	VPS33A	VOPP1	VPS37B	VPS45	VPS37B	VPS37B	VHL	VPS53	VPS45	VPS53	VPS33A
VPS37B	VSIG10	VPS37B	VSIG10	VPS37B	VPS37B	VPS33A	VPS45	VPS53	VPS45	VPS45	VOPP1	VSIG10	VPS53	VSIG10	VPS37B
VPS45	WASH5P	VPS45	WASH5P	VPS45	VPS45	VPS37B	VPS53	VSIG10	VPS53	VPS53	VPS33A	WASH5P	VSIG10	WASH5P	VPS45
VPS53	WDR37	VPS53	WDR37	VPS53	VPS53	VPS45	VSIG10	WASH5P	VSIG10	VSIG10	VPS37B	WDR37	WASH5P	WDR37	VPS53
VSIG10	WDR66	VSIG10	WDR66	VSIG10	VSIG10	VPS53	WASH5P	WDR37	WASH5P	WASH5P	VPS45	WDR66	WDR37	WDR66	VSIG10
WASH5P	WDR93	WASH5P	WDR93	WASH5P	WASH5P	VSIG10	WDR37	WDR66	WDR37	WDR37	VPS53	WDR93	WDR66	WDR93	WASH5P
WDR37	WFS1	WDR37	WFS1	WDR37	WDR37	WASH5P	WDR66	WDR93	WDR93	WDR66	WDR37	WFS1	WDR93	WFS1	WDR37
WHSC1L1	WHSC1L1	WDR93	WHSC1L1	WDR93	WDR93	WDR37	WDR93	WFS1	WFS1	WDR93	WDR66	WHSC1L1	WFS1	WHSC1L1	WDR93
WNK1	WNK1	WFS1	WNK1	WFS1	WFS1	WDR66	WFS1	WHSC1L1	WHSC1L1	WFS1	WDR93	WNK1	WHSC1L1	WNK1	WFS1
WNT2B	WNT2B	WHSC1L1	WNT2B	WHSC1L1	WHSC1L1	WDR93	WHSC1L1	WNK1	WNK1	WHSC1L1	WFS1	WNT2B	WNK1	WNT2B	WHSC1L1
WRB	WRB	WNK1	WRB	WNK1	WNK1	WFS1	WNK1	WNT2B	WNT2B	WNK1	WHSC1L1	WRB	WNT2B	WRB	WNK1
WSB2	WSB2	WRB	WSB2	WRB	WRB	WHSC1L1	WNT2B	WRB	WRB	WNT2B	WNK1	WSB2	WRB	WSB2	WNT2B
WT1	WT1	WSB2	WT1	WSB2	WSB2	WNK1	WRB	WSB2	WSB2	WRB	WNT2B	WT1	WSB2	WT1	WRB
WWOX	WWOX	WT1	WWOX	WT1	WT1	WNT2B	WSB2	WT1	WT1	WSB2	WRB	WWOX	WWOX	WWOX	WSB2
XPO5	XPO5	WWOX	XPO5	WWOX	WWOX	WRB	WT1	WWOX	WWOX	WT1	WSB2	XPO5	XPO5	XPO5	WT1
XPR1	XPR1	XPO5	XPR1	XPO5	XPO5	WSB2	WWOX	XPO5	XPO5	WWOX	WT1	XPR1	XPR1	XPR1	WWOX
XRCC2	XRCC2	XPR1	XRCC2	XPR1	XPR1	WT1	XPO5	XPR1	XPR1	XPO5	WWOX	XRCC2	XRCC2	XRCC2	XPO5
YDJC	YDJC	XRCC2	YDJC	XRCC2	XRCC2	WWOX	XPR1	XRCC2	XRCC2	XPR1	XPO5	YDJC	YDJC	YDJC	XPR1
YEATS4	YEATS4	YDJC	YEATS4	YDJC	YDJC	XPO5	XRCC2	YDJC	YDJC	XRCC2	XPR1	YEATS4	YEATS4	YEATS4	XRCC2
YES1	YES1	YEATS4	YES1	YEATS4	YEATS4	XPR1	YDJC	YEATS4	YEATS4	YDJC	XRCC2	YES1	YES1	YES1	YDJC
YIPF3	YIPF3	YES1	YIPF3	YES1	YES1	YDJC	YEATS4	YES1	YES1	YEATS4	YDJC	YIPF3	YIPF3	YIPF3	YES1
YPEL1	YPEL1	YIPF3	YPEL1	YIPF3	YIPF3	YEATS4	YES1	YIPF3	YIPF3	YES1	YEATS4	YPEL1	YPEL1	YPEL1	YIPF3
YWHAE	YWHAE	YPEL1	YWHAE	YPEL1	YPEL1	YES1	YIPF3	YPEL1	YPEL1	YIPF3	YES1	YWHAE	YWHAE	YWHAE	YPEL1
YWHAZ	YWHAZ	YWHAE	YWHAZ	YWHAE	YWHAE	YIPF3	YPEL1	YWHAE	YWHAE	YPEL1	YIPF3	YWHAZ	YWHAZ	YWHAZ	YWHAE
ZBED4	ZBED4	YWHAZ	ZBED4	YWHAZ	YWHAZ	YPEL1	YWHAE	YWHAZ	YWHAZ	YWHAE	YPEL1	ZBED4	ZBED4	ZBED4	YWHAZ
ZBTB42	ZBTB42	ZBED4	ZBTB42	ZBED4	ZBED4	YWHAE	YWHAZ	ZBED4	ZBED4	YWHAZ	YWHAE	ZBTB42	ZBTB42	ZBTB42	ZBED4
ZBTB45	ZBTB45	ZBTB42	ZBTB45	ZBTB42	ZBTB42	YWHAZ	ZBED4	ZBTB42	ZBTB42	ZBED4	YWHAZ	ZBTB45	ZBTB45	ZBTB45	ZBTB42
ZC3HC1	ZC3HC1	ZBTB45	ZC3HC1	ZBTB45	ZBTB45	ZBED4	ZBTB42	ZBTB45	ZBTB45	ZBTB42	ZBED4	ZC3HC1	ZC3HC1	ZC3HC1	ZBTB45
ZCCHC8	ZCCHC8	ZC3HC1	ZCCHC8	ZC3HC1	ZC3HC1	ZBTB42	ZBTB45	ZC3HC1	ZC3HC1	ZBTB45	ZBTB42	ZCCHC8	ZCCHC8	ZCCHC8	ZC3HC1
ZDHHC18	ZDHHC18	ZCCHC8	ZDHHC18	ZCCHC8	ZCCHC8	ZBTB45	ZC3HC1	ZCCHC8	ZCCHC8	ZC3HC1	ZBTB45	ZDHHC18	ZDHHC18	ZDHHC18	ZCCHC8
ZDHHC8	ZDHHC8	ZDHHC18	ZDHHC8	ZDHHC18	ZDHHC18	ZC3HC1	ZCCHC8	ZDHHC18	ZDHHC18	ZCCHC8	ZC3HC1	ZDHHC8	ZDHHC8	ZDHHC8	ZDHHC18
ZEB2	ZEB2	ZDHHC8	ZEB2	ZDHHC8	ZDHHC8	ZCCHC8	ZDHHC18	ZDHHC8	ZDHHC8	ZDHHC18	ZCCHC8	ZEB2	ZEB2	ZEB2	ZDHHC8
ZFHX3	ZFHX3	ZEB2	ZFHX3	ZEB2	ZEB2	ZDHHC18	ZDHHC8	ZEB2	ZEB2	ZDHHC8	ZDHHC18	ZFHX3	ZFHX3	ZFHX3	ZEB2
ZFP2	ZFP2	ZFHX3	ZFP2	ZFHX3	ZFHX3	ZDHHC8	ZEB2	ZFHX3	ZFHX3	ZEB2	ZDHHC8	ZFP2	ZFP2	ZFP2	ZFHX3
ZFP62	ZFP62	ZFP2	ZFP62	ZFP2	ZFP2	ZEB2	ZFHX3	ZFP2	ZFP2	ZFHX3	ZEB2	ZFP62	ZFP62	ZFP62	ZFP2
ZFPL1	ZFPL1	ZFP62	ZFPL1	ZFP62	ZFP62	ZFHX3	ZFP2	ZFP62	ZFP62	ZFP2	ZFHX3	ZFPL1	ZFPL1	ZFPL1	ZFP62
ZMAT3	ZMAT3	ZFPL1	ZMAT3	ZFPL1	ZFPL1	ZFP2	ZFP62	ZFPL1	ZFPL1	ZFP62	ZFP2	ZMAT3	ZMAT3	ZMAT3	ZFPL1
ZMYM5	ZMYM5	ZMAT3	ZMYM5	ZMAT3	ZMAT3	ZFP62	ZFPL1	ZMAT3	ZMAT3	ZFPL1	ZFP62	ZMYM5	ZMYM5	ZMYM5	ZMAT3
ZMYND11	ZMYND11	ZMYM5	ZMYND11	ZMYM5	ZMYM5	ZFPL1	ZMAT3	ZMYM5	ZMYM5	ZMAT3	ZFPL1	ZMYND11	ZMYND11	ZMYND11	ZMYM5
ZNF10	ZNF10	ZMYND11	ZNF10	ZMYND11	ZMYND11	ZMAT3	ZMYM5	ZMYND11	ZMYND11	ZMYM5	ZMAT3	ZNF10	ZNF10	ZNF10	ZMYND11
ZNF132	ZNF132	ZNF10	ZNF132	ZNF10	ZNF10	ZMYM5	ZMYND11	ZNF10	ZNF10	ZMYND11	ZMYM5	ZNF132	ZNF132	ZNF132	ZNF10
ZNF140	ZNF140	ZNF132	ZNF140	ZNF132	ZNF132	ZMYND11	ZNF10	ZNF132	ZNF132	ZNF10	ZMYND11	ZNF140	ZNF140	ZNF140	ZNF132
ZNF217	ZNF217	ZNF140	ZNF217	ZNF140	ZNF140	ZNF10	ZNF132	ZNF140	ZNF140	ZNF132	ZNF10	ZNF217	ZNF217	ZNF217	ZNF140
ZNF26	ZNF26	ZNF217	ZNF26	ZNF217	ZNF217	ZNF132	ZNF140	ZNF217	ZNF217	ZNF140	ZNF132	ZNF26	ZNF26	ZNF26	ZNF217
ZNF268	ZNF268	ZNF26	ZNF268	ZNF26	ZNF26	ZNF140	ZNF217	ZNF26	ZNF26	ZNF217	ZNF140	ZNF268	ZNF268	ZNF268	ZNF26
ZNF276	ZNF276	ZNF268	ZNF276	ZNF268	ZNF268	ZNF217	ZNF26	ZNF268	ZNF268	ZNF26	ZNF217	ZNF276	ZNF276	ZNF276	ZNF268
ZNF286A	ZNF286A	ZNF276	ZNF286A	ZNF276	ZNF276	ZNF26	ZNF268	ZNF276	ZNF276	ZNF268	ZNF26	ZNF286A	ZNF286A	ZNF286A	ZNF276
ZNF324	ZNF324	ZNF286A	ZNF324	ZNF286A	ZNF286A	ZNF268	ZNF276	ZNF286A	ZNF286A	ZNF276	ZNF268	ZNF324	ZNF324	ZNF324	ZNF286A
ZNF324B	ZNF324B	ZNF324	ZNF324B	ZNF324	ZNF324	ZNF276	ZNF286A	ZNF324	ZNF324	ZNF286A	ZNF276	ZNF324B	ZNF324B	ZNF324B	ZNF324
ZNF346	ZNF346	ZNF324B	ZNF346	ZNF324B	ZNF324B	ZNF324	ZNF324	ZNF324B	ZNF324B	ZNF324	ZNF286A	ZNF346	ZNF346	ZNF346	ZNF324B
ZNF354A	ZNF354A	ZNF346	ZNF354A	ZNF346	ZNF346	ZNF324B	ZNF324B	ZNF346	ZNF346	ZNF324B	ZNF324	ZNF354A	ZNF354A	ZNF354A	ZNF346
ZNF354B	ZNF354B	ZNF354A	ZNF354B	ZNF354A	ZNF354A	ZNF346	ZNF346	ZNF354A	ZNF354A	ZNF346	ZNF324B	ZNF354B	ZNF354B	ZNF354B	ZNF354A
ZNF354C	ZNF354C	ZNF354B	ZNF354C	ZNF354B	ZNF354B	ZNF354A	ZNF354A	ZNF354B	ZNF354B	ZNF354A	ZNF346	ZNF354C	ZNF354C	ZNF354C	ZNF354B
ZNF446	ZNF446	ZNF354C	ZNF446	ZNF354C	ZNF354C	ZNF354B	ZNF354B	ZNF354C	ZNF354C	ZNF354B	ZNF354A	ZNF446	ZNF446	ZNF446	ZNF354C
ZNF454	ZNF454	ZNF446	ZNF454	ZNF446	ZNF446	ZNF354C	ZNF354C	ZNF446	ZNF446	ZNF354C	ZNF354B	ZNF454	ZNF454	ZNF454	ZNF446
ZNF497	ZNF497	ZNF454	ZNF497	ZNF454	ZNF454	ZNF446	ZNF446	ZNF454	ZNF454	ZNF446	ZNF354C	ZNF497	ZNF497	ZNF497	ZNF454
ZNF498	ZNF498	ZNF497	ZNF498	ZNF497	ZNF497	ZNF497	ZNF454	ZNF497	ZNF497	ZNF454	ZNF446	ZNF498	ZNF498	ZNF498	ZNF497
ZNF552	ZNF552	ZNF498	ZNF552	ZNF498	ZNF498	ZNF498	ZNF497	ZNF498	ZNF498	ZNF497	ZNF454	ZNF552	ZNF552	ZNF552	ZNF498
ZNF584	ZNF584	ZNF552	ZNF584	ZNF552	ZNF552	ZNF552	ZNF498	ZNF552	ZNF552	ZNF498	ZNF497	ZNF584	ZNF584	ZNF584	ZNF552
ZNF596	ZNF596	ZNF584	ZNF596	ZNF584	ZNF584	ZNF584	ZNF584	ZNF584	ZNF584	ZNF584	ZNF498	ZNF596	ZNF596	ZNF596	ZNF584
ZNF605	ZNF605	ZNF596	ZNF605	ZNF596	ZNF596	ZNF596	ZNF596	ZNF596	ZNF596	ZNF596	ZNF584	ZNF605	ZNF605	ZNF605	ZNF596
ZNF639	ZNF639	ZNF605	ZNF639	ZNF605	ZNF605	ZNF605	ZNF605	ZNF605	ZNF605	ZNF605	ZNF596	ZNF639	ZNF639	ZNF639	ZNF605
ZNF655	ZNF655	ZNF639	ZNF655	ZNF639	ZNF639	ZNF639	ZNF639	ZNF639	ZNF639	ZNF639	ZNF605	ZNF655	ZNF655	ZNF655	ZNF639
ZNF658	ZNF658	ZNF655	ZNF658	ZNF655	ZNF655	ZNF655	ZNF655	ZNF655	ZNF655	ZNF655	ZNF639	ZNF658	ZNF658	ZNF658	ZNF655
ZNF664	ZNF664	ZNF658	ZNF664	ZNF658	ZNF658	ZNF658	ZNF658	ZNF658	ZNF658	ZNF658	ZNF655	ZNF664	ZNF664	ZNF664	ZNF658
ZNF703	ZNF703	ZNF664	ZNF703	ZNF664	ZNF664	ZNF664	ZNF664	ZNF664	ZNF664	ZNF664	ZNF658	ZNF703	ZNF703	ZNF703	ZNF664
ZNF710	ZNF710	ZNF703	ZNF710	ZNF703	ZNF703	ZNF703	ZNF710	ZNF710	ZNF703	ZNF710	ZNF664	ZNF710	ZNF710	ZNF710	ZNF703
ZNF74	ZNF74	ZNF710	ZNF74	ZNF710	ZNF710	ZNF710	ZNF74	ZNF74	ZNF710	ZNF74	ZNF710	ZNF74	ZNF74	ZNF74	ZNF710
ZNF750	ZNF750	ZNF74	ZNF750	ZNF74	ZNF74	ZNF74	ZNF750	ZNF750	ZNF74	ZNF750	ZNF74	ZNF750	ZNF750	ZNF750	ZNF74
ZNF837	ZNF837	ZNF837	ZNF837	ZNF837	ZNF837	ZNF837	ZNF837	ZNF837	ZNF837	ZNF837	ZNF837	ZNF837	ZNF837	ZNF837	ZNF837
ZNF84	ZNF84	ZNF84	ZNF84	ZNF84	ZNF84	ZNF84	ZNF84	ZNF84	ZNF84	ZNF84	ZNF84	ZNF84	ZNF84	ZNF84	ZNF84
ZNF879	ZNF879	ZNF879	ZNF879	ZNF879	ZNF879	ZNF879	ZNF879	ZNF879	ZNF879	ZNF879	ZNF879	ZNF879	ZNF879	ZNF879	ZNF879
ZNRF3	ZNRF3	ZNRF3	ZNRF3	ZNRF3	ZNRF3	ZNRF3	ZNRF3	ZNRF3	ZNRF3	ZNRF3	ZNRF3	ZNRF3	ZNRF3	ZNRF3	ZNRF3
ZSCAN18	ZSCAN18	ZSCAN18	ZSCAN18	ZSCAN18	ZSCAN18	ZSCAN18	ZSCAN18	ZSCAN18	ZSCAN18	ZSCAN18	ZSCAN18	ZSCAN18	ZSCAN18	ZSCAN18	ZSCAN18
ZZEF1	ZZEF1	ZZEF1	ZZEF1	ZZEF1	ZZEF1	ZZEF1	ZZEF1	ZZEF1	ZZEF1	ZZEF1	ZZEF1	ZZEF1	ZZEF1	ZZEF1	ZZEF1
