# Supplementary material for: Transcriptomic pan‐cancer analysis using rank‐based Bayesian inference
Source: Mol Oncol. 2023 Jan 23;17(4):548–63. doi: 10.1002/1878-0261.13354 (PMC10061294; doi:10.1002/1878-0261.13354)
Supplement: Supplementary file 5 — Table S4. Gene rankings (probability of being top 100). [file MOL2-17-548-s001.xlsx]

## Sheet: Sheet1
Supplementary Table 4: Gene rankings (probability of being top 100). For each RankCluster, the genes are ranked from largest to smallest according to Prob(\rho_{gene} < 100) (when tied, genes are ranked in alphabetical order)
RankCluster 1	RankCluster 2	RankCluster 3	RankCluster 4	RankCluster 5	RankCluster 6	RankCluster 7	RankCluster 8	RankCluster 9	RankCluster 10	RankCluster 11	RankCluster 12	RankCluster 13	RankCluster 14	RankCluster 15	RankCluster 16
ADAM28	ADM2	ADAMDEC1	AGAP2	AKR1C2	AJAP1	BAMBI	ADAMTS2	ACADS	AKR1C2	BAMBI	AKR1C2	AGAP2	AJAP1	ADM2	AKR1C2
APBA2	ADSSL1	ADAMTS2	ANK1	BCL11A	AKR1C2	CDH3	BAMBI	ADAMDEC1	CCL13	CAB39L	ALDH1L1	ALDH1L1	ANKRD6	ADSSL1	CCL13
ARVCF	AJAP1	AKR1C2	ARHGAP11B	BTBD11	ANK1	CDKN2A	CAB39L	AIFM3	CHL1	COL8A2	CLIC3	APBA2	AXIN2	AJAP1	CLIC2
ATHL1	ALDH1L1	ANK1	ARL11	CD274	ANO1	CHODL	CLIC6	ANO7	CIT	CYP21A2	CYP4F22	ATP5EP2	BCL11A	ALDH1L1	CLIC6
B4GALNT3	ANK1	ATP5EP2	ATM	CDH3	ATP5EP2	GATA3	CNTN4	ANO9	CLIC2	CYP4F22	FGFR3	B3GAT1	BTNL9	ANK1	KCNJ15
C17orf97	ANPEP	BTBD11	BCL11A	CDKN2A	BTBD11	KIF1A	COL8A2	AXIN2	CLIC3	CYP4X1	FOXQ1	BRSK2	C17orf97	ANPEP	NAPSA
C9orf142	APOLD1	CCL11	BRCA2	CHL1	CD274	KIT	COLEC12	B3GALT5	CLIC6	ESR1	GATA3	C19orf26	CACNA1A	APOLD1	SFN
CLIC6	B3GNT4	CCL13	BTBD11	CHODL	CDH13	KLHDC7B	CYP21A2	BATF2	COLEC12	ETNK2	GRIN2D	CA14	CCNE1	BEND5	TESC
CPM	BEND5	CD274	CACNA2D4	CLIC6	CDH3	LTF	CYP4F22	BRSK2	CPM	FLT3	ID1	CACNA1A	CDKN2A	BTNL9	WDR66
CYP4X1	BTNL9	CDH13	CD160	CNTNAP3	CDK6	PEG10	CYP4X1	C10orf108	DGCR5	FOXA1	IGF2	CASKIN1	CHL1	C6orf223	CLIC3
EPHA7	C6orf223	CDH3	CD33	EGFR	CDKN2A	SYNM	ESR1	C6orf223	EMB	GATA3	KCNJ15	CCND2	CHODL	C9orf66	CDKN2A
ESR1	C9orf66	COL8A2	CDK6	EYA2	CDKN2B	TBX1	FAM38B	CCL11	ERRFI1	GNMT	KLF5	CDKN2C	CLCF1	CABP1	LYZ
EYA2	CABP1	COLEC12	CHKB.CPT1B	FGFR3	CLIC3	EFNA5	FLT3	CCND2	FLRT3	GTF2H2B	MYCL1	CHL1	COL23A1	CCND1	CPM
FAM107A	CDH13	CYP4F22	CHRFAM7A	FLJ45445	CLTB	MAPK8IP2	FOXA1	CEBPA	IRF4	GUSBP3	OVOL1	CLDN5	CYP4X1	CDH13	POU2AF1
FLJ45445	COL23A1	EGFR	CTSG	FOSL1	CNTNAP3	ADAMDEC1	GATA3	CPNE7	KCNJ15	LRRN2	PPARG	CLIP2	DOC2B	COL23A1	FLRT3
GLIS3	COX4I2	FGFR3	CTSW	FOXQ1	COL4A5	BCL11A	GTF2H2B	CYP3A5	KIT	LTF	SFN	DGCR5	ESR1	COX4I2	NINJ2
GPR35	CTSW	FOSL1	CYSLTR2	G6PD	CYP4F22	PLIN1	GUSBP3	DPEP1	LTF	MAPK8IP2	SYT8	DLG2	EYA2	CYP3A5	MST1P9
GRIN2D	CYP21A2	GPC1	DNAH1	GPC1	EGFR	SYT8	IGF1R	ETS2	LYZ	N4BP3	TBX1	DNAJB5	FAM107A	DGCR5	FOSL1
HNF1A	CYP3A5	KCNJ15	DNHD1	KCNJ15	EHBP1L1	CCL8	IGF2	F12	MACROD2	OLFM1	TBX3	EGFR	FOXQ1	DGCR9	LTF
ID4	DGCR5	MYH3	DOCK8	KLF5	EPHA2	TUBB3	IGSF21	FAM101A	MET	PDZK1	TNNI2	FAM107A	GATA6	DOCK8	PANX2
IER5L	DGCR9	NEFL	DOK3	LTF	F12	POU2AF1	ITPR1	FGFR4	MST1P9	PEG10	ZNF750	FAM19A5	GLDC	DOK6	GOLT1A
KCTD14	DOK6	NRG1	EMB	NAPSA	FAM110C	NFASC	KIT	FOXQ1	NAPSA	PEX11A	CAB39L	FAM95B1	ID4	EGFR	COX4I2
LOC100132287	EPHA3	POU2AF1	ERG	NEFL	FGFR3	TUBB2B	LOC100170939	GATA6	NINJ2	PLIN1	CYP3A5	FRMD5	IER5L	EPHA3	CHL1
LOC100133161	EPHA7	SFN	ETV6	NRG1	FLRT3	ZNF750	LRRN2	GMDS	OCLN	PPM1E	KLHDC7B	GLDC	IGF2	EPHA7	CHODL
LOC100133331	F8	SLC39A2	EVI2A	ODZ4	FOSL1	C7orf13	LTF	GOLT1A	POU2AF1	SLC24A3	TRIM7	GPR19	IQSEC3	ERG	TRIM7
LRRN2	FAM107A	TBX1	EVI2B	OLFM1	GFOD1	CCNE1	MAP3K1	GPR143	PRODH	TBX1	SCCPDH	ID4	KCTD14	F8	PRODH
LTF	FAM38B	TNFRSF9	EYS	PANX2	GPC1	MSI1	MAPK8IP2	GPR35	PTGDS	TBX3	AIFM3	IGSF21	KIF1A	FAM107A	ADAMDEC1
MDK	FAM70B	TNNI2	FAM101B	PARD6G	GPRIN1	DNMT3B	N4BP3	GRIN2D	RHOF	THSD4	BTBD11	JAM3	LRRN2	FAM38B	EMB
MECOM	FGFR4	TRIM7	FLT3	PAX9	GRIN2D	GPR19	NEFH	HNF1A	TESC	UNC5A	BAMBI	KCNMB4	MACROD2	FAM70B	ID1
MFAP2	FLT4	TYMP	GAB3	POU2AF1	GSTP1	NEFH	NEGR1	ID1	ZNF750	ZNF552	IDH1	KIF1A	MALAT1	FGFR4	RPS5
MNX1	GGT3P	WDR66	HK3	RBP1	HRAS	BRSK2	NHSL2	KCTD14	TNXB	ZNF703	LOC149134	LRRN3	MDK	FLRT3	A1BG
MSI1	HEYL	ZNF750	HRH2	SDK1	ID1	FAM101A	NKX3.1	KLF5	FOXQ1	CCND1	FOSL1	LSAMP	MECOM	FLT4	RSPH9
MYCN	HNF1A	IRF4	IQSEC3	SFN	JUB	ZNF454	OLFM1	MECOM	MST1P2	SLC12A2	PLCD3	MAGI2	MSI1	GGT3P	FOXQ1
NPAS3	HRH2	KIF26B	ITGAL	SRXN1	KCNJ15	IRF4	PDE8B	MGAT4B	SGPP2	COLEC12	EPHA2	MAPK8IP2	MYCL1	GLDC	RHOF
PAX8	HSPB8	CDKN2A	ITPR1	TBX1	KCNK7	PPM1E	PDGFRL	MNX1	PANX2	PDE8B	SPIRE2	MLC1	MYCN	HEYL	GSTP1
POU5F1B	INSR	ODZ4	KIT	TRIM7	KLF5	APBA2	PDZK1	MYC	GGT3P	PDGFRL	CEBPA	MSI1	NEFH	HNF1A	EVI2A
PPAP2C	KCNIP4	PDCD1LG2	KNTC1	WDR66	KLHDC7B	MX1	PEX11A	NKD2	PDE4D	NKX3.1	FAM190A	NFASC	NPAS3	HRH2	ERRFI1
PTGDS	KCNJ15	HK3	LOC100190986	WNT2B	MAPKBP1	EYA2	PLCL1	OVOL1	EFNA5	ANO1	FOXA1	NPAS3	PART1	HSPB8	MDK
RBP1	LTC4S	GFPT2	LOC100271836	ZNF750	MX1	DGCR5	PLIN1	PLAGL2	B3GAT1	CLIC6	SLC7A4	NRXN2	PAX8	INSR	CCL8
ROBO2	MST1P9	PRRX1	LOC100272216	COL4A5	MYCL1	TNNI2	PRRX1	PLCD3	WDR66	ITPR1	PI4KAP1	OLFM1	PCP4	IQSEC3	PMAIP1
SFN	MTCP1	CDKN2B	LOC149134	FGFR2	MYH3	ACTR3B	SLC12A2	POU5F1B	HK3	CBWD3	MECOM	OPCML	PLAGL2	KCNIP4	TMEM191A
SOX17	NAPSA	AJAP1	LOC202181	MSI1	MYO1B	SLC24A3	SLC24A3	PPARG	LSAMP	HSPB8	GLDC	PDE8B	PLCD3	KCNJ15	CNIH4
TESC	NEFL	RBP1	LOC90834	CHRFAM7A	NEFL	LRRN2	TBX3	PRR7	C2orf54	IGSF21	TESC	PPM1E	PRR7	MET	PTGDS
THSD4	NLRP6	CLIC3	LYZ	SEMA4B	NRG1	ID4	THSD4	PTPRD	ADAM28	ERBB3	SLC39A2	PTGDS	PTGDS	MST1P9	G6PD
TM7SF2	NRXN2	GFOD1	MALAT1	CLTCL1	NXN	RBP1	TNXB	RPL13	APBA2	IGF1R	MYCN	PTPRD	RAB39B	NAPSA	CDH3
TUBB2B	OR51E1	WNT2B	MDM4	MYCL1	OASL	RNFT2	UNC5A	SFN	KIF26B	RAB39B	FLRT3	QKI	RHOF	NEFL	ZNF750
WFS1	PAPLN	OASL	MLC1	PRODH	OVOL1	GLDC	ZNF552	SLC12A2	GOLT1A	CPNE7	PARD6G	RAB39B	SLC6A12	NFASC	PPARG
AXIN2	PARK2	KCNK7	MLL	PFN2	PARD6G	ADM2	ZNF703	SLC39A2	SDK1	PRRX1	CLIC6	RBP1	SOX17	NLRP6	CD274
NPIPL3	PAX8	NXN	MLL2	CDC45	PKP3	COL8A2	ETNK2	SLC7A4	CTSW	PLCL1	DNMT3B	RNFT2	SYN1	NRG1	CCL11
TCF7	PDZK1	IGF2	MLL3	LOC728554	RBP1	DMD	KIF13B	SLMO2	FAM178B	ADAMTS2	TUSC3	ROBO2	THSD4	NRXN2	TNFRSF9
COL23A1	PDZK1P1	LSAMP	MLXIP	SLC22A20	SEMA4B	FAM107A	LOC100130522	SPIRE2	IGSF6	A1BG	HIC2	SDC3	UNC5A	OPCML	TUBB3
NRXN3	POU5F1B	TUBB2A	MPHOSPH9	RARB	SFN	MLC1	NAALADL2	TCF7	PEG10	ERBB2	EYA2	SH3BGR	WT1	OR51E1	MESP1
IGF2	RSPH9	SDK1	MYCN	DOC2B	SLC22A20	GFPT2	NCKAP5	TESC	SFN	BRSK2	PLB1	SYN1	XPR1	PAPLN	IGSF6
PRR7	SLC6A12	LYZ	MYH3	MAPK12	SLC39A2	AKR1C2	ERBB3	TMEM191A	COX4I2	ZBTB42	PI4KAP2	SYNM	ZNF454	PARK2	SRXN1
KIF1A	STC1	KLHDC7B	NEAT1	GRIN2D	SYT8	OASL	ANO1	TTC38	B4GALNT3	STC1	SEMA3F	TMEM132E	CDC42EP4	PAX8	POLB
DPEP1	TMEM132E	NAPSA	NHSL2	IRF4	TBX1	TAF4B	PRKG1	ZNF703	MECOM	LOC100130522	C20orf151	TUBB2A	KCNMB2	PDZK1	C2orf54
ID1	TMEM233	KLF5	NRXN2	KCNK7	TNNI2	PART1	GNMT	IRS2	CD274	LCA5L	GOLT1A	TUBB2B	NDUFC2	PDZK1P1	KIT
ANO1	VEGFA	OLFM1	P2RX7	NFE2L2	TRIM7	MORN3	RASGRF2	LYZ	SYT8	KLHDC7B	CCNE1	TUBB3	NRXN3	PGM5	TSPAN4
B4GALNT4	C1orf54	MX1	PAN3	TUBB2B	TUBB2A	MFAP2	SYNM	C20orf151	RPH3AL	LOC100170939	ASCC2	UNC5A	FRMD5	PKD2	HK3
CPT1B	PRODH	EPHA2	PPIEL	LOC100133161	TYMP	B3GAT1	PDZK1P1	PKP3	NEDD9	C2orf54	CTSW	PHLPP1	NRXN2	PLCL1	NMU
FGFR2	TSPAN4	SLC24A3	REL	CDKN2B	WDR66	MYCN	PEG10	ZNRF3	TOX	SH3BGR	COL4A5	MYCN	ODZ4	PRKG1	PDCD1LG2
MESP1	GLDC	CTSG	RUNX1	ALDH1L1	WNT2B	CNTNAP3	PDGFRA	RASSF6	EYS	PDZK1P1	GPC1	NLGN2	ZNF703	PRODH	CTSW
LRRC43	OPCML	CHL1	SETDB2	NMU	ZNF750	TNFRSF9	KIF26B	RHOF	RSPH9	MX1	CCL11	KCNIP4	KCTD1	RASGRF2	TYMP
DNAH10	PDCD1	CNTNAP3	SLC7A5P2	ATP5EP2	TUBB3	PANX2	B3GALT5	ATHL1	TUBB2B	ADPRHL1	PIK3C2B	CABP1	ATHL1	RASSF6	TUBB2B
FAM27C	MST1P2	PARD6G	TAOK3	ADAMDEC1	PHLDA1	SH3BGR	CBWD3	IFITM1	FNIP2	NEGR1	PANX2	GPC1	GAS6	SHANK3	DGCR5
WDR66	ATHL1	PDGFRA	TET2	MAPK8IP2	PAX9	CACNA1A	RUNX1	CLIP2	HNF1A	FAM38B	AGAP2	ODZ4	MX1	SLC6A12	SIVA1
FAM189A1	CCL2	SPON2	TOX	ID1	CLTCL1	LYZ	CTSG	DIAPH2	KCNMB4	NEFH	SMAD3	2005-09-01	USP18	STC1	PDGFRL
WDR93	MET	PDCD1	TUBB1	OVOL1	LMNA	GMDS	PLEKHA6	B4GALNT3	SPIRE2	SKAP1	FAM189A1	LTF	HIGD2A	SYNM	CCL2
SDF2L1	AGXT2L2	MFAP2	WT1	B4GALNT3	FAT1	PLXDC2	CHSY3	RRN3P1	DLG2	WFS1	NRXN3	PEG10	KLF5	TGFBR2	TNNI2
ODF3B	PLCL1	FLRT3	XRCC2	KCTD1	PRIC285	PDGFRL	MEIS3P1	VDR	PDGFRL	SMYD3	KSR2	BEND5	NAALADL2	TMEM132E	KCNMB4
IFITM1	FAM189A1	EPHA3	ZEB2	CCL13	SLC24A3	PRRX1	TBX1	TBX3	C6orf223	SCCPDH	COMT	GFPT2	ZNF837	TMEM233	OASL
PART1	C10orf108	PKP3	BRCA1	GSTP1	ETS2	CNTN4	KSR2	NAALADL2	TNFRSF9	CASKIN1	ERBB2	DPEP1	RTN4R	VEGFA	FAM178B
TUBB3	FAM95B1	PRKG1	NEGR1	PMAIP1	B3GNT4	OLFM1	COL4A5	GNB1L	GATA6	PLEKHA6	SLC22A20	C1orf54	CLIC3	ZEB2	GPR35
ANO9	SHANK3	CLTCL1	FAM124B	SLC39A2	HSPB8	USP18	PIK3R1	TMEM160	OLFM1	B3GALT5	CDC42BPG	NEFL	PRIC285	ARL10	RPSAP58
GGT3P	ACBD4	FAM101A	PARP8	APBA2	FAM178B	RARB	PDE11A	FRMD5	TUBB3	CNTN4	CDKN2A	KAT2B	MLC1	NEGR1	PFN2
FGFR1	GPR35	CDK6	CCND2	EPHA7	C2orf54	TMEM132E	LCA5L	PIK3C2B	FRMD5	FAM178B	MGAT1	LRRN2	KSR2	CYSLTR2	ADAM28
CDH3	CNTN4	PANX2	DIAPH2	EPHA2	B4GALNT3	GATA6	SCCPDH	PLEKHA6	SNX25	PAX9	SEMA4B	PDGFRA	NMU	ERRFI1	MST1P2
CCNE1	CPEB2	LTF	RIMBP3	THOC3	C19orf26	GTF2H2B	ANPEP	GABRB2	PDCD1	FGFR4	GGT3P	ANKRD20A3	B4GALNT4	CNTN4	SYT8
MC1R	SPON2	ROBO1	MPP1	TYMP	NMU	GPRIN1	GFPT2	PARP4	FOXA1	NAALADL2	HSPB8	CHODL	TM7SF2	RARB	ARL11
NKD2	ERG	PDGFRL	LOC338799	CDH13	MYC	FAM178B	LOC641298	MYCL1	C8orf42	CDH1	TM7SF2	FAM189A1	GPR19	C10orf108	PDCD1
C20orf151	RASSF6	HSPB8	MACF1	SGK196	DNAJB5	CDK6	SH3BGR	INSIG1	ADSSL1	FRS2	ZNF552	HSPB8	LTC4S	PTPRD	CLDN5
NAPSA	CLDN5	TUBB3	PLB1	F12	PLCD3	PDCD1	ADPRHL1	VSIG10	FAM38B	NCKAP5	LOC100288778	NEFH	CASKIN1	FAM189A1	FAM101A
DBNDD1	NPIPL3	CLTB	MED13L	KLHDC7B	CAPN1	CDK2AP1	SKAP1	PSMG1	MDK	EYA2	VSIG10	LOC100128822	C7orf13	FAM101B	C1orf54
KCTD1	TESC	SEMA4B	TUBGCP6	NKD2	FKBP1AP1	ETV6	FAM124B	IDI1	DNAH10	RNFT2	MDK	IRS2	DRD4	B3GNT4	C1orf31
BTBD11	NFASC	COL4A5	ADAM28	FAM110C	PANX2	GNB4	STC1	PRIC285	CLDN5	GPR89C	B3GAT1	P2RX7	FBXO21	P2RX7	BID
FGFR4	ACADS	IGSF6	CASP8	LSAMP	ODZ4	ADAMTS2	NBPF1	FAT1	SNED1	POLB	BID	FAM20C	GPR143	GLIS3	DGCR6
CLIC3	PPIEL	OVOL1	TRIM33	MOV10L1	PYCARD	ANPEP	BMP8A	MLEC	CAMK1D	IGF2	TMEM160	PRKAR1B	SLC7A4	PDE11A	MET
SYT8	PDE11A	GRIN2D	DNMT3B	ROBO1	DNMT3B	MESP2	SNED1	BMP8B	IRS2	LRRC37A3	PCP4	PLCD3	TOX	PTPRG	B2M
NAALADL2	SYNM	PAPLN	TESC	CYP4F22	MFAP2	CDKN2B	SMYD3	PLK1	CDH3	OASL	SDK1	MAGEL2	IFITM1	JAM3	EYS
KLF5	PKD2	SCARF2	COL23A1	TNNI2	FAM57A	DBNDD1	ZBTB42	PYCARD	XPR1	KSR2	OXCT2	SNURF	LOC647946	CPEB2	TBX1
MZF1	IQSEC3	TNXB	DKFZp761E198	SGPP2	SPON2	TUBB2A	LRRN3	FLJ45445	TANC2	ABCB9	REL	ZEB2	NXN	SOX17	TUBB2A
DNAH1	TNFRSF9	LSP1	MARCH1	ROBO2	PLK1	SGK196	WDR93	NOTCH1	DOK6	MAP3K1	RASSF6	TUBB1	E2F1	MTCP1	IRF4
CLCF1	MALAT1	MAPKBP1	CEBPA	2005-09-01	NCKAP5	LOC647946	PAX9	CAB39L	ADAMDEC1	DBNDD1	HRAS	TOX	MFAP2	LTC4S	GTF2H2B
NRXN2	ERRFI1	CTSW	FAM193B	RTN4R	NFASC	GPR89C	PGM5	FOSL1	GPR35	SLC7A4	NKD2	GLIS3	RBP1	TESC	KLF5
PIK3R1	ANKRD37	HRH2	MAP3K1	JUB	CCL13	HK3	BTNL9	MLXIP	EGFR	BMP8A	TUBB3	PDGFA	LOC100128822	CYP21A2	MACROD2
SDK1	NEGR1	JUB	ANO7	CYP2E1	CLIP1	ZNF286A	LRRC37A3	BRCA2	TNNI2	ZNF217	FAM110C	SLC24A3	FGFR2	CCL2	FRMD5
FAM19A5	PGM5	ANO1	HIC2	TUBBP5	KCTD1	ANP32E	APOLD1	AP1S3	GLB1L2	F12	CAPN1	EPHA3	NAB1	NEDD9	CIB1
C6orf226	SOX17	PTGDS	FANCA	ARHGAP11B	PDLIM7	GRIN2D	REL	LTBP4	KCTD14	RIMBP3	KCNMB4	PFN2	OASL	TRIM7	MAPK12
LRP2BP	LOC100272216	CHSY3	IRS2	FAM57A	OLFM1	CCDC77	LOC728323	YDJC	EVI2B	PVT1	CDC45	FGFR3	CCL11	DPEP1	COLEC12
GLB1L2	MYH3	EHBP1L1	ATP6V0A2	NPAS1	ADAMTS2	BRCA2	EPHA3	ALDH1L1	ITGAL	OCLN	TRIT1	PNMA1	CASP8	PDE4D	PDE4D
ZNF837	EFEMP2	C2orf54	PBRM1	TUBB2A	TOM1L2	PDCD1LG2	MED13L	DDAH1	CTSD	TANC2	TACC3	PPIEL	TUBA8	POU5F1B	RPH3AL
STRC	DOCK8	ID1	CNST	NXN	FRMD8	CCL13	CCND1	ATP5D	COL8A2	MSI2	CPT1B	MAPK12	TIGD5	PDE8B	F12
FAM116B	FAM20C	PAX9	KAT2B	LYZ	CCND2	ROBO1	PRPH2	C2orf54	KLF5	ADM2	NPIPL3	B4GALNT4	IRS2	FNIP2	COX6A1
DBN1	EFNA5	BMP8A	PDE4D	ZNF639	DOC2B	CDC45	CHL1	C9orf142	DOCK8	USP18	BMP8B	APOLD1	FGFR1	CIT	CCND3
LOC100132247	ZEB2	CCL8	POLE	LOC647946	PDCD1LG2	FAT1	FOXP1	PRKAB1	PAPLN	MESP2	CHKB.CPT1B	ANK1	CCL2	FAM124B	MYEOV2
FOXQ1	RAB24	DOC2B	MAPK12	GFOD1	VDR	PLK1	PLXDC2	GLB1L2	SLC12A2	CCL8	TERT	PRR7	CCL8	TSPAN4	HSBP1L1
STC1	TUBA8	CCL2	AIFM3	TNFRSF9	HLA.B	CAMK1D	MAGEL2	FANCA	CLPTM1L	TM7SF2	VEGFA	GPRIN1	SPATA12	FAM110C	LSAMP
MGMT	RASGRF2	GPRIN1	PRDM2	HRAS	GFPT2	E2F3	ERBB2	ARL11	CCND3	ADIPOR2	C19orf26	KGFLP2	TCF7	AGXT2L2	ADSSL1
CPNE7	JAM3	DNAJB5	ARID2	SMAD3	MTAP	MDK	FRS2	MYCN	RIMBP3	TUBBP5	WASH5P	PHLDA1	MESP2	CTSW	BATF2
SH3BGR	CLK4	FAT1	SHANK3	PDCD1	RHOF	FANCA	ZNF354C	SPATA12	ATHL1	DLG5	EPHA3	PARK2	LTBP4	RSPH9	CDC45
FAM27A	ODF3B	REL	RBM33	GNB1L	FOXQ1	E2F1	WFS1	MET	CD33	MED13L	KANK1	EVI2A	FBRSL1	RAPGEF2	ANKRD37
CROCC	C5orf45	COL23A1	ARL10	PART1	G6PD	MESP1	NOTCH2	PPAP2C	VDR	IFITM1	MACROD2	GABRB2	C5orf25	DIP2C	SDF2L1
SOX4	NRG1	CLIC6	PI4KAP1	PARD3	CDC42BPG	CABLES2	A1BG	SYN1	TGFBR2	TIGD3	KCNK7	CDK2AP1	YEATS4	CPM	CPNE7
ZNRF3	ITGAL	PRPH2	GNAQ	CLIC3	ROBO1	CD274	MORN3	LOC100132287	CDKN2A	PANX2	LOC728554	DMD	FAM178B	TNFRSF9	SLC27A5
GPR143	CCDC64	PHLDA1	DGKZ	LTBP4	LETM2	PRPF3	ZNF497	SH3YL1	PPARG	PRKG1	MST1P2	EYA2	OBSCN	CLDN5	HAX1
PCP4	PDGFA	NKD2	ZMAT3	CYP4X1	REL	NPAS3	NAIP	PHLDA1	ADM2	GPR143	MC1R	GPR89C	ZNF217	ACADS	RPLP0
CYP2E1	HLA.B	FAM110C	FOXP1	MAPKBP1	SMAD3	PDGFRA	INSR	OR51E1	CTSZ	NPAS1	CBWD3	KCNMB2	ANO9	C1orf54	FUNDC2
GOLT1A	CCND1	RASGRF2	LSP1	NRXN3	ARHGAP11B	C1orf51	EMB	INF2	MESP1	EXOC2	ZFHX3	ROBO1	PEG10	PPARG	CHKB
SLC7A4	CACNA2D4	HLA.B	IRF4	CCL11	BATF2	GFOD1	IKBKB	EPHA2	FAM107A	LOC641298	CLTB	LOC100132247	LOC202781	ID4	SPIRE2
MORN3	RGS14	PDLIM7	CHD1	NOTCH3	MET	TYMS	NEAT1	NRXN3	TSPAN4	CCDC64	CLTCL1	ARL10	ADPRHL1	MPP1	SGPP2
ANP32E	TRIM7	FAM38B	ZNF132	CN5H6.4	CHODL	FLT3	NPAS1	C9orf46	ID1	WWOX	TRABD	LTC4S	MYC	ITPR1	HLA.B
RTN4R	TTC38	PRIC285	TAF4B	NKX3.1	CDCA5	NAALADL2	PYCARD	LOC90834	DGCR9	MORN3	CBWD6	IQSEC3	ANO7	TNXB	SKAP1
FAM95B1	LOC100132247	CYSLTR2	BRWD1	PIK3CA	SGK196	KIF26B	DLG5	HIGD2A	GLIS3	CA14	CDH1	CDC42EP4	XRCC2	DMD	GGT3P
MACROD2	MTCP1NB	ITGAL	LOC641298	GPR19	PXN	NKX3.1	NPAS3	NLRP6	ROBO2	CBWD6	EHBP1L1	SLC27A5	PPIEL	ACBD4	UQCR11
ANKRD37	DNAH1	FKBP1AP1	E2F3	CCND2	POU2AF1	TBX3	SCARF2	NOC4L	EPHA3	PYCARD	EFNA5	NPAS1	GABRB2	FAM95B1	LOC100144603
FAM193B	CYSLTR2	SGK196	ZNF276	MFN1	SRXN1	MTAP	CPEB2	BCL11A	GTF2H2B	NHSL2	GNB1L	PLB1	CDKN2C	MST1P2	ATP5EP2
LOC100288778	CHKB.CPT1B	MYO1B	C9orf66	BID	GNB1L	CDKN2C	PMAIP1	POFUT1	PDGFRA	LAGE3	C9orf66	CHRFAM7A	CABLES2	ANKRD37	GFPT2
GMDS	CD33	GATA3	A1BG	ZNF703	IGF2	NINJ2	CPNE7	LOC100133161	PGM5	FAM190A	PEBP1	SLC6A12	CDK2AP1	KGFLP2	RPL5
FAM110C	OTOA	CCND2	ABCB9	ETNK2	NOTCH3	XRCC2	F8	TRIM7	TBX1	2005-09-01	FKBP1AP1	NEGR1	B3GAT1	LOC100272216	RHEB
OBSCN	PPARG	SYNM	ACADS	PKP3	FLJ45445	PFN2	MAGI2	COX18	AXIN2	KCNMB3	TANC2	APC	PLXNA3	TTC38	OCLN
B3GAT1	CD160	MYCL1	ACBD4	AIFM3	CYP2E1	NOTCH2	KGFLP2	RAB20	FAM19A5	OVOL1	SLC27A5	ZNF454	DNAJB5	EFEMP2	CLCF1
C5orf45	FAM27C	SLC22A20	ACBD6	C19orf26	NOP16	PCP4	LOC100190986	CBX8	BMP8A	SLC27A5	SLC25A1	VEGFA	ZNF132	CLK4	FLJ35776
BAMBI	PTPRD	FAM19A5	ACP1	PDCD1LG2	CDC45	IDI2	NFASC	DTYMK	LRRN3	AUTS2	ARHGAP11B	CD33	PABPC4	MARCH1	TMEM126B
RPL13	RRN3P1	APBA2	ACTR3B	REL	CCL11	CDCA5	CABLES1	CYP4X1	LSP1	GPR19	CDH3	LOC100170939	MESP1	MALAT1	SLMO2
CLDN5	LOC653786	VDR	ADAMDEC1	RBBP8	LOC728554	YES1	GABRB2	CDK6	LTBP3	IDH2	MYH3	TIGD3	RNF44	NHSL2	PCP4
ATP5D	ENOSF1	TUBB2B	ADAMTS2	GMCL1L	TNFRSF9	LOC641298	TANC2	RPS5	CLCF1	CABLES1	FLJ45445	ZNF596	KLHDC7B	A1BG	YEATS4
SPRN	ID4	CHODL	ADIPOR2	CROCC	USP18	LOC283050	OCLN	RAB40B	TMEM132E	ARL11	TUBBP5	LOC647946	SOX13	ABCB9	LAGE3
LTBP4	DPEP1	SVIL	ADM2	RANBP1	IFITM3	TUSC3	LOC283050	PXMP2	FLT4	FOXP1	SH3YL1	LRP2BP	SDC3	ACBD6	IDH1
RNFT2	LOC619207	NOTCH3	ADNP2	KCNMB3	VAV2	2005-09-01	GPR89C	TCF7L2	PDCD1LG2	KIF26B	PKP3	MARCH1	GLIS3	ACP1	EPHA2
BOK	EGFR	SYT8	ADPRHL1	MYC	FOSL2	NCKAP5	NINJ2	LOC100133331	CCL2	TUBB2A	LMNA	COL23A1	RPRD2	ACTR3B	AIFM3
SIGIRR	RARB	MARCH1	ADPRHL2	CCNE1	YWHAZ	SOX4	TMCO3	C11orf2	LRRC43	EMB	PPAP2C	EFEMP2	LOC338799	ADAM28	DTYMK
SLC6A12	NEAT1	NEGR1	ADSSL1	PLAGL2	RTN4R	COLEC12	JAM3	MESP1	MYO15A	WDR93	PLEKHA6	SAP30	SAMD4B	ADAMDEC1	MRPL49
FOXD4	FLRT3	B4GALNT3	AGAP1	C1orf31	GLDC	IDH2	AUTS2	PGAM5	GAB3	LOC283050	POU5F1B	RPL23AP82	TAF4B	ADAMTS2	FAU
COL4A5	CIT	LMNA	AGXT2L2	HK3	RNH1	CTSW	DOK6	C18orf56	SEMA4B	SEMA3F	HEXIM1	MAPK11	N4BP3	ADIPOR2	POLD4
BCL11A	MPP1	FOSL2	AJAP1	C6orf223	BCL11A	UBQLN4	MFAP2	USP12	EPHA2	ORAOV1	ANO9	RASA3	TBCC	ADNP2	KCTD14
DNMT3B	CDK10	ANPEP	AKR1C2	PLK1	NAB1	TERT	ADIPOR2	TOX	TUBB2A	IKBKB	TMEM191A	CYSLTR2	ZBTB45	ADPRHL1	ODF3B
AP1S3	AKR1C2	ZEB2	AKT1	RSPH9	SGPP2	ERRFI1	SGK196	FAM190A	FGFR3	CHSY3	C2orf54	AIFM3	STRC	ADPRHL2	POLR2L
MST1P2	SKAP1	DMD	ALDH1L1	CDCA5	EHD1	ZNF354C	C9orf46	E2F1	CCL8	SGK196	YDJC	SLC25A4	SCARF2	AGAP1	CYP4X1
SH3YL1	GAB3	BCL11A	ALG12	MYH3	COL8A2	CCL2	ODZ4	RNF32	NAALADL2	ZNF497	PLK1	SNRPN	ZFHX3	AGAP2	GLB1L2
CRELD2	IMMP2L	USP18	AMBRA1	TAF4B	PGAM5	XPO5	FAM101A	CDK10	ERBB3	FLJ45445	NEAT1	PRRX1	KIAA1804	AIFM3	FGFR3
LOC149134	MAPK12	AGAP2	ANAPC5	GPRIN1	MAPK12	N4BP3	FAM190A	LOC100128822	FAM177A1	INSR	MFAP2	LRRC37A3	NAALADL1	AKR1C2	SMYD3
ZNF10	OBSCN	FOXQ1	ANKLE2	BRCA1	KIF26B	TFDP1	GOLPH3L	YEATS4	ERBB2	MEIS3P1	B3GALT5	LTBP3	NLGN2	AKT1	SEMA4B
ARSA	FOXD4	LRRN3	ANKMY1	BRCA2	MAPK11	CBWD3	POLB	WNT2B	MX1	INSIG1	ZNF703	MORN3	DNMT3A	ALG12	RAP1B
LOC100144603	EVI2A	PLB1	ANKRD11	KEAP1	MACF1	IRAK1	LOC653501	SLC27A5	MEIS3P1	NAIP	ETS2	ZSCAN18	PFN2	AMBRA1	POP5
LOC100130015	PDE4D	PTPRD	ANKRD17	CDK6	PDGFA	ITGAL	EXOC2	VPS37B	MGC23270	SIGIRR	SMYD3	GTF2H2B	SGPP2	ANAPC5	FAM27A
CACNA1A	IFITM2	ETS2	ANKRD20A3	ANKRD20A3	DGCR11	GNAS	MACROD2	ARHGAP11B	G6PD	PRPH2	GSTP1	WRB	TAF4	ANKLE2	FAM27C
WT1	P2RX7	MAPK12	ANKRD37	CEBPA	PFN2	ARHGAP11B	SOX17	CLIC3	TM7SF2	C9orf46	ZDHHC18	PDCD1LG2	DNMT3B	ANKMY1	KLHDC7B
TOX	WT1	PLXDC2	ANKRD39	DGCR6	PMAIP1	SAP30	CA14	KIAA1804	DDAH1	GFPT2	RRN3P3	GRIN2D	GFOD1	ANKRD11	CDK4
D2HGDH	DNHD1	GSTP1	ANKRD6	TYMS	SCO2	DKC1	HSPB8	SPON2	MARCH1	SYNM	FOSL2	PI4KAP2	APBA2	ANKRD17	CD33
KIF26B	FAM101B	RIMBP3	ANO1	SVIL	CCDC85B	SVIL	C9orf66	A1BG	EVI2A	OR51E1	LOC100132287	A1BG	DBNDD1	ANKRD20A3	ADPRHL1
RFX3	A1BG	EYA2	ANO9	OASL	IFITM1	BMP8B	TOM1L2	ABCB9	PAX9	B4GALNT4	DGCR11	NAIP	LOC100144603	ANKRD39	EFNA5
LETM2	ABCB9	FLT4	ANP32E	PHLDA1	NKX3.1	TCF7	B4GALNT4	ACBD4	CPNE7	COL4A5	KIF26B	BTBD11	SETD1B	ANKRD6	MRPS21
ASPSCR1	ACBD6	EVI2B	ANPEP	DGCR5	A1BG	CDC42EP4	RNF144B	ACBD6	OXCT2	GTF2H2	RANBP1	CCL2	TP53	ANO1	RPL13
ZFHX3	ACP1	CHRFAM7A	AP1S3	FAM190A	ABCB9	MRPS21	ARHGEF3	ACP1	ATP5EP2	DNMT3B	CN5H6.4	CDK6	MTM1	ANO7	PAX9
PPIEL	ACTR3B	BATF2	AP3M2	MAPK11	ACADS	SLC12A2	CHD1	ACTR3B	TMEM233	CDR2	CHMP4B	SERF1A	RBM7	ANO9	CLPTM1L
HIGD2A	ADAM28	HRAS	AP3S2	PTGDS	ACBD4	PPAP2C	DOCK8	ADAM28	CHSY3	NEAT1	VHL	ABCB9	TMEM160	ANP32E	GPR19
KLHDC7B	ADAMDEC1	C19orf26	APBA2	MFAP2	ACBD6	POLB	PTPRD	ADAMTS2	GSTP1	C7orf13	TUBB8	ACADS	A1BG	AP1S3	PYCARD
FLJ35776	ADAMTS2	EVI2A	APC	B3GNT4	ACP1	NXN	CCDC66	ADIPOR2	KIF13B	GPHN	ERRFI1	ACBD4	ABCB9	AP3M2	SCO2
ANKMY1	ADIPOR2	FAM57A	APH1A	PAK1	ACTR3B	SPIRE2	MSI2	ADM2	NXN	FOXD4	NAALADL2	ACBD6	ACADS	AP3S2	LETM2
PDCD1	ADNP2	C1orf54	APOLD1	PHLPP1	ADAM28	KLHDC3	TUBB2B	ADNP2	TYMP	AIFM3	BEND5	ACP1	ACBD4	APBA2	MGMT
CHKB.CPT1B	ADPRHL1	COX4I2	APRT	CAMK1D	ADAMDEC1	QSER1	ERG	ADPRHL1	MALAT1	ENSA	CDKN2B	ACTR3B	ACBD6	APC	MFAP2
ZNF497	ADPRHL2	MET	ARHGEF3	XRCC2	ADIPOR2	IGSF6	KCNMB3	ADPRHL2	CDKN2B	ZNF750	RPSAP58	ADAM28	ACP1	APH1A	MAPK8IP2
GNB1L	AGAP1	2005-09-01	ARID1A	TUSC3	ADM2	TYMP	ZNF217	ADSSL1	CYP4X1	REL	LOC729678	ADAMDEC1	ACTR3B	APRT	ATP5E
RASSF6	AGAP2	NKX3.1	ARL2	COL8A2	ADNP2	CDKAL1	FHIT	AGAP1	FAM190A	SNED1	PHLDA1	ADAMTS2	ADAM28	ARHGAP11B	IDI1
SPIRE2	AIFM3	DOCK8	ARL6IP4	CDK4	ADPRHL1	TOX	LTC4S	AGAP2	TUBBP5	GPR137B	APBA2	ADIPOR2	ADAMDEC1	ARHGEF3	BTBD11
A1BG	AKT1	P2RX7	ARNT	KCNMB2	ADPRHL2	TUBA8	TUBBP5	AGXT2L2	ITPR1	MGC23270	MGMT	ADM2	ADAMTS2	ARID1A	RARB
ABCB9	ALG12	FLT3	ARSA	ADSSL1	ADSSL1	C1orf54	ZFP2	AJAP1	BATF2	NPIPL3	ANO1	ADNP2	ADIPOR2	ARID2	NAALADL1
ACADS	AMBRA1	CLIC2	ARVCF	FOSL2	AGAP1	CHRFAM7A	ABCB9	AKR1C2	ZNF710	HEXIM2	POLB	ADPRHL1	ADM2	ARL11	IFITM2
ACBD4	ANAPC5	MAGEL2	ASB7	ETS2	AGAP2	PRPS2	ACADS	AKT1	FLJ45445	GPRIN1	POU2AF1	ADPRHL2	ADNP2	ARL2	APRT
ACBD6	ANKLE2	ARHGAP11B	ASCC2	SLC27A5	AGXT2L2	KCTD14	ACBD4	ALG12	KLHDC7B	GNAS	LOC100131691	ADSSL1	ADPRHL2	ARL6IP4	APBA2
ACP1	ANKMY1	CLDN5	ASCC3	RIMBP3	AIFM3	CENPBD1	ACBD6	AMBRA1	NEAT1	LOC728323	MTCP1	AGAP1	ADSSL1	ARNT	GPC1
ACTR3B	ANKRD11	DLG2	ASPSCR1	TBL1X	AKT1	FAM20C	ACP1	ANAPC5	ZBTB42	BRWD1	RNFT2	AGXT2L2	AGAP1	ARSA	PIM3
ADAMDEC1	ANKRD17	FAM20C	ATG2A	LOC100132287	ALDH1L1	KIAA1804	ACTR3B	ANK1	CRELD2	KIF13B	SELO	AJAP1	AGAP2	ARVCF	B3GNT4
ADAMTS2	ANKRD20A3	G6PD	ATG4B	CCDC64	ALG12	CMAS	ADAM28	ANKLE2	ODZ4	C9orf66	PYCARD	AKR1C2	AGXT2L2	ASB7	TMEM160
ADIPOR2	ANKRD39	GATA6	ATG7	MX1	AMBRA1	CN5H6.4	ADAMDEC1	ANKMY1	KSR2	PPAP2C	DNM2	AKT1	AIFM3	ASCC2	GPR143
ADM2	ANKRD6	LTBP4	ATHL1	C7orf13	ANAPC5	C18orf56	ADM2	ANKRD11	BRSK2	LOC100131691	SDF2L1	ALG12	AKR1C2	ASCC3	TSPAN31
ADNP2	ANO1	CAMK1D	ATP13A2	DKC1	ANKLE2	NINL	ADNP2	ANKRD17	C12orf49	PDGFRA	OASL	AMBRA1	AKT1	ASPSCR1	TRIAP1
ADPRHL1	ANO7	HEYL	ATP5D	TIGD3	ANKMY1	NMU	ADPRHL2	ANKRD20A3	DPEP1	RUNX1	MGC21881	ANAPC5	ALDH1L1	ATG2A	TMED2
ADPRHL2	ANO9	RARB	ATP5E	ADAMTS2	ANKRD11	SPON2	ADSSL1	ANKRD37	SLC12A7	RMND5B	C6orf226	ANKLE2	ALG12	ATG4B	GATC
ADSSL1	ANP32E	F12	ATP5EP2	C1orf51	ANKRD17	MYCL1	AGAP1	ANKRD39	SLC24A3	COX6A1	CABP1	ANKMY1	AMBRA1	ATG7	TUSC3
AGAP1	AP1S3	FAM101B	ATRN	GEMIN4	ANKRD20A3	TUBBP5	AGAP2	ANKRD6	GFPT2	LETM1	CROCC	ANKRD11	ANAPC5	ATHL1	ANKRD39
AGAP2	AP3M2	FAM70B	AUTS2	MET	ANKRD37	DNMT3A	AGXT2L2	ANO1	P2RX7	KIF3A	COX6A1	ANKRD17	ANK1	ATM	RANBP1
AGXT2L2	AP3S2	NCKAP5	AXIN2	SETD8	ANKRD39	GPR89A	AIFM3	ANP32E	NRXN3	SPIRE2	LOC100133161	ANKRD37	ANKLE2	ATP13A2	FOXA1
AIFM3	APBA2	NHSL2	B2M	SFXN1	ANKRD6	RFX3	AJAP1	ANPEP	CEBPA	RIMBP3C	TOM1L2	ANKRD39	ANKMY1	ATP5D	CYP3A5
AJAP1	APC	EMB	B3GALT5	SYNM	ANO7	LSP1	AKR1C2	AP3M2	PRKG1	BRCA1	N4BP3	ANKRD6	ANKRD11	ATP5E	UFD1L
AKR1C2	APH1A	PMAIP1	B3GAT1	WHSC1L1	ANO9	FLJ45445	AKT1	AP3S2	SDF2L1	G6PD	PHLPP1	ANO1	ANKRD17	ATP5EP2	NOP16
AKT1	APRT	SMAD3	B3GNT4	A1BG	ANP32E	B4GALNT4	ALDH1L1	APBA2	ANO9	GNB4	D2HGDH	ANO7	ANKRD20A3	ATP6V0A2	LOC728554
ALDH1L1	ARHGAP11B	CTSZ	B4GALNT3	ABCB9	ANPEP	FAM38B	ALG12	APC	GABRB2	MYEOV2	LOC100130987	ANO9	ANKRD37	ATRN	NXN
ALG12	ARHGEF3	FLJ45445	B4GALNT4	ACADS	AP1S3	IDI1	AMBRA1	APH1A	VEGFA	TUBB8	HIP1R	ANP32E	ANKRD39	AUTS2	GPR89C
AMBRA1	ARID1A	GAB3	B4GALT7	ACBD4	AP3M2	LOC202181	ANAPC5	APOLD1	DOK3	CN5H6.4	GPR89C	ANPEP	ANO1	AXIN2	CTSD
ANAPC5	ARID2	PDGFA	BAG5	ACBD6	AP3S2	NFATC1	ANK1	APRT	PRKAB1	MAPK9	PABPC4	AP1S3	ANP32E	B2M	CTSZ
ANK1	ARL10	STC1	BAMBI	ACP1	APBA2	BRCA1	ANKLE2	ARHGEF3	SLC6A12	SLC25A45	BRCA1	AP3M2	ANPEP	B3GALT5	C1GALT1
ANKLE2	ARL11	A1BG	BAP1	ACTR3B	APC	MOV10L1	ANKMY1	ARID1A	HLA.B	CPEB2	HDAC10	AP3S2	AP1S3	B3GAT1	DGCR6L
ANKRD11	ARL2	ABCB9	BATF2	ADAM28	APH1A	YPEL1	ANKRD11	ARID2	LOC100131691	IFITM2	APRT	APH1A	AP3M2	B4GALNT3	PSMG1
ANKRD17	ARL6IP4	ACADS	BCL2L1	ADIPOR2	APOLD1	KNTC1	ANKRD17	ARL10	GPRIN1	GMDS	FLJ35776	APRT	AP3S2	B4GALNT4	COMT
ANKRD20A3	ARNT	ACBD4	BCL7A	ADM2	APRT	CBWD1	ANKRD20A3	ARL2	LOC100133161	LOC728554	AP1S3	ARHGAP11B	APC	B4GALT7	MARCH1
ANKRD39	ARSA	ACBD6	BEND5	ADNP2	ARHGEF3	PSMG1	ANKRD37	ARL6IP4	ADPRHL1	MAGI2	IER5L	ARHGEF3	APH1A	BAG5	PPAP2C
ANKRD6	ARVCF	ACP1	BET1L	ADPRHL1	ARID1A	ZNF74	ANKRD39	ARNT	GPR89C	MGMT	NPAS1	ARID1A	APOLD1	BAMBI	COX18
ANO7	ASB7	ACTR3B	BID	ADPRHL2	ARID2	RANBP1	ANKRD6	ARSA	HEYL	SOX13	BRAF	ARID2	APRT	BAP1	POLR1C
ANPEP	ASCC2	ADAM28	BMP8A	AGAP1	ARL10	DNAJB6	ANO7	ARVCF	IDH1	TMCO3	TRMT2A	ARL11	ARHGAP11B	BATF2	PLB1
AP3M2	ASCC3	ADIPOR2	BMP8B	AGAP2	ARL11	LAGE3	ANO9	ASB7	LRP2BP	ACADS	DGKZ	ARL2	ARHGEF3	BCL11A	GTF2H2
AP3S2	ASPSCR1	ADM2	BOK	AGXT2L2	ARL2	DOCK8	ANP32E	ASCC2	SCARF2	ACBD4	ZDHHC8	ARL6IP4	ARID1A	BCL2L1	PPP2R3C
APC	ATG2A	ADNP2	BRAF	AJAP1	ARL6IP4	PLEKHA6	AP1S3	ASCC3	ZEB2	ACBD6	NOP16	ARNT	ARID2	BCL7A	SQSTM1
APH1A	ATG4B	ADPRHL1	BRCC3	AKT1	ARNT	MYC	AP3M2	ASPSCR1	AGAP2	ACP1	FAT1	ARSA	ARL10	BET1L	USP18
APOLD1	ATG7	ADPRHL2	BRD1	ALG12	ARSA	SAC3D1	AP3S2	ATG2A	CABLES1	ACTR3B	RPLP0	ARVCF	ARL11	BID	CRELD2
APRT	ATM	ADSSL1	BRD4	AMBRA1	ARVCF	DIP2C	APBA2	ATG4B	CNIH4	ADAM28	CTSD	ASB7	ARL2	BMP8A	ACADS
ARHGAP11B	ATP13A2	AGAP1	BRSK2	ANAPC5	ASB7	HLA.B	APC	ATG7	DGCR6	ADAMDEC1	CDR2	ASCC2	ARL6IP4	BMP8B	BAMBI
ARHGEF3	ATP5D	AGXT2L2	BTNL9	ANK1	ASCC2	KCTD1	APH1A	ATM	F8	ADNP2	U2AF1	ASCC3	ARNT	BOK	EPHA3
ARID1A	ATP5E	AIFM3	C10orf108	ANKLE2	ASCC3	ANO1	APRT	ATP13A2	MYO1B	ADPRHL2	HSBP1L1	ASPSCR1	ARSA	BRAF	PSMD13
ARID2	ATP5EP2	AKT1	C11orf2	ANKMY1	ASPSCR1	IFITM1	ARHGAP11B	ATP5E	PIM3	ADSSL1	SNRNP35	ATG2A	ARVCF	BRCA1	AP1S3
ARL10	ATP6V0A2	ALDH1L1	C11orf65	ANKRD11	ATG2A	PLEKHO1	ARID1A	ATP5EP2	RAB20	AGAP1	RPH3AL	ATG4B	ASB7	BRCA2	CTSG
ARL11	ATRN	ALG12	C12orf43	ANKRD17	ATG4B	SFN	ARID2	ATP6V0A2	REL	AGAP2	F12	ATG7	ASCC2	BRCC3	C7orf13
ARL2	AUTS2	AMBRA1	C12orf49	ANKRD37	ATG7	RAB39B	ARL10	ATRN	A1BG	AGXT2L2	EGFR	ATHL1	ASCC3	BRD1	GATA6
ARL6IP4	AXIN2	ANAPC5	C12orf5	ANKRD39	ATHL1	RTN4R	ARL11	AUTS2	ABCB9	AJAP1	IDI2	ATM	ASPSCR1	BRD4	OTOA
ARNT	B2M	ANKLE2	C12orf65	ANKRD6	ATM	AUTS2	ARL2	B2M	ACADS	AKR1C2	RPL13	ATP13A2	ATG2A	BRSK2	CLTB
ASB7	B3GALT5	ANKMY1	C14orf43	ANO1	ATP13A2	CTSZ	ARL6IP4	B3GAT1	ACBD4	AKT1	ERBB3	ATP5D	ATG4B	BRWD1	VBP1
ASCC2	B3GAT1	ANKRD11	C15orf38	ANO7	ATP5D	FAM101B	ARNT	B3GNT4	ACBD6	ALDH1L1	MDM2	ATP5E	ATG7	BTBD11	MC1R
ASCC3	B4GALNT3	ANKRD17	C15orf58	ANO9	ATP5E	CBWD6	ARSA	B4GALNT4	ACP1	ALG12	PRR7	ATP6V0A2	ATM	C11orf2	ETS2
ATG2A	B4GALNT4	ANKRD20A3	C16orf52	ANP32E	ATP6V0A2	KCNMB3	ARVCF	B4GALT7	ACTR3B	AMBRA1	E2F1	ATRN	ATP13A2	C11orf65	LSP1
ATG4B	B4GALT7	ANKRD37	C16orf55	ANPEP	ATRN	LMNA	ASB7	BAG5	ADAMTS2	ANAPC5	GTPBP2	AUTS2	ATP5D	C12orf43	PHLDA1
ATG7	BAG5	ANKRD39	C16orf7	AP1S3	AUTS2	PVT1	ASCC2	BAMBI	ADIPOR2	ANK1	LOC338799	AXIN2	ATP5E	C12orf49	LRRC43
ATM	BAMBI	ANKRD6	C17orf63	AP3M2	AXIN2	CDC42BPG	ASCC3	BAP1	ADNP2	ANKLE2	ZNF837	B2M	ATP5EP2	C12orf5	RBM7
ATP13A2	BAP1	ANO7	C17orf97	AP3S2	B2M	BMP8A	ASPSCR1	BCL2L1	ADPRHL2	ANKMY1	FANCA	B3GALT5	ATP6V0A2	C12orf65	PGAM5
ATP5E	BATF2	ANO9	C18orf56	APC	B3GALT5	TUBB8	ATG2A	BCL7A	AGAP1	ANKRD11	HEXIM2	B3GNT4	ATRN	C14orf43	RNF32
ATP5EP2	BCL11A	ANP32E	C19orf12	APH1A	B3GAT1	LOC100271836	ATG4B	BEND5	AGXT2L2	ANKRD17	NOTCH3	B4GALNT3	AUTS2	C15orf38	CEBPA
ATP6V0A2	BCL2L1	AP1S3	C19orf26	APOLD1	B4GALNT4	PHLPP1	ATG7	BET1L	AIFM3	ANKRD20A3	ADSSL1	B4GALT7	B2M	C15orf58	C9orf46
ATRN	BCL7A	AP3M2	C1GALT1	APRT	B4GALT7	WNK1	ATHL1	BID	AJAP1	ANKRD37	NMU	BAG5	B3GALT5	C16orf52	P2RX4
AUTS2	BET1L	AP3S2	C1orf31	ARHGEF3	BAG5	DBN1	ATM	BMP8A	AKT1	ANKRD39	MRPS21	BAMBI	B3GNT4	C16orf55	RAB20
B2M	BID	APC	C1orf51	ARID1A	BAMBI	SMYD3	ATP13A2	BOK	ALDH1L1	ANKRD6	PFN2	BAP1	B4GALNT3	C16orf7	TUBBP5
B3GALT5	BMP8A	APH1A	C1orf54	ARID2	BAP1	PRPH2	ATP5D	BRAF	ALG12	ANO7	LOC641298	BATF2	B4GALT7	C17orf63	COQ5
B3GNT4	BMP8B	APOLD1	C20orf151	ARL10	BCL2L1	ADPRHL1	ATP5E	BRCA1	AMBRA1	ANO9	ORAOV1	BCL11A	BAG5	C17orf97	MAP1LC3B2
B4GALT7	BOK	APRT	C22orf25	ARL11	BCL7A	CABLES1	ATP5EP2	BRCC3	ANAPC5	ANP32E	THOC3	BCL2L1	BAMBI	C18orf56	MRPL40
BAG5	BRAF	ARHGEF3	C22orf29	ARL2	BEND5	CRELD2	ATP6V0A2	BRD1	ANK1	ANPEP	PARD3	BCL7A	BAP1	C19orf12	DUSP22
BAP1	BRCA1	ARID1A	C22orf39	ARL6IP4	BET1L	PARD3	ATRN	BRD4	ANKLE2	AP1S3	INF2	BET1L	BATF2	C19orf26	IFITM3
BATF2	BRCA2	ARID2	C2orf54	ARNT	BID	POLH	AXIN2	BRWD1	ANKMY1	AP3M2	TIGD3	BID	BCL2L1	C1GALT1	THAP7
BCL2L1	BRCC3	ARL10	C3orf63	ARSA	BMP8A	MAPK12	B2M	BTBD11	ANKRD11	AP3S2	ZNF446	BMP8A	BCL7A	C1orf31	FAM177A1
BCL7A	BRD1	ARL11	C5orf25	ARVCF	BMP8B	ZBED4	B3GAT1	BTNL9	ANKRD17	APBA2	CHMP2A	BMP8B	BEND5	C1orf51	SNRPN
BEND5	BRD4	ARL2	C5orf45	ASB7	BOK	A1BG	B3GNT4	C11orf65	ANKRD20A3	APC	PLXNB2	BOK	BET1L	C20orf151	UBL4A
BET1L	BRSK2	ARL6IP4	C6orf223	ASCC2	BRAF	CDR2	B4GALNT3	C12orf43	ANKRD37	APH1A	VPS37B	BRAF	BID	C22orf25	CCNE1
BID	BRWD1	ARNT	C6orf226	ASCC3	BRCA1	PLCL1	B4GALT7	C12orf49	ANKRD39	APOLD1	SPRN	BRCA1	BMP8A	C22orf29	MECOM
BMP8A	BTBD11	ARSA	C7orf13	ASPSCR1	BRCA2	TH1L	BAG5	C12orf5	ANKRD6	APRT	SOX4	BRCA2	BMP8B	C22orf39	NKX3.1
BMP8B	C11orf2	ARVCF	C8orf42	ATG2A	BRCC3	TP53	BAP1	C12orf65	ANO1	ARHGAP11B	CIB1	BRCC3	BOK	C2orf54	LOC653786
BRAF	C11orf65	ASB7	C9orf142	ATG4B	BRD1	SIRT4	BATF2	C14orf43	ANO7	ARHGEF3	BRCA2	BRD1	BRAF	C3orf63	SLC25A4
BRCA1	C12orf43	ASCC2	C9orf46	ATG7	BRD4	TXNL4A	BCL11A	C15orf38	ANP32E	ARID1A	MZF1	BRD4	BRCA1	C5orf25	PSMD9
BRCA2	C12orf49	ASCC3	CA14	ATHL1	BRSK2	AGAP2	BCL2L1	C15orf58	ANPEP	ARID2	CDK10	BRWD1	BRCA2	C5orf45	PXMP2
BRCC3	C12orf5	ASPSCR1	CAB39L	ATM	BRWD1	DGKZ	BCL7A	C16orf52	AP1S3	ARL10	ATP5EP2	BTNL9	BRCC3	C6orf226	CCDC85B
BRD1	C12orf65	ATG2A	CABLES1	ATP13A2	BTNL9	LOC100128822	BEND5	C16orf55	AP3M2	ARL2	ZNF74	C10orf108	BRD1	C7orf13	DLG2
BRD4	C14orf43	ATG4B	CABLES2	ATP5D	C10orf108	CNIH4	BET1L	C16orf7	AP3S2	ARL6IP4	ASPSCR1	C11orf2	BRD4	C8orf42	NEDD9
BRSK2	C15orf38	ATG7	CABP1	ATP5E	C11orf2	LOC653501	BID	C17orf63	APC	ARNT	C22orf29	C11orf65	BRSK2	C9orf142	RPL23AP82
BRWD1	C15orf58	ATHL1	CACNA1A	ATP6V0A2	C11orf65	MARCH1	BMP8B	C17orf97	APH1A	ARSA	C18orf56	C12orf43	BRWD1	C9orf46	SIRT4
BTNL9	C16orf52	ATM	CALM3	ATRN	C12orf43	SBNO1	BOK	C19orf12	APOLD1	ARVCF	G6PD	C12orf49	BTBD11	CA14	TFB2M
C10orf108	C16orf55	ATP13A2	CAMK1D	AUTS2	C12orf49	SLC27A5	BRAF	C19orf26	APRT	ASB7	KAT2B	C12orf5	C10orf108	CAB39L	BOK
C11orf2	C16orf7	ATP5D	CAMKK2	AXIN2	C12orf5	VGLL4	BRCA1	C1GALT1	ARHGAP11B	ASCC2	TH1L	C12orf65	C11orf2	CABLES1	CDKN2B
C11orf65	C17orf63	ATP5E	CANX	B2M	C12orf65	ZMYND11	BRCA2	C1orf31	ARHGEF3	ASCC3	ARVCF	C14orf43	C11orf65	CABLES2	DNAH10
C12orf43	C17orf97	ATP6V0A2	CAPN1	B3GALT5	C14orf43	ZNF879	BRCC3	C1orf51	ARID1A	ASPSCR1	C9orf142	C15orf38	C12orf43	CACNA1A	EVI2B
C12orf49	C18orf56	ATRN	CAPN10	B3GAT1	C15orf38	C1orf31	BRD1	C1orf54	ARID2	ATG2A	POP5	C15orf58	C12orf49	CACNA2D4	F8
C12orf5	C19orf12	AUTS2	CAPZB	B4GALNT4	C15orf58	CLIC2	BRD4	C22orf25	ARL10	ATG4B	THAP7	C16orf52	C12orf5	CALM3	FAM190A
C12orf65	C19orf26	AXIN2	CASKIN1	B4GALT7	C16orf52	HMGN1	BRSK2	C22orf29	ARL11	ATG7	CAPN10	C16orf55	C12orf65	CAMK1D	FLJ45445
C14orf43	C1GALT1	B2M	CBFB	BAG5	C16orf55	INSIG1	BRWD1	C22orf39	ARL2	ATHL1	MEX3D	C16orf7	C14orf43	CAMKK2	LCA5L
C15orf38	C1orf31	B3GALT5	CBWD1	BAMBI	C16orf7	KANK1	BTBD11	C3orf63	ARL6IP4	ATM	YWHAZ	C17orf63	C15orf38	CANX	MAD2L1BP
C15orf58	C1orf51	B3GAT1	CBWD3	BAP1	C17orf63	KDM5A	C10orf108	C5orf25	ARNT	ATP13A2	C16orf7	C17orf97	C15orf58	CAPN1	MEA1
C16orf52	C20orf151	B3GNT4	CBWD6	BATF2	C17orf97	POLE	C11orf2	C5orf45	ARSA	ATP5D	NOC4L	C18orf56	C16orf52	CAPN10	NHP2
C16orf55	C22orf25	B4GALNT4	CBX8	BCL2L1	C18orf56	EVI2A	C11orf65	C6orf226	ARVCF	ATP5E	SFI1	C19orf12	C16orf55	CAPZB	NPAS1
C16orf7	C22orf29	B4GALT7	CCDC64	BCL7A	C19orf12	KDM2B	C12orf43	C7orf13	ASB7	ATP5EP2	FOXD4	C1GALT1	C16orf7	CASKIN1	OXCT2
C17orf63	C22orf39	BAG5	CCDC66	BEND5	C1GALT1	PHF6	C12orf49	C8orf42	ASCC2	ATP6V0A2	LSAMP	C1orf31	C17orf63	CASP8	SDK1
C18orf56	C2orf54	BAMBI	CCDC77	BET1L	C1orf31	RPL7L1	C12orf5	C9orf66	ASCC3	ATRN	TMEM129	C1orf51	C18orf56	CBFB	C6orf226
C19orf12	C3orf63	BAP1	CCDC85B	BMP8A	C1orf51	SMARCA4	C12orf65	CA14	ASPSCR1	AXIN2	WFS1	C20orf151	C19orf12	CBWD1	COL8A2
C19orf26	C5orf25	BCL2L1	CCDC92	BMP8B	C1orf54	TACC3	C14orf43	CABLES1	ATG2A	B2M	ENOSF1	C22orf25	C19orf26	CBWD3	DIABLO
C1GALT1	C6orf226	BCL7A	CCL11	BOK	C20orf151	TCF7L2	C15orf38	CABLES2	ATG4B	B3GAT1	HEATR7A	C22orf29	C1GALT1	CBWD6	FNTA
C1orf31	C7orf13	BEND5	CCL13	BRAF	C22orf25	ZDHHC18	C15orf58	CABP1	ATG7	B3GNT4	INSIG1	C22orf39	C1orf31	CBX8	TOX
C1orf51	C8orf42	BET1L	CCL2	BRCC3	C22orf29	ABCB9	C16orf52	CACNA1A	ATM	B4GALNT3	LOC100132247	C2orf54	C1orf51	CCDC64	XPR1
C1orf54	C9orf142	BID	CCL8	BRD1	C22orf39	ACADS	C16orf55	CACNA2D4	ATP13A2	B4GALT7	NPEPL1	C3orf63	C1orf54	CCDC66	YDJC
C22orf25	C9orf46	BMP8B	CCND1	BRD4	C3orf63	ACBD4	C16orf7	CALM3	ATP5D	BAG5	POLR1C	C5orf25	C20orf151	CCDC77	ABCB9
C22orf29	CA14	BOK	CCND3	BRSK2	C5orf25	ACBD6	C17orf63	CAMK1D	ATP5E	BAP1	2005-09-01	C5orf45	C22orf25	CCDC85B	ACBD4
C22orf39	CAB39L	BRAF	CCNE1	BRWD1	C5orf45	ACP1	C17orf97	CAMKK2	ATP6V0A2	BATF2	ZNF217	C6orf223	C22orf29	CCDC92	ACBD6
C2orf54	CABLES1	BRCA1	CD274	BTNL9	C6orf223	ADAM28	C18orf56	CANX	ATRN	BCL11A	ZNF276	C6orf226	C22orf39	CCL11	ACP1
C3orf63	CABLES2	BRCA2	CDADC1	C10orf108	C6orf226	ADIPOR2	C19orf12	CAPN1	AUTS2	BCL2L1	CHD3	C7orf13	C2orf54	CCL13	ACTR3B
C5orf25	CACNA1A	BRCC3	CDAN1	C11orf2	C7orf13	ADNP2	C19orf26	CAPN10	B2M	BCL7A	CHMP1A	C8orf42	C3orf63	CCL8	ADAMTS2
C6orf223	CALM3	BRD1	CDC16	C11orf65	C8orf42	ADPRHL2	C1GALT1	CAPZB	B3GALT5	BEND5	CMAS	C9orf142	C5orf45	CCND2	ADIPOR2
C7orf13	CAMK1D	BRD4	CDC42BPG	C12orf43	C9orf142	ADSSL1	C1orf31	CASKIN1	B3GNT4	BET1L	COX4I2	C9orf46	C6orf223	CCND3	ADM2
C8orf42	CAMKK2	BRSK2	CDC42EP2	C12orf49	C9orf46	AGAP1	C1orf51	CASP8	B4GALNT4	BID	GMDS	C9orf66	C6orf226	CCNE1	ADNP2
C9orf46	CANX	BRWD1	CDC42EP4	C12orf5	C9orf66	AGXT2L2	C1orf54	CBFB	B4GALT7	BMP8B	LOC100133331	CAB39L	C8orf42	CD160	ADPRHL2
C9orf66	CAPN1	BTNL9	CDC45	C12orf65	CA14	AIFM3	C20orf151	CBWD1	BAG5	BOK	OCLN	CABLES1	C9orf142	CD274	AGAP1
CA14	CAPN10	C10orf108	CDCA5	C14orf43	CAB39L	AJAP1	C22orf25	CBWD3	BAMBI	BRAF	PPIE	CABLES2	C9orf46	CD33	AGAP2
CAB39L	CAPZB	C11orf2	CDH1	C15orf38	CABLES1	AKT1	C22orf29	CBWD6	BAP1	BRCA2	SETD8	CACNA2D4	C9orf66	CDADC1	AGXT2L2
CABLES1	CASKIN1	C11orf65	CDH13	C15orf58	CABLES2	ALDH1L1	C22orf39	CCDC64	BCL11A	BRCC3	UFD1L	CALM3	CA14	CDAN1	AJAP1
CABLES2	CASP8	C12orf43	CDH3	C16orf52	CABP1	ALG12	C2orf54	CCDC66	BCL2L1	BRD1	ANKRD39	CAMK1D	CAB39L	CDC16	AKT1
CABP1	CBFB	C12orf49	CDK10	C16orf55	CACNA1A	AMBRA1	C3orf63	CCDC77	BCL7A	BRD4	CDCA5	CAMKK2	CABLES1	CDC42BPG	ALDH1L1
CACNA2D4	CBWD1	C12orf5	CDK17	C16orf7	CACNA2D4	ANAPC5	C5orf25	CCDC85B	BEND5	BTBD11	FBRS	CANX	CABP1	CDC42EP2	ALG12
CALM3	CBWD3	C12orf65	CDK2AP1	C17orf63	CALM3	ANK1	C5orf45	CCDC92	BET1L	BTNL9	MEIS3P1	CAPN1	CACNA2D4	CDC42EP4	AMBRA1
CAMK1D	CBWD6	C14orf43	CDK4	C17orf97	CAMK1D	ANKLE2	C6orf223	CCL13	BID	C10orf108	PAOX	CAPN10	CALM3	CDC45	ANAPC5
CAMKK2	CBX8	C15orf38	CDKAL1	C18orf56	CAMKK2	ANKMY1	C6orf226	CCL2	BMP8B	C11orf2	RNASEH2C	CAPZB	CAMK1D	CDCA5	ANK1
CANX	CCDC66	C15orf58	CDKN1B	C19orf12	CANX	ANKRD11	C7orf13	CCL8	BOK	C11orf65	ZNF132	CASP8	CAMKK2	CDH1	ANKLE2
CAPN1	CCDC77	C16orf52	CDKN2A	C1GALT1	CAPN10	ANKRD17	C8orf42	CCND1	BRAF	C12orf43	A1BG	CBFB	CANX	CDH3	ANKMY1
CAPN10	CCDC85B	C16orf55	CDKN2B	C1orf54	CAPZB	ANKRD20A3	C9orf142	CCND3	BRCA1	C12orf49	ABCB9	CBWD1	CAPN1	CDK10	ANKRD11
CAPZB	CCDC92	C16orf7	CDKN2C	C20orf151	CASKIN1	ANKRD37	CABLES2	CCNE1	BRCA2	C12orf5	ACADS	CBWD3	CAPN10	CDK17	ANKRD17
CASKIN1	CCL11	C17orf63	CDR2	C22orf25	CASP8	ANKRD39	CABP1	CD160	BRCC3	C12orf65	ACBD4	CBWD6	CAPZB	CDK2AP1	ANKRD20A3
CASP8	CCL13	C17orf97	CENPBD1	C22orf29	CBFB	ANKRD6	CACNA1A	CD274	BRD1	C14orf43	ACBD6	CBX8	CBFB	CDK4	ANKRD6
CBFB	CCL8	C18orf56	CFL1	C22orf39	CBWD1	ANO7	CACNA2D4	CD33	BRD4	C15orf38	ACP1	CCDC64	CBWD1	CDK6	ANO1
CBWD1	CCND2	C19orf12	CHD3	C2orf54	CBWD3	ANO9	CALM3	CDADC1	BRWD1	C15orf58	ACTR3B	CCDC66	CBWD3	CDKAL1	ANO7
CBWD3	CCND3	C1GALT1	CHD4	C3orf63	CBWD6	AP1S3	CAMK1D	CDAN1	BTBD11	C16orf52	ADAM28	CCDC77	CBWD6	CDKN1B	ANO9
CBWD6	CCNE1	C1orf31	CHD6	C5orf25	CBX8	AP3M2	CAMKK2	CDC16	BTNL9	C16orf55	ADAMDEC1	CCDC85B	CBX8	CDKN2A	ANP32E
CBX8	CD274	C1orf51	CHFR	C5orf45	CCDC64	AP3S2	CANX	CDC42BPG	C10orf108	C16orf7	ADAMTS2	CCDC92	CCDC64	CDKN2B	ANPEP
CCDC64	CDADC1	C20orf151	CHKB	C6orf226	CCDC66	APC	CAPN1	CDC42EP2	C11orf2	C17orf63	ADIPOR2	CCL11	CCDC66	CDKN2C	AP3M2
CCDC66	CDAN1	C22orf25	CHL1	C8orf42	CCDC77	APH1A	CAPN10	CDC42EP4	C11orf65	C17orf97	ADM2	CCL13	CCDC77	CDR2	AP3S2
CCDC77	CDC16	C22orf29	CHMP1A	C9orf142	CCDC92	APOLD1	CAPZB	CDC45	C12orf43	C18orf56	ADNP2	CCL8	CCDC85B	CEBPA	APC
CCDC85B	CDC42BPG	C22orf39	CHMP2A	C9orf46	CCL2	APRT	CASKIN1	CDCA5	C12orf5	C19orf12	ADPRHL1	CCND1	CCDC92	CENPBD1	APH1A
CCDC92	CDC42EP2	C3orf63	CHMP4B	C9orf66	CCL8	ARHGEF3	CASP8	CDH1	C12orf65	C19orf26	ADPRHL2	CCND3	CCL13	CFL1	APOLD1
CCL11	CDC42EP4	C5orf25	CHODL	CA14	CCND1	ARID1A	CBFB	CDH13	C14orf43	C1GALT1	AGAP1	CCNE1	CCND1	CHD1	ARHGAP11B
CCL13	CDC45	C5orf45	CHSY3	CAB39L	CCND3	ARID2	CBWD1	CDH3	C15orf38	C1orf31	AGXT2L2	CD160	CCND2	CHD3	ARHGEF3
CCL2	CDCA5	C6orf223	CIB1	CABLES1	CCNE1	ARL10	CBWD6	CDK17	C15orf58	C1orf51	AJAP1	CD274	CCND3	CHD4	ARID1A
CCL8	CDH1	C6orf226	CIT	CABLES2	CD160	ARL11	CBX8	CDK2AP1	C16orf52	C1orf54	AKT1	CDADC1	CD160	CHD6	ARID2
CCND1	CDH3	C7orf13	CLCF1	CABP1	CD33	ARL2	CCDC64	CDK4	C16orf55	C20orf151	ALG12	CDAN1	CD274	CHFR	ARL10
CCND2	CDK17	C8orf42	CLDN5	CACNA1A	CDADC1	ARL6IP4	CCDC77	CDKAL1	C16orf7	C22orf25	AMBRA1	CDC16	CD33	CHKB	ARL2
CCND3	CDK2AP1	C9orf142	CLIC2	CACNA2D4	CDAN1	ARNT	CCDC85B	CDKN1B	C17orf63	C22orf29	ANAPC5	CDC42BPG	CDADC1	CHKB.CPT1B	ARL6IP4
CD160	CDK4	C9orf46	CLIC3	CALM3	CDC16	ARSA	CCDC92	CDKN2A	C17orf97	C22orf39	ANK1	CDC42EP2	CDAN1	CHL1	ARNT
CD274	CDK6	C9orf66	CLIC6	CAMKK2	CDC42EP2	ARVCF	CCL11	CDKN2B	C18orf56	C3orf63	ANKLE2	CDC45	CDC16	CHMP1A	ARSA
CD33	CDKAL1	CA14	CLIP1	CANX	CDC42EP4	ASB7	CCL13	CDKN2C	C19orf12	C5orf25	ANKMY1	CDCA5	CDC42BPG	CHMP2A	ARVCF
CDADC1	CDKN1B	CAB39L	CLIP2	CAPN1	CDH1	ASCC2	CCL2	CDR2	C19orf26	C5orf45	ANKRD11	CDH1	CDC42EP2	CHMP4B	ASB7
CDAN1	CDKN2A	CABLES1	CLK4	CAPN10	CDK10	ASCC3	CCL8	CENPBD1	C1GALT1	C6orf223	ANKRD17	CDH13	CDC45	CHODL	ASCC2
CDC16	CDKN2B	CABLES2	CLPTM1L	CAPZB	CDK17	ASPSCR1	CCND2	CFL1	C1orf31	C6orf226	ANKRD20A3	CDH3	CDCA5	CHRFAM7A	ASCC3
CDC42BPG	CDKN2C	CABP1	CLTB	CASKIN1	CDK2AP1	ATG2A	CCND3	CHD1	C1orf51	C8orf42	ANKRD37	CDK10	CDH1	CHSY3	ASPSCR1
CDC42EP2	CDR2	CACNA1A	CLTCL1	CASP8	CDK4	ATG4B	CCNE1	CHD3	C1orf54	C9orf142	ANKRD6	CDK17	CDH13	CIB1	ATG2A
CDC42EP4	CEBPA	CACNA2D4	CMAS	CBFB	CDKAL1	ATG7	CD160	CHD4	C20orf151	CABLES2	ANO7	CDK4	CDH3	CLCF1	ATG4B
CDC45	CENPBD1	CALM3	CN5H6.4	CBWD1	CDKN1B	ATHL1	CD274	CHD6	C22orf25	CABP1	ANP32E	CDKAL1	CDK10	CLIC2	ATG7
CDCA5	CFL1	CAMKK2	CNIH4	CBWD3	CDKN2C	ATM	CD33	CHFR	C22orf29	CACNA1A	ANPEP	CDKN1B	CDK17	CLIC3	ATHL1
CDH1	CHD1	CANX	CNNM3	CBWD6	CDR2	ATP13A2	CDADC1	CHKB	C22orf39	CACNA2D4	AP3M2	CDKN2A	CDK4	CLIC6	ATM
CDH13	CHD3	CAPN1	CNOT6	CBX8	CEBPA	ATP5D	CDAN1	CHKB.CPT1B	C3orf63	CALM3	AP3S2	CDKN2B	CDK6	CLIP1	ATP13A2
CDK10	CHD4	CAPN10	CNPY3	CCDC66	CENPBD1	ATP5E	CDC16	CHL1	C5orf25	CAMK1D	APC	CDR2	CDKAL1	CLIP2	ATP5D
CDK17	CHD6	CAPZB	CNTN4	CCDC77	CFL1	ATP5EP2	CDC42BPG	CHMP1A	C5orf45	CAMKK2	APH1A	CEBPA	CDKN1B	CLPTM1L	ATP6V0A2
CDK2AP1	CHFR	CASKIN1	CNTNAP3	CCDC85B	CHD1	ATP6V0A2	CDC42EP2	CHMP2A	C6orf226	CANX	APOLD1	CENPBD1	CDKN2B	CLTB	ATRN
CDK4	CHKB	CASP8	COL4A5	CCDC92	CHD3	ATRN	CDC42EP4	CHMP4B	C7orf13	CAPN1	ARHGEF3	CFL1	CDR2	CLTCL1	AUTS2
CDK6	CHL1	CBFB	COL8A2	CCL2	CHD4	AXIN2	CDC45	CHODL	C9orf142	CAPN10	ARID1A	CHD1	CEBPA	CMAS	AXIN2
CDKAL1	CHMP1A	CBWD1	COLEC12	CCL8	CHD6	B2M	CDCA5	CHRFAM7A	C9orf46	CAPZB	ARID2	CHD3	CENPBD1	CN5H6.4	B3GALT5
CDKN1B	CHMP2A	CBWD3	COMT	CCND1	CHFR	B3GALT5	CDH1	CHSY3	C9orf66	CASP8	ARL10	CHD4	CFL1	CNIH4	B3GAT1
CDKN2A	CHMP4B	CBWD6	COQ5	CCND3	CHKB	B3GNT4	CDH13	CIB1	CA14	CBFB	ARL11	CHD6	CHD1	CNNM3	B4GALNT3
CDKN2B	CHODL	CBX8	COX18	CD160	CHKB.CPT1B	B4GALNT3	CDH3	CIT	CAB39L	CBWD1	ARL2	CHFR	CHD3	CNOT6	B4GALNT4
CDKN2C	CHRFAM7A	CCDC64	COX4I2	CD33	CHL1	B4GALT7	CDK10	CLCF1	CABLES2	CBX8	ARL6IP4	CHKB	CHD4	CNPY3	B4GALT7
CDR2	CHSY3	CCDC66	COX6A1	CDADC1	CHMP1A	BAG5	CDK17	CLDN5	CABP1	CCDC66	ARNT	CHKB.CPT1B	CHD6	CNST	BAG5
CEBPA	CIB1	CCDC77	CPEB2	CDAN1	CHMP2A	BAP1	CDK2AP1	CLIC2	CACNA1A	CCDC77	ARSA	CHMP1A	CHFR	CNTNAP3	BAP1
CENPBD1	CLCF1	CCDC85B	CPM	CDC16	CHMP4B	BATF2	CDK4	CLIC6	CACNA2D4	CCDC85B	ASB7	CHMP2A	CHKB	COL4A5	BCL11A
CFL1	CLIC2	CCDC92	CPNE7	CDC42BPG	CHRFAM7A	BCL2L1	CDK6	CLIP1	CALM3	CCDC92	ASCC3	CHMP4B	CHKB.CPT1B	COL8A2	BCL2L1
CHD1	CLIC3	CCND1	CPT1B	CDC42EP2	CHSY3	BCL7A	CDKAL1	CLK4	CAMKK2	CCL11	ATG2A	CHSY3	CHMP1A	COLEC12	BCL7A
CHD3	CLIC6	CCND3	CREBBP	CDC42EP4	CIB1	BEND5	CDKN1B	CLPTM1L	CANX	CCL13	ATG4B	CIB1	CHMP2A	COMT	BEND5
CHD4	CLIP1	CCNE1	CREBL2	CDH1	CIT	BET1L	CDKN2A	CLTB	CAPN1	CCL2	ATG7	CIT	CHMP4B	COQ5	BET1L
CHD6	CLIP2	CD160	CRELD2	CDK10	CLCF1	BID	CDKN2B	CLTCL1	CAPN10	CCND2	ATHL1	CLCF1	CHRFAM7A	COX18	BMP8A
CHFR	CLPTM1L	CD33	CRKL	CDK17	CLDN5	BOK	CDKN2C	CMAS	CAPZB	CCND3	ATM	CLIC2	CHSY3	COX6A1	BMP8B
CHKB	CLTB	CDADC1	CROCC	CDK2AP1	CLIC2	BRAF	CDR2	CN5H6.4	CASKIN1	CCNE1	ATP13A2	CLIC3	CIB1	CPNE7	BRAF
CHL1	CLTCL1	CDAN1	CSNK2A1	CDKAL1	CLIC6	BRCC3	CEBPA	CNIH4	CASP8	CD160	ATP5D	CLIC6	CIT	CPT1B	BRCA1
CHMP1A	CMAS	CDC16	CSTF2T	CDKN1B	CLIP2	BRD1	CENPBD1	CNNM3	CBFB	CD274	ATP5E	CLIP1	CLDN5	CREBBP	BRCA2
CHMP2A	CN5H6.4	CDC42BPG	CTBP1	CDKN2C	CLK4	BRD4	CFL1	CNOT6	CBWD1	CD33	ATP6V0A2	CLK4	CLIC2	CREBL2	BRCC3
CHMP4B	CNIH4	CDC42EP2	CTCF	CDR2	CLPTM1L	BRWD1	CHD3	CNPY3	CBWD3	CDADC1	ATRN	CLPTM1L	CLIC6	CRELD2	BRD1
CHODL	CNNM3	CDC42EP4	CTDP1	CENPBD1	CMAS	BTBD11	CHD4	CNST	CBWD6	CDAN1	AUTS2	CLTB	CLIP1	CRKL	BRD4
CHRFAM7A	CNOT6	CDC45	CTNNB1	CFL1	CN5H6.4	BTNL9	CHD6	CNTN4	CBX8	CDC16	AXIN2	CLTCL1	CLIP2	CROCC	BRSK2
CHSY3	CNPY3	CDCA5	CTSD	CHD1	CNIH4	C10orf108	CHFR	CNTNAP3	CCDC64	CDC42BPG	B2M	CMAS	CLK4	CSNK2A1	BRWD1
CIB1	CNST	CDH1	CTSZ	CHD3	CNNM3	C11orf2	CHKB	COL23A1	CCDC66	CDC42EP2	B3GNT4	CN5H6.4	CLPTM1L	CSTF2T	BTNL9
CIT	CNTNAP3	CDK10	CUL1	CHD4	CNOT6	C11orf65	CHKB.CPT1B	COL4A5	CCDC77	CDC42EP4	B4GALNT3	CNIH4	CLTB	CTBP1	C10orf108
CLIC2	COL4A5	CDK17	CUL3	CHD6	CNPY3	C12orf43	CHMP1A	COL8A2	CCDC85B	CDC45	B4GALNT4	CNNM3	CLTCL1	CTCF	C11orf2
CLIP1	COL8A2	CDK2AP1	CUL7	CHFR	CNST	C12orf49	CHMP2A	COLEC12	CCDC92	CDCA5	B4GALT7	CNOT6	CMAS	CTDP1	C11orf65
CLIP2	COLEC12	CDK4	CYP21A2	CHKB	CNTN4	C12orf5	CHMP4B	COMT	CCL11	CDH13	BAG5	CNPY3	CN5H6.4	CTNNB1	C12orf43
CLK4	COMT	CDKAL1	CYP2E1	CHKB.CPT1B	COL23A1	C12orf65	CHODL	COQ5	CCND1	CDH3	BAP1	CNST	CNIH4	CTSD	C12orf49
CLPTM1L	COQ5	CDKN1B	CYP3A5	CHMP1A	COLEC12	C14orf43	CHRFAM7A	COX4I2	CCND2	CDK10	BATF2	CNTN4	CNNM3	CTSG	C12orf5
CLTB	COX18	CDKN2C	CYP4F22	CHMP2A	COMT	C15orf38	CIB1	COX6A1	CCNE1	CDK17	BCL11A	CNTNAP3	CNOT6	CTSZ	C12orf65
CLTCL1	COX6A1	CDR2	CYP4X1	CHMP4B	COQ5	C15orf58	CIT	CPEB2	CD160	CDK2AP1	BCL2L1	COL4A5	CNPY3	CUL1	C14orf43
CMAS	CPM	CEBPA	D2HGDH	CHSY3	COX18	C16orf52	CLCF1	CPM	CDADC1	CDK4	BCL7A	COL8A2	CNST	CUL3	C15orf38
CN5H6.4	CPNE7	CENPBD1	DBN1	CIB1	COX4I2	C16orf55	CLDN5	CPT1B	CDAN1	CDK6	BET1L	COLEC12	CNTN4	CUL7	C15orf58
CNIH4	CPT1B	CFL1	DBNDD1	CIT	COX6A1	C16orf7	CLIC2	CREBBP	CDC16	CDKAL1	BMP8A	COMT	CNTNAP3	CYP2E1	C16orf52
CNNM3	CREBBP	CHD1	DCUN1D2	CLCF1	CPEB2	C17orf63	CLIC3	CREBL2	CDC42BPG	CDKN1B	BOK	COQ5	COL4A5	CYP4F22	C16orf55
CNOT6	CREBL2	CHD3	DDAH1	CLDN5	CPM	C17orf97	CLIP1	CRELD2	CDC42EP2	CDKN2A	BRCC3	COX18	COL8A2	CYP4X1	C16orf7
CNPY3	CRELD2	CHD4	DDX41	CLIC2	CPNE7	C19orf12	CLIP2	CRKL	CDC42EP4	CDKN2B	BRD1	COX4I2	COLEC12	D2HGDH	C17orf63
CNST	CRKL	CHD6	DDX51	CLIP1	CPT1B	C19orf26	CLK4	CROCC	CDC45	CDKN2C	BRD4	COX6A1	COMT	DBN1	C17orf97
CNTN4	CROCC	CHFR	DDX55	CLIP2	CREBBP	C1GALT1	CLPTM1L	CSNK2A1	CDCA5	CEBPA	BRSK2	CPEB2	COQ5	DBNDD1	C18orf56
CNTNAP3	CSNK2A1	CHKB	DEAF1	CLK4	CREBL2	C20orf151	CLTB	CSTF2T	CDH1	CENPBD1	BRWD1	CPM	COX18	DCUN1D2	C19orf12
COL8A2	CSTF2T	CHKB.CPT1B	DEF8	CLPTM1L	CRELD2	C22orf25	CLTCL1	CTBP1	CDH13	CFL1	BTNL9	CPNE7	COX4I2	DDAH1	C19orf26
COLEC12	CTBP1	CHMP1A	DENR	CLTB	CRKL	C22orf29	CMAS	CTCF	CDK10	CHD1	C10orf108	CPT1B	COX6A1	DDX41	C1orf51
COMT	CTCF	CHMP2A	DGCR11	CMAS	CROCC	C22orf39	CN5H6.4	CTDP1	CDK17	CHD3	C11orf2	CREBBP	CPEB2	DDX51	C20orf151
COQ5	CTDP1	CHMP4B	DGCR14	CNIH4	CSNK2A1	C2orf54	CNIH4	CTNNB1	CDK2AP1	CHD4	C11orf65	CREBL2	CPM	DDX55	C22orf25
COX18	CTNNB1	CIB1	DGCR2	CNNM3	CSTF2T	C3orf63	CNNM3	CTSD	CDK4	CHD6	C12orf43	CRELD2	CPNE7	DEAF1	C22orf29
COX4I2	CTSD	CIT	DGCR5	CNOT6	CTBP1	C5orf25	CNOT6	CTSG	CDK6	CHFR	C12orf49	CRKL	CPT1B	DEF8	C22orf39
COX6A1	CTSG	CLCF1	DGCR6	CNPY3	CTCF	C5orf45	CNPY3	CTSW	CDKAL1	CHKB	C12orf5	CROCC	CREBBP	DENR	C3orf63
CPEB2	CTSZ	CLIP1	DGCR6L	CNST	CTDP1	C6orf223	CNST	CTSZ	CDKN1B	CHKB.CPT1B	C12orf65	CSNK2A1	CREBL2	DGCR11	C5orf25
CREBBP	CUL1	CLIP2	DGCR8	CNTN4	CTNNB1	C6orf226	CNTNAP3	CUL1	CDKN2C	CHL1	C14orf43	CSTF2T	CRELD2	DGCR14	C5orf45
CREBL2	CUL3	CLK4	DGCR9	COL23A1	CTSD	C8orf42	COL23A1	CUL3	CDR2	CHMP1A	C15orf38	CTBP1	CRKL	DGCR2	C6orf223
CRKL	CUL7	CLPTM1L	DIABLO	COLEC12	CTSG	C9orf142	COMT	CUL7	CENPBD1	CHMP2A	C15orf58	CTCF	CROCC	DGCR6	C8orf42
CSNK2A1	CYP2E1	CMAS	DIP2C	COMT	CTSW	C9orf46	COQ5	CYP21A2	CFL1	CHMP4B	C16orf52	CTDP1	CSNK2A1	DGCR6L	C9orf142
CSTF2T	CYP4F22	CN5H6.4	DKC1	COQ5	CTSZ	C9orf66	COX18	CYP2E1	CHD1	CHODL	C16orf55	CTNNB1	CSTF2T	DGCR8	C9orf66
CTBP1	CYP4X1	CNIH4	DLG2	COX18	CUL1	CA14	COX4I2	CYP4F22	CHD3	CHRFAM7A	C17orf63	CTSD	CTBP1	DGKZ	CA14
CTCF	D2HGDH	CNNM3	DLG5	COX4I2	CUL3	CAB39L	COX6A1	CYSLTR2	CHD4	CIB1	C17orf97	CTSG	CTCF	DIABLO	CAB39L
CTDP1	DBN1	CNOT6	DMD	COX6A1	CUL7	CABP1	CPM	D2HGDH	CHD6	CIT	C19orf12	CTSW	CTDP1	DIAPH2	CABLES1
CTNNB1	DBNDD1	CNPY3	DNAH10	CPEB2	CYP21A2	CACNA2D4	CPT1B	DBN1	CHFR	CLCF1	C1GALT1	CTSZ	CTNNB1	DKC1	CABLES2
CTSD	DCUN1D2	CNST	DNAJB5	CPM	CYP3A5	CALM3	CREBBP	DBNDD1	CHKB	CLDN5	C1orf31	CUL1	CTSD	DKFZp761E198	CABP1
CTSG	DDAH1	CNTN4	DNAJB6	CPNE7	CYP4X1	CAMKK2	CREBL2	DCUN1D2	CHKB.CPT1B	CLIC2	C1orf51	CUL3	CTSG	DLG2	CACNA1A
CTSW	DDX41	COMT	DNM2	CPT1B	CYSLTR2	CANX	CRELD2	DDX41	CHMP1A	CLIC3	C1orf54	CUL7	CTSW	DLG5	CACNA2D4
CTSZ	DDX51	COQ5	DNMT3A	CREBBP	D2HGDH	CAPN1	CRKL	DDX51	CHMP2A	CLIP1	C22orf25	CYP21A2	CTSZ	DNAH1	CALM3
CUL1	DDX55	COX18	DOC2B	CREBL2	DBN1	CAPN10	CROCC	DDX55	CHMP4B	CLIP2	C22orf39	CYP2E1	CUL1	DNAH10	CAMK1D
CUL3	DEAF1	COX6A1	DOK6	CRELD2	DBNDD1	CAPZB	CSNK2A1	DEAF1	CHODL	CLK4	C3orf63	CYP3A5	CUL3	DNAJB5	CAMKK2
CUL7	DEF8	CPEB2	DPEP1	CRKL	DCUN1D2	CASKIN1	CSTF2T	DEF8	CHRFAM7A	CLPTM1L	C5orf25	CYP4F22	CUL7	DNAJB6	CANX
CYP21A2	DENR	CPM	DPF2	CSNK2A1	DDAH1	CASP8	CTBP1	DENR	CIB1	CLTB	C5orf45	CYP4X1	CYP21A2	DNHD1	CAPN1
CYP3A5	DGCR11	CPNE7	DRD4	CSTF2T	DDX41	CBFB	CTCF	DGCR11	CLIP1	CLTCL1	C6orf223	D2HGDH	CYP2E1	DNM2	CAPN10
CYP4F22	DGCR14	CPT1B	DTYMK	CTBP1	DDX51	CBX8	CTDP1	DGCR14	CLIP2	CMAS	C7orf13	DBN1	CYP3A5	DNMT3A	CAPZB
CYSLTR2	DGCR2	CREBBP	DUSP22	CTCF	DDX55	CCDC64	CTNNB1	DGCR2	CLK4	CNIH4	C8orf42	DBNDD1	CYP4F22	DNMT3B	CASKIN1
DCUN1D2	DGCR6	CREBL2	DUSP28	CTDP1	DEAF1	CCDC66	CTSD	DGCR5	CLTB	CNNM3	C9orf46	DCUN1D2	CYSLTR2	DOC2B	CASP8
DDAH1	DGCR6L	CRELD2	DYNLL1	CTNNB1	DEF8	CCDC85B	CTSW	DGCR6	CLTCL1	CNOT6	CA14	DDAH1	D2HGDH	DOK3	CBFB
DDX41	DGCR8	CRKL	E2F1	CTSD	DENR	CCDC92	CTSZ	DGCR6L	CMAS	CNPY3	CABLES1	DDX41	DBN1	DPF2	CBWD1
DDX51	DGKZ	CROCC	EEF2K	CTSG	DGCR14	CCL11	CUL1	DGCR8	CN5H6.4	CNST	CABLES2	DDX51	DCUN1D2	DRD4	CBWD3
DDX55	DIABLO	CSNK2A1	EFEMP2	CTSW	DGCR2	CCND1	CUL3	DGCR9	CNNM3	CNTNAP3	CACNA1A	DDX55	DDAH1	DTYMK	CBWD6
DEAF1	DIAPH2	CSTF2T	EFNA5	CTSZ	DGCR5	CCND2	CUL7	DGKZ	CNOT6	COL23A1	CACNA2D4	DEAF1	DDX41	DUSP22	CBX8
DEF8	DIP2C	CTBP1	EGFR	CUL1	DGCR6	CCND3	CYP2E1	DIABLO	CNPY3	COMT	CALM3	DEF8	DDX51	DUSP28	CCDC64
DENR	DKC1	CTCF	EHBP1L1	CUL3	DGCR6L	CD160	CYP3A5	DIP2C	CNST	COQ5	CAMK1D	DENR	DDX55	DYNLL1	CCDC66
DGCR11	DKFZp761E198	CTDP1	EHD1	CUL7	DGCR8	CD33	CYSLTR2	DKC1	CNTN4	COX18	CAMKK2	DGCR11	DEAF1	E2F1	CCDC77
DGCR14	DLG2	CTNNB1	EIF2B1	CYP21A2	DGCR9	CDADC1	D2HGDH	DKFZp761E198	CNTNAP3	COX4I2	CANX	DGCR14	DEF8	E2F3	CCDC92
DGCR2	DLG5	CTSD	ELP4	CYP3A5	DGKZ	CDAN1	DBN1	DLG2	COL23A1	CPM	CAPZB	DGCR2	DENR	EEF2K	CCND1
DGCR5	DMD	CUL1	ENOSF1	CYSLTR2	DIABLO	CDC16	DBNDD1	DLG5	COL4A5	CPT1B	CASKIN1	DGCR6	DGCR11	EFNA5	CCND2
DGCR6	DNAH10	CUL3	ENSA	D2HGDH	DIAPH2	CDC42EP2	DCUN1D2	DMD	COMT	CREBBP	CASP8	DGCR6L	DGCR14	EHBP1L1	CD160
DGCR6L	DNAJB5	CUL7	EP300	DBN1	DIP2C	CDH1	DDAH1	DNAH1	COQ5	CREBL2	CBFB	DGCR8	DGCR2	EHD1	CDADC1
DGCR8	DNAJB6	CYP21A2	EPHA2	DBNDD1	DKC1	CDH13	DDX41	DNAH10	COX18	CRELD2	CBWD1	DGCR9	DGCR5	EIF2B1	CDAN1
DGCR9	DNM2	CYP2E1	EPHA3	DCUN1D2	DKFZp761E198	CDK10	DDX51	DNAJB5	COX6A1	CRKL	CBX8	DGKZ	DGCR6	ELP4	CDC16
DGKZ	DNMT3A	CYP3A5	EPHA7	DDAH1	DLG2	CDK17	DDX55	DNAJB6	CPEB2	CROCC	CCDC64	DIABLO	DGCR6L	EMB	CDC42BPG
DIABLO	DNMT3B	CYP4X1	ERBB2	DDX41	DLG5	CDK4	DEAF1	DNHD1	CPT1B	CSNK2A1	CCDC66	DIAPH2	DGCR8	ENOSF1	CDC42EP2
DIAPH2	DOC2B	D2HGDH	ERBB3	DDX51	DMD	CDKN1B	DEF8	DNM2	CREBBP	CSTF2T	CCDC77	DIP2C	DGCR9	ENSA	CDC42EP4
DIP2C	DOK3	DBN1	ERRFI1	DDX55	DNAH1	CEBPA	DENR	DNMT3A	CREBL2	CTBP1	CCDC85B	DKC1	DGKZ	EP300	CDCA5
DKC1	DPF2	DBNDD1	ESR1	DEAF1	DNAH10	CFL1	DGCR11	DNMT3B	CRKL	CTCF	CCDC92	DKFZp761E198	DIABLO	EPHA2	CDH1
DKFZp761E198	DRD4	DCUN1D2	ETFDH	DEF8	DNAJB6	CHD1	DGCR14	DOC2B	CROCC	CTDP1	CCL13	DLG5	DIAPH2	ERBB2	CDH13
DLG2	DTYMK	DDAH1	ETNK2	DENR	DNHD1	CHD3	DGCR2	DOCK8	CSNK2A1	CTNNB1	CCL2	DNAH1	DIP2C	ERBB3	CDK10
DLG5	DUSP22	DDX41	ETS2	DGCR11	DNM2	CHD4	DGCR5	DOK3	CSTF2T	CTSD	CCL8	DNAH10	DKC1	ESR1	CDK17
DMD	DUSP28	DDX51	EXOC2	DGCR14	DNMT3A	CHD6	DGCR6	DOK6	CTBP1	CTSG	CCND1	DNAJB6	DKFZp761E198	ETFDH	CDK2AP1
DNAJB5	DYNLL1	DDX55	EYA2	DGCR2	DOCK8	CHFR	DGCR6L	DPF2	CTCF	CTSW	CCND2	DNHD1	DLG2	ETNK2	CDK6
DNAJB6	E2F1	DEAF1	F12	DGCR6L	DOK3	CHKB	DGCR8	DRD4	CTDP1	CTSZ	CCND3	DNM2	DLG5	ETS2	CDKAL1
DNHD1	E2F3	DEF8	F8	DGCR8	DOK6	CHKB.CPT1B	DGCR9	DUSP22	CTNNB1	CUL1	CD160	DNMT3A	DMD	ETV6	CDKN1B
DNM2	EEF2K	DENR	F8A1	DGCR9	DPEP1	CHL1	DGKZ	DUSP28	CTSG	CUL3	CD274	DNMT3B	DNAH1	EVI2A	CDKN2C
DNMT3A	EHBP1L1	DGCR11	FAF2	DGKZ	DPF2	CHMP1A	DIABLO	DYNLL1	CUL1	CUL7	CD33	DOC2B	DNAH10	EVI2B	CDR2
DOC2B	EHD1	DGCR14	FAM101A	DIABLO	DRD4	CHMP2A	DIAPH2	E2F3	CUL3	CYP2E1	CDADC1	DOCK8	DNAJB6	EXOC2	CENPBD1
DOCK8	EIF2B1	DGCR2	FAM107A	DIAPH2	DTYMK	CHMP4B	DIP2C	EEF2K	CUL7	CYP3A5	CDAN1	DOK3	DNHD1	EYA2	CFL1
DOK3	ELP4	DGCR5	FAM110C	DIP2C	DUSP22	CHSY3	DKC1	EFEMP2	CYP21A2	CYSLTR2	CDC16	DOK6	DNM2	EYS	CHD1
DOK6	EMB	DGCR6	FAM116B	DKFZp761E198	DUSP28	CIB1	DKFZp761E198	EFNA5	CYP2E1	D2HGDH	CDC42EP2	DPF2	DOCK8	F12	CHD3
DPF2	ENSA	DGCR6L	FAM122A	DLG2	DYNLL1	CIT	DLG2	EGFR	CYP3A5	DBN1	CDC42EP4	DRD4	DOK3	F8A1	CHD4
DRD4	EP300	DGCR8	FAM177A1	DLG5	E2F1	CLCF1	DMD	EHBP1L1	CYP4F22	DCUN1D2	CDH13	DTYMK	DOK6	FAF2	CHD6
DTYMK	EPHA2	DGCR9	FAM178B	DMD	E2F3	CLDN5	DNAH1	EHD1	CYSLTR2	DDAH1	CDK17	DUSP22	DPEP1	FAM101A	CHFR
DUSP22	ERBB2	DGKZ	FAM189A1	DNAH1	EEF2K	CLIC3	DNAH10	EIF2B1	D2HGDH	DDX41	CDK2AP1	DUSP28	DPF2	FAM116B	CHKB.CPT1B
DUSP28	ERBB3	DIABLO	FAM190A	DNAH10	EFEMP2	CLIC6	DNAJB5	ELP4	DBN1	DDX51	CDK4	DYNLL1	DTYMK	FAM122A	CHMP1A
DYNLL1	ESR1	DIAPH2	FAM19A5	DNAJB5	EFNA5	CLIP1	DNAJB6	EMB	DBNDD1	DDX55	CDK6	E2F1	DUSP22	FAM177A1	CHMP2A
E2F1	ETFDH	DIP2C	FAM200A	DNAJB6	EIF2B1	CLIP2	DNHD1	ENOSF1	DCUN1D2	DEAF1	CDKAL1	E2F3	DUSP28	FAM178B	CHMP4B
E2F3	ETNK2	DKC1	FAM20C	DNHD1	ELP4	CLK4	DNM2	ENSA	DDX41	DEF8	CDKN1B	EEF2K	DYNLL1	FAM190A	CHRFAM7A
EEF2K	ETS2	DKFZp761E198	FAM27A	DNM2	EMB	CLPTM1L	DNMT3A	EP300	DDX51	DENR	CDKN2C	EFNA5	E2F3	FAM193B	CHSY3
EFEMP2	ETV6	DLG5	FAM27C	DNMT3A	ENOSF1	CLTB	DNMT3B	EPHA3	DDX55	DGCR11	CENPBD1	EHBP1L1	EEF2K	FAM19A5	CIT
EFNA5	EVI2B	DNAH1	FAM38B	DNMT3B	ENSA	CLTCL1	DOC2B	EPHA7	DEAF1	DGCR14	CFL1	EHD1	EFEMP2	FAM200A	CLIP1
EGFR	EXOC2	DNAH10	FAM57A	DOCK8	EP300	CNNM3	DOK3	ERBB2	DEF8	DGCR2	CHD1	EIF2B1	EFNA5	FAM20C	CLIP2
EHBP1L1	EYA2	DNAJB6	FAM70B	DOK3	EPHA3	CNOT6	DPEP1	ERBB3	DENR	DGCR5	CHD4	ELP4	EGFR	FAM27A	CLK4
EHD1	EYS	DNHD1	FAM89B	DOK6	EPHA7	CNPY3	DPF2	ERG	DGCR11	DGCR6	CHD6	EMB	EHBP1L1	FAM27C	CLTCL1
EIF2B1	F12	DNM2	FAM95B1	DPEP1	ERBB2	CNST	DRD4	ERRFI1	DGCR14	DGCR6L	CHFR	ENOSF1	EHD1	FAM57A	CMAS
ELP4	F8A1	DNMT3A	FARP2	DPF2	ERBB3	COL23A1	DTYMK	ESR1	DGCR2	DGCR8	CHKB	ENSA	EIF2B1	FAM89B	CN5H6.4
EMB	FAF2	DNMT3B	FAT1	DRD4	ERG	COL4A5	DUSP22	ETFDH	DGCR6L	DGCR9	CHL1	EP300	ELP4	FANCA	CNNM3
ENOSF1	FAM101A	DOK3	FAU	DTYMK	ERRFI1	COMT	DUSP28	ETNK2	DGCR8	DGKZ	CHODL	EPHA2	EMB	FARP2	CNOT6
ENSA	FAM110C	DOK6	FBRS	DUSP22	ESR1	COQ5	DYNLL1	ETV6	DGKZ	DIABLO	CHRFAM7A	EPHA7	ENOSF1	FAT1	CNPY3
EP300	FAM116B	DPEP1	FBRSL1	DUSP28	ETFDH	COX18	E2F1	EVI2A	DIABLO	DIAPH2	CHSY3	ERBB2	ENSA	FAU	CNST
EPHA2	FAM122A	DPF2	FBXO21	DYNLL1	ETNK2	COX4I2	E2F3	EVI2B	DIAPH2	DIP2C	CIT	ERBB3	EP300	FBRS	CNTN4
EPHA3	FAM124B	DRD4	FBXO25	E2F1	ETV6	COX6A1	EEF2K	EXOC2	DIP2C	DKC1	CLCF1	ERG	EPHA2	FBRSL1	CNTNAP3
ERBB2	FAM177A1	DTYMK	FBXW7	E2F3	EVI2A	CPEB2	EFEMP2	EYA2	DKC1	DKFZp761E198	CLDN5	ERRFI1	EPHA3	FBXO21	COL23A1
ERBB3	FAM178B	DUSP22	FBXW8	EEF2K	EVI2B	CPM	EFNA5	EYS	DKFZp761E198	DLG2	CLIC2	ESR1	EPHA7	FBXO25	COL4A5
ERG	FAM190A	DUSP28	FEM1C	EFEMP2	EXOC2	CPNE7	EGFR	F8	DLG5	DMD	CLIP1	ETFDH	ERBB2	FBXW7	CPEB2
ERRFI1	FAM193B	DYNLL1	FGFR1	EFNA5	EYA2	CPT1B	EHBP1L1	F8A1	DMD	DNAH1	CLIP2	ETNK2	ERBB3	FBXW8	CPT1B
ETFDH	FAM19A5	E2F1	FGFR2	EHBP1L1	EYS	CREBBP	EHD1	FAF2	DNAH1	DNAH10	CLK4	ETS2	ERG	FEM1C	CREBBP
ETNK2	FAM200A	E2F3	FGFR3	EHD1	F8	CREBL2	EIF2B1	FAM101B	DNAJB5	DNAJB5	CLPTM1L	ETV6	ERRFI1	FGFR1	CREBL2
ETS2	FAM27A	EEF2K	FGFR4	EIF2B1	F8A1	CRKL	ELP4	FAM107A	DNAJB6	DNAJB6	CNIH4	EVI2B	ETFDH	FGFR2	CRKL
ETV6	FAM57A	EFEMP2	FHIT	ELP4	FAF2	CROCC	ENOSF1	FAM110C	DNHD1	DNHD1	CNNM3	EXOC2	ETNK2	FGFR3	CROCC
EVI2A	FAM89B	EFNA5	FIBP	EMB	FAM101A	CSNK2A1	ENSA	FAM116B	DNM2	DNM2	CNOT6	EYS	ETS2	FHIT	CSNK2A1
EVI2B	FANCA	EHD1	FKBP1AP1	ENOSF1	FAM101B	CSTF2T	EP300	FAM122A	DNMT3A	DNMT3A	CNPY3	F12	ETV6	FIBP	CSTF2T
EXOC2	FARP2	EIF2B1	FLJ35776	ENSA	FAM107A	CTBP1	EPHA2	FAM124B	DNMT3B	DOC2B	CNST	F8	EVI2A	FKBP1AP1	CTBP1
EYS	FAT1	ELP4	FLJ45445	EP300	FAM116B	CTCF	EPHA7	FAM177A1	DOC2B	DOCK8	CNTN4	F8A1	EVI2B	FLJ35776	CTCF
F12	FAU	ENOSF1	FLRT3	EPHA3	FAM122A	CTDP1	ERRFI1	FAM178B	DPF2	DOK3	CNTNAP3	FAF2	EXOC2	FLJ45445	CTDP1
F8	FBRS	ENSA	FLT4	ERBB2	FAM124B	CTNNB1	ETFDH	FAM189A1	DRD4	DOK6	COL23A1	FAM101A	EYS	FLT3	CTNNB1
F8A1	FBRSL1	EP300	FNDC3A	ERBB3	FAM177A1	CTSD	ETS2	FAM193B	DTYMK	DPEP1	COL8A2	FAM101B	F12	FNDC3A	CUL1
FAF2	FBXO21	EPHA7	FNIP2	ERG	FAM189A1	CTSG	ETV6	FAM19A5	DUSP22	DPF2	COLEC12	FAM110C	F8	FNTA	CUL3
FAM101A	FBXO25	ERBB2	FNTA	ERRFI1	FAM190A	CUL1	EVI2A	FAM200A	DUSP28	DRD4	COQ5	FAM116B	F8A1	FOSL1	CUL7
FAM101B	FBXW7	ERBB3	FOSL1	ESR1	FAM193B	CUL3	EVI2B	FAM20C	DYNLL1	DTYMK	COX18	FAM122A	FAF2	FOSL2	CYP21A2
FAM122A	FBXW8	ERG	FOSL2	ETFDH	FAM19A5	CUL7	EYA2	FAM27A	E2F1	DUSP22	CPEB2	FAM124B	FAM101A	FOXA1	CYP2E1
FAM124B	FEM1C	ERRFI1	FOXA1	ETV6	FAM200A	CYP21A2	EYS	FAM27C	E2F3	DUSP28	CPM	FAM177A1	FAM101B	FOXD4	CYP4F22
FAM177A1	FGFR1	ESR1	FOXD4	EVI2A	FAM20C	CYP2E1	F12	FAM38B	EEF2K	DYNLL1	CPNE7	FAM178B	FAM110C	FOXP1	CYSLTR2
FAM178B	FGFR2	ETFDH	FOXQ1	EVI2B	FAM27A	CYP3A5	F8A1	FAM57A	EFEMP2	E2F1	CREBBP	FAM190A	FAM116B	FOXQ1	D2HGDH
FAM190A	FGFR3	ETNK2	FRMD5	EXOC2	FAM27C	CYP4F22	FAF2	FAM70B	EHBP1L1	E2F3	CREBL2	FAM193B	FAM122A	FRMD5	DBN1
FAM200A	FHIT	ETV6	FRMD8	EYS	FAM38B	CYP4X1	FAM101B	FAM89B	EHD1	EEF2K	CRELD2	FAM200A	FAM124B	FRMD8	DBNDD1
FAM20C	FIBP	EXOC2	FRS2	F8	FAM70B	CYSLTR2	FAM107A	FAM95B1	EIF2B1	EFEMP2	CRKL	FAM27A	FAM177A1	FRS2	DCUN1D2
FAM38B	FKBP1AP1	EYS	FUNDC2	F8A1	FAM89B	D2HGDH	FAM110C	FARP2	ELP4	EFNA5	CSNK2A1	FAM27C	FAM189A1	FUNDC2	DDAH1
FAM57A	FLJ35776	F8	G6PD	FAF2	FAM95B1	DCUN1D2	FAM116B	FAU	ENOSF1	EGFR	CSTF2T	FAM38B	FAM190A	G6PD	DDX41
FAM70B	FLJ45445	F8A1	GABRB2	FAM101A	FANCA	DDAH1	FAM122A	FBRS	ENSA	EHBP1L1	CTBP1	FAM57A	FAM193B	GAB3	DDX51
FAM89B	FLT3	FAF2	GAS6	FAM101B	FARP2	DDX41	FAM177A1	FBRSL1	EP300	EHD1	CTCF	FAM70B	FAM19A5	GABRB2	DDX55
FANCA	FNDC3A	FAM107A	GAS8	FAM107A	FAU	DDX51	FAM178B	FBXO21	EPHA7	EIF2B1	CTDP1	FAM89B	FAM200A	GAS6	DEAF1
FARP2	FNIP2	FAM116B	GATA3	FAM116B	FBRS	DDX55	FAM189A1	FBXO25	ERG	ELP4	CTNNB1	FANCA	FAM20C	GAS8	DEF8
FAT1	FNTA	FAM122A	GATA6	FAM122A	FBRSL1	DEAF1	FAM193B	FBXW7	ESR1	ENOSF1	CTSG	FARP2	FAM27A	GATA3	DENR
FAU	FOSL1	FAM124B	GATC	FAM124B	FBXO21	DEF8	FAM19A5	FBXW8	ETFDH	EP300	CTSZ	FAT1	FAM27C	GATA6	DGCR11
FBRS	FOSL2	FAM177A1	GCN1L1	FAM177A1	FBXO25	DENR	FAM200A	FEM1C	ETNK2	EPHA2	CUL1	FAU	FAM38B	GATC	DGCR14
FBRSL1	FOXA1	FAM178B	GEMIN4	FAM178B	FBXW7	DGCR11	FAM20C	FGFR1	ETS2	EPHA3	CUL3	FBRS	FAM57A	GCN1L1	DGCR2
FBXO21	FOXP1	FAM189A1	GFOD1	FAM189A1	FBXW8	DGCR14	FAM27A	FGFR2	ETV6	EPHA7	CUL7	FBRSL1	FAM70B	GEMIN4	DGCR8
FBXO25	FOXQ1	FAM190A	GFPT2	FAM193B	FEM1C	DGCR2	FAM27C	FGFR3	EXOC2	ERG	CYP21A2	FBXO21	FAM89B	GFOD1	DGCR9
FBXW7	FRMD5	FAM193B	GGT3P	FAM19A5	FGFR1	DGCR6	FAM57A	FHIT	EYA2	ERRFI1	CYP2E1	FBXO25	FAM95B1	GFPT2	DGKZ
FBXW8	FRMD8	FAM200A	GIGYF2	FAM200A	FGFR2	DGCR6L	FAM70B	FIBP	F12	ETFDH	CYP4X1	FBXW7	FANCA	GIGYF2	DIAPH2
FEM1C	FRS2	FAM27A	GLB1L2	FAM20C	FGFR4	DGCR8	FAM89B	FKBP1AP1	F8A1	ETS2	CYSLTR2	FBXW8	FARP2	GLB1L2	DIP2C
FGFR3	FUNDC2	FAM27C	GLDC	FAM27A	FHIT	DGCR9	FAM95B1	FLJ35776	FAF2	ETV6	DBN1	FEM1C	FAT1	GLOD4	DKC1
FHIT	G6PD	FAM89B	GLIS3	FAM27C	FIBP	DIABLO	FANCA	FLRT3	FAM101A	EVI2A	DBNDD1	FGFR1	FAU	GMCL1L	DKFZp761E198
FIBP	GABRB2	FAM95B1	GLOD4	FAM38B	FLJ35776	DIAPH2	FARP2	FLT3	FAM101B	EVI2B	DCUN1D2	FGFR2	FBRS	GMDS	DLG5
FKBP1AP1	GAS6	FANCA	GMCL1L	FAM70B	FLT3	DKFZp761E198	FAT1	FLT4	FAM110C	EYS	DDAH1	FGFR4	FBXO25	GNA11	DMD
FLRT3	GAS8	FARP2	GMDS	FAM89B	FLT4	DLG2	FAU	FNDC3A	FAM116B	F8	DDX41	FHIT	FBXW7	GNAQ	DNAH1
FLT3	GATA3	FAU	GNA11	FAM95B1	FNDC3A	DLG5	FBRS	FNIP2	FAM122A	F8A1	DDX51	FIBP	FBXW8	GNAS	DNAJB5
FLT4	GATA6	FBRS	GNAS	FANCA	FNIP2	DNAH1	FBRSL1	FNTA	FAM124B	FAF2	DDX55	FKBP1AP1	FEM1C	GNB1L	DNAJB6
FNDC3A	GATC	FBRSL1	GNB1L	FARP2	FNTA	DNAH10	FBXO21	FOSL2	FAM189A1	FAM101A	DEAF1	FLJ35776	FGFR3	GNB2L1	DNHD1
FNIP2	GCN1L1	FBXO21	GNB2L1	FAT1	FOXA1	DNAJB5	FBXO25	FOXA1	FAM193B	FAM101B	DEF8	FLJ45445	FGFR4	GNB4	DNM2
FNTA	GEMIN4	FBXO25	GNB4	FAU	FOXD4	DNHD1	FBXW7	FOXD4	FAM200A	FAM107A	DENR	FLRT3	FHIT	GNMT	DNMT3A
FOSL1	GFOD1	FBXW7	GNMT	FBRS	FOXP1	DNM2	FBXW8	FOXP1	FAM20C	FAM110C	DGCR14	FLT3	FIBP	GOLGA3	DNMT3B
FOSL2	GFPT2	FBXW8	GOLGA3	FBRSL1	FRMD5	DOC2B	FEM1C	FRMD8	FAM27A	FAM116B	DGCR2	FLT4	FKBP1AP1	GOLPH3L	DOC2B
FOXA1	GIGYF2	FEM1C	GOLPH3L	FBXO21	FRS2	DOK3	FGFR1	FRS2	FAM27C	FAM122A	DGCR5	FNDC3A	FLJ35776	GOLT1A	DOCK8
FOXP1	GLB1L2	FGFR1	GOLT1A	FBXO25	FUNDC2	DOK6	FGFR2	FUNDC2	FAM57A	FAM124B	DGCR6	FNIP2	FLJ45445	GPC1	DOK3
FRMD5	GLIS3	FGFR2	GPC1	FBXW7	GAB3	DPEP1	FGFR3	G6PD	FAM70B	FAM177A1	DGCR6L	FNTA	FLRT3	GPHN	DOK6
FRMD8	GLOD4	FGFR4	GPHN	FBXW8	GABRB2	DPF2	FGFR4	GAB3	FAM89B	FAM189A1	DGCR8	FOSL1	FLT3	GPR137B	DPEP1
FRS2	GMCL1L	FHIT	GPR137B	FEM1C	GAS6	DRD4	FIBP	GAS6	FAM95B1	FAM193B	DGCR9	FOSL2	FLT4	GPR143	DPF2
FUNDC2	GMDS	FIBP	GPR143	FGFR1	GAS8	DTYMK	FKBP1AP1	GAS8	FANCA	FAM19A5	DIABLO	FOXA1	FNDC3A	GPR19	DRD4
G6PD	GNA11	FLJ35776	GPR19	FGFR4	GATA3	DUSP22	FLJ35776	GATA3	FARP2	FAM200A	DIAPH2	FOXD4	FNIP2	GPR35	DUSP28
GAB3	GNAQ	FNDC3A	GPR35	FHIT	GATA6	DUSP28	FLJ45445	GATC	FAT1	FAM20C	DIP2C	FOXP1	FNTA	GPR89A	DYNLL1
GABRB2	GNAS	FNIP2	GPR89A	FIBP	GATC	DYNLL1	FLRT3	GCN1L1	FAU	FAM27A	DKC1	FOXQ1	FOSL1	GPR89C	E2F1
GAS6	GNB1L	FNTA	GPR89C	FKBP1AP1	GCN1L1	EEF2K	FLT4	GEMIN4	FBRS	FAM27C	DKFZp761E198	FRMD8	FOSL2	GPRIN1	E2F3
GAS8	GNB2L1	FOXA1	GPRIN1	FLJ35776	GEMIN4	EFEMP2	FNDC3A	GFOD1	FBRSL1	FAM57A	DLG2	FRS2	FOXA1	GPS2	EEF2K
GATA3	GNB4	FOXD4	GPS2	FLRT3	GGT3P	EGFR	FNIP2	GFPT2	FBXO21	FAM70B	DLG5	FUNDC2	FOXD4	GRIN2D	EFEMP2
GATA6	GNMT	FOXP1	GRIN2D	FLT3	GIGYF2	EHBP1L1	FNTA	GGT3P	FBXO25	FAM89B	DMD	G6PD	FOXP1	GRK6	EGFR
GATC	GOLGA3	FRMD5	GRK6	FLT4	GLB1L2	EHD1	FOSL1	GIGYF2	FBXW7	FAM95B1	DNAH1	GAB3	FRMD8	GSTP1	EHBP1L1
GCN1L1	GOLPH3L	FRMD8	GSTP1	FNDC3A	GLIS3	EIF2B1	FOSL2	GLDC	FBXW8	FANCA	DNAH10	GAS6	FRS2	GTF2H2	EHD1
GEMIN4	GOLT1A	FRS2	GTF2H2	FNIP2	GLOD4	ELP4	FOXD4	GLIS3	FEM1C	FARP2	DNAJB5	GAS8	FUNDC2	GTF2H2B	EIF2B1
GFOD1	GPC1	FUNDC2	GTF2H2B	FNTA	GMCL1L	EMB	FOXQ1	GLOD4	FGFR1	FAT1	DNAJB6	GATA3	G6PD	GTF2H2C	ELP4
GFPT2	GPHN	GABRB2	GTF2H2C	FOXA1	GMDS	ENOSF1	FRMD5	GMCL1L	FGFR2	FAU	DNHD1	GATA6	GAB3	GTF2H3	ENOSF1
GIGYF2	GPR137B	GAS6	GTF2H3	FOXD4	GNA11	ENSA	FRMD8	GNA11	FGFR4	FBRS	DNMT3A	GATC	GAS8	GTPBP2	ENSA
GLDC	GPR143	GAS8	GTPBP2	FOXP1	GNAQ	EP300	FUNDC2	GNAQ	FHIT	FBRSL1	DOC2B	GCN1L1	GATA3	GUSBP3	EP300
GLOD4	GPR19	GATC	GUSBP3	FRMD5	GNAS	EPHA2	G6PD	GNAS	FIBP	FBXO21	DOCK8	GEMIN4	GATC	HAX1	EPHA7
GMCL1L	GPR89A	GCN1L1	HAX1	FRMD8	GNB2L1	EPHA3	GAB3	GNB2L1	FKBP1AP1	FBXO25	DOK3	GFOD1	GCN1L1	HDAC10	ERBB2
GNA11	GPR89C	GEMIN4	HDAC10	FRS2	GNB4	EPHA7	GAS6	GNB4	FLJ35776	FBXW7	DOK6	GGT3P	GEMIN4	HDLBP	ERBB3
GNAQ	GPRIN1	GGT3P	HDLBP	FUNDC2	GNMT	ERBB2	GAS8	GNMT	FLT3	FBXW8	DPEP1	GIGYF2	GFPT2	HEATR7A	ERG
GNAS	GPS2	GIGYF2	HEATR7A	GAB3	GOLGA3	ERBB3	GATA6	GOLGA3	FNDC3A	FEM1C	DPF2	GLB1L2	GGT3P	HERC2	ESR1
GNB2L1	GRIN2D	GLB1L2	HERC2	GABRB2	GOLPH3L	ERG	GATC	GOLPH3L	FNTA	FGFR1	DRD4	GLOD4	GIGYF2	HEXIM1	ETFDH
GNB4	GRK6	GLDC	HEXIM1	GAS6	GOLT1A	ESR1	GCN1L1	GPC1	FOSL1	FGFR2	DTYMK	GMCL1L	GLB1L2	HEXIM2	ETNK2
GNMT	GSTP1	GLIS3	HEXIM2	GAS8	GPHN	ETFDH	GEMIN4	GPHN	FOSL2	FGFR3	DUSP22	GMDS	GLOD4	HGSNAT	ETV6
GOLGA3	GTF2H2	GLOD4	HEYL	GATA3	GPR137B	ETNK2	GFOD1	GPR137B	FOXD4	FHIT	DUSP28	GNA11	GMCL1L	HIC2	EXOC2
GOLPH3L	GTF2H2B	GMCL1L	HGSNAT	GATA6	GPR143	ETS2	GGT3P	GPR19	FOXP1	FIBP	DYNLL1	GNAQ	GMDS	HIGD2A	EYA2
GPC1	GTF2H2C	GMDS	HIGD2A	GATC	GPR19	EVI2B	GIGYF2	GPR89A	FRMD8	FKBP1AP1	E2F3	GNAS	GNA11	HIP1R	F8A1
GPHN	GTF2H3	GNA11	HIP1R	GCN1L1	GPR35	EXOC2	GLB1L2	GPR89C	FRS2	FLJ35776	EEF2K	GNB1L	GNAQ	HIRA	FAF2
GPR137B	GTPBP2	GNAQ	HIRA	GFPT2	GPR89A	EYS	GLDC	GPRIN1	FUNDC2	FLRT3	EFEMP2	GNB2L1	GNAS	HK3	FAM101B
GPR19	GUSBP3	GNAS	HLA.B	GGT3P	GPR89C	F12	GLIS3	GPS2	GAS6	FLT4	EHD1	GNB4	GNB1L	HLA.B	FAM107A
GPR89A	HAX1	GNB1L	HMGN1	GIGYF2	GPS2	F8	GLOD4	GRK6	GAS8	FNDC3A	EIF2B1	GNMT	GNB2L1	HMGN1	FAM110C
GPR89C	HDAC10	GNB2L1	HNF1A	GLB1L2	GRK6	F8A1	GMCL1L	GSTP1	GATA3	FNIP2	ELP4	GOLGA3	GNB4	HNRNPA3	FAM116B
GPRIN1	HDLBP	GNB4	HNRNPA3	GLDC	GTF2H2	FAF2	GMDS	GTF2H2	GATC	FNTA	EMB	GOLPH3L	GNMT	HNRNPAB	FAM122A
GPS2	HEATR7A	GNMT	HNRNPAB	GLIS3	GTF2H2B	FAM110C	GNA11	GTF2H2B	GCN1L1	FOSL1	ENSA	GOLT1A	GOLGA3	HNRNPH1	FAM124B
GRK6	HERC2	GOLGA3	HNRNPH1	GLOD4	GTF2H2C	FAM116B	GNAQ	GTF2H2C	GEMIN4	FOSL2	EP300	GPHN	GOLPH3L	HRAS	FAM189A1
GSTP1	HEXIM1	GOLPH3L	HRAS	GMDS	GTF2H3	FAM122A	GNAS	GTF2H3	GFOD1	FOXQ1	EPHA7	GPR137B	GOLT1A	HSBP1L1	FAM193B
GTF2H2	HEXIM2	GOLT1A	HSBP1L1	GNA11	GTPBP2	FAM124B	GNB1L	GTPBP2	GIGYF2	FRMD5	ERG	GPR143	GPC1	ID1	FAM19A5
GTF2H2B	HGSNAT	GPHN	HSPB8	GNAQ	GUSBP3	FAM177A1	GNB2L1	GUSBP3	GLDC	FRMD8	ESR1	GPR35	GPHN	IDH1	FAM200A
GTF2H2C	HIC2	GPR137B	ID1	GNAS	HAX1	FAM189A1	GNB4	HAX1	GLOD4	FUNDC2	ETFDH	GPR89A	GPR137B	IDH2	FAM20C
GTF2H3	HIGD2A	GPR143	ID4	GNB2L1	HDAC10	FAM190A	GOLGA3	HDAC10	GMCL1L	GAB3	ETNK2	GPS2	GPR35	IDI1	FAM38B
GTPBP2	HIP1R	GPR19	IDH1	GNB4	HDLBP	FAM193B	GOLT1A	HDLBP	GMDS	GABRB2	ETV6	GRK6	GPR89A	IDI2	FAM57A
GUSBP3	HIRA	GPR35	IDH2	GNMT	HEATR7A	FAM19A5	GPC1	HEATR7A	GNA11	GAS6	EVI2A	GSTP1	GPR89C	IER5L	FAM70B
HAX1	HK3	GPR89A	IDI1	GOLGA3	HERC2	FAM200A	GPHN	HERC2	GNAQ	GAS8	EVI2B	GTF2H2	GPRIN1	IFITM1	FAM89B
HDAC10	HMGN1	GPR89C	IDI2	GOLPH3L	HEXIM1	FAM27A	GPR137B	HEXIM1	GNAS	GATA6	EXOC2	GTF2H2C	GPS2	IFITM2	FAM95B1
HDLBP	HNRNPA3	GPS2	IER5L	GOLT1A	HEXIM2	FAM27C	GPR143	HEXIM2	GNB1L	GATC	EYS	GTF2H3	GRIN2D	IFITM3	FANCA
HEATR7A	HNRNPAB	GRK6	IFITM1	GPHN	HEYL	FAM57A	GPR19	HEYL	GNB2L1	GCN1L1	F8	GTPBP2	GRK6	IGF1R	FARP2
HERC2	HNRNPH1	GTF2H2	IFITM2	GPR137B	HGSNAT	FAM70B	GPR35	HGSNAT	GNB4	GEMIN4	F8A1	GUSBP3	GSTP1	IGF2	FAT1
HEXIM1	HRAS	GTF2H2B	IFITM3	GPR143	HIC2	FAM89B	GPR89A	HIC2	GNMT	GFOD1	FAF2	HAX1	GTF2H2	IGSF21	FBRS
HEXIM2	HSBP1L1	GTF2H2C	IGF1R	GPR35	HIGD2A	FAM95B1	GPRIN1	HIP1R	GOLGA3	GGT3P	FAM101A	HDAC10	GTF2H2B	IGSF6	FBRSL1
HEYL	ID1	GTF2H3	IGF2	GPR89A	HIP1R	FARP2	GPS2	HIRA	GOLPH3L	GIGYF2	FAM101B	HDLBP	GTF2H2C	IKBKB	FBXO21
HGSNAT	IDH1	GTPBP2	IGSF21	GPR89C	HIRA	FAU	GRIN2D	HK3	GPC1	GLB1L2	FAM107A	HEATR7A	GTF2H3	IKBKG	FBXO25
HIC2	IDH2	GUSBP3	IGSF6	GPS2	HK3	FBRS	GRK6	HLA.B	GPHN	GLDC	FAM116B	HERC2	GTPBP2	IMMP1L	FBXW7
HIP1R	IDI1	HAX1	IKBKB	GRK6	HMGN1	FBRSL1	GSTP1	HMGN1	GPR137B	GLIS3	FAM122A	HEXIM1	GUSBP3	IMMP2L	FBXW8
HIRA	IDI2	HDAC10	IKBKG	GTF2H2	HNF1A	FBXO21	GTF2H2	HNRNPA3	GPR143	GLOD4	FAM124B	HEXIM2	HAX1	INF2	FEM1C
HK3	IER5L	HDLBP	IMMP1L	GTF2H2B	HNRNPA3	FBXO25	GTF2H2C	HNRNPAB	GPR19	GMCL1L	FAM177A1	HEYL	HDAC10	ING1	FGFR1
HLA.B	IFITM1	HEATR7A	IMMP2L	GTF2H2C	HNRNPAB	FBXW7	GTF2H3	HNRNPH1	GPR89A	GNA11	FAM178B	HGSNAT	HDLBP	ING5	FGFR2
HMGN1	IFITM3	HERC2	INF2	GTF2H3	HNRNPH1	FBXW8	GTPBP2	HRAS	GPS2	GNAQ	FAM193B	HIC2	HEATR7A	INSIG1	FGFR4
HNRNPA3	IGF1R	HEXIM1	ING1	GTPBP2	HRH2	FEM1C	HAX1	HRH2	GRIN2D	GNB1L	FAM19A5	HIGD2A	HERC2	IRAK1	FHIT
HNRNPAB	IGF2	HEXIM2	ING5	GUSBP3	HSBP1L1	FGFR1	HDAC10	HSBP1L1	GRK6	GNB2L1	FAM200A	HIP1R	HEXIM1	IRF2	FIBP
HNRNPH1	IGSF21	HGSNAT	INSIG1	HAX1	ID4	FGFR2	HDLBP	HSPB8	GTF2H2	GOLGA3	FAM20C	HIRA	HEXIM2	IRF2BP1	FKBP1AP1
HRAS	IGSF6	HIC2	INSR	HDAC10	IDH1	FGFR3	HEATR7A	ID4	GTF2H2C	GOLPH3L	FAM27A	HK3	HEYL	IRF4	FLT3
HRH2	IKBKB	HIGD2A	IRAK1	HDLBP	IDH2	FGFR4	HERC2	IDH1	GTF2H3	GOLT1A	FAM27C	HLA.B	HGSNAT	IRS2	FLT4
HSBP1L1	IKBKG	HIP1R	IRF2	HEATR7A	IDI1	FHIT	HEXIM1	IDH2	GTPBP2	GPC1	FAM38B	HMGN1	HIC2	ITGAL	FNDC3A
HSPB8	IMMP1L	HIRA	IRF2BP1	HERC2	IDI2	FIBP	HEXIM2	IDI2	GUSBP3	GPR35	FAM57A	HNF1A	HIP1R	JUB	FNIP2
IDH1	INF2	HMGN1	JAM3	HEXIM1	IER5L	FKBP1AP1	HEYL	IER5L	HAX1	GPR89A	FAM70B	HNRNPA3	HIRA	KANK1	FOSL2
IDH2	ING1	HNF1A	JUB	HEXIM2	IFITM2	FLJ35776	HGSNAT	IFITM2	HDAC10	GPS2	FAM89B	HNRNPAB	HK3	KAT2B	FOXD4
IDI1	ING5	HNRNPA3	KANK1	HEYL	IGF1R	FLRT3	HIC2	IFITM3	HDLBP	GRIN2D	FAM95B1	HNRNPH1	HLA.B	KAT5	FOXP1
IDI2	INSIG1	HNRNPAB	KAT5	HGSNAT	IGSF21	FLT4	HIGD2A	IGF1R	HEATR7A	GRK6	FARP2	HRAS	HMGN1	KATNAL1	FRMD8
IFITM2	IRAK1	HNRNPH1	KATNAL1	HIC2	IGSF6	FNDC3A	HIP1R	IGF2	HERC2	GSTP1	FAU	HRH2	HNF1A	KCNK7	FRS2
IFITM3	IRF2	HSBP1L1	KCNIP4	HIGD2A	IKBKB	FNIP2	HIRA	IGSF21	HEXIM1	GTF2H2C	FBRSL1	HSBP1L1	HNRNPA3	KCNMB2	GAB3
IGF1R	IRF2BP1	ID4	KCNJ15	HIP1R	IKBKG	FNTA	HK3	IGSF6	HEXIM2	GTF2H3	FBXO21	ID1	HNRNPAB	KCNMB3	GABRB2
IGSF21	IRF4	IDH1	KCNK7	HIRA	IMMP1L	FOSL1	HLA.B	IKBKB	HGSNAT	GTPBP2	FBXO25	IDH1	HNRNPH1	KCNMB4	GAS6
IGSF6	IRS2	IDH2	KCNMB2	HLA.B	IMMP2L	FOSL2	HMGN1	IKBKG	HIC2	HAX1	FBXW7	IDH2	HRAS	KCTD1	GAS8
IKBKB	ITPR1	IDI1	KCNMB3	HMGN1	INF2	FOXA1	HNF1A	IMMP1L	HIGD2A	HDAC10	FBXW8	IDI1	HRH2	KCTD14	GATA3
IKBKG	JUB	IDI2	KCNMB4	HNF1A	ING1	FOXD4	HNRNPA3	IMMP2L	HIP1R	HDLBP	FEM1C	IDI2	HSBP1L1	KDM2B	GCN1L1
IMMP1L	KANK1	IER5L	KCTD1	HNRNPA3	ING5	FOXP1	HNRNPAB	ING1	HIRA	HEATR7A	FGFR1	IER5L	HSPB8	KDM5A	GEMIN4
IMMP2L	KAT2B	IFITM1	KCTD14	HNRNPAB	INSIG1	FOXQ1	HNRNPH1	ING5	HMGN1	HERC2	FGFR2	IFITM1	ID1	KDM6A	GFOD1
INF2	KAT5	IFITM2	KDM2B	HNRNPH1	INSR	FRMD5	HRAS	INSR	HNRNPA3	HEXIM1	FGFR4	IFITM2	IDH1	KEAP1	GIGYF2
ING1	KATNAL1	IFITM3	KDM5A	HRH2	IQSEC3	FRMD8	HRH2	IQSEC3	HNRNPAB	HEYL	FHIT	IFITM3	IDH2	KIAA0195	GLDC
ING5	KCNK7	IGF1R	KDM6A	HSBP1L1	IRAK1	FRS2	HSBP1L1	IRAK1	HNRNPH1	HGSNAT	FIBP	IGF1R	IDI1	KIAA0240	GLIS3
INSIG1	KCNMB2	IGSF21	KEAP1	HSPB8	IRF2	FUNDC2	ID1	IRF2	HRAS	HIC2	FLT3	IGF2	IDI2	KIAA0368	GLOD4
INSR	KCNMB3	IKBKB	KGFLP2	ID4	IRF2BP1	G6PD	ID4	IRF2BP1	HRH2	HIGD2A	FLT4	IGSF6	IFITM2	KIAA0391	GMCL1L
IQSEC3	KCNMB4	IKBKG	KIAA0195	IDH1	IRF4	GAB3	IDH1	IRF4	HSBP1L1	HIP1R	FNDC3A	IKBKB	IFITM3	KIAA1191	GMDS
IRAK1	KCTD1	IMMP1L	KIAA0240	IDH2	IRS2	GABRB2	IDH2	ITGAL	HSPB8	HIRA	FNIP2	IKBKG	IGF1R	KIAA1430	GNA11
IRF2	KCTD14	IMMP2L	KIAA0368	IDI1	ITGAL	GAS6	IDI1	ITPR1	ID4	HK3	FNTA	IMMP1L	IGSF21	KIAA1804	GNAQ
IRF2BP1	KDM2B	INF2	KIAA0391	IDI2	ITPR1	GAS8	IDI2	JAM3	IDH2	HLA.B	FOXP1	IMMP2L	IGSF6	KIF13B	GNAS
IRF4	KDM5A	ING1	KIAA1191	IER5L	JAM3	GATC	IER5L	JUB	IDI1	HMGN1	FRMD5	INF2	IKBKB	KIF1A	GNB1L
IRS2	KDM6A	ING5	KIAA1430	IFITM1	KANK1	GCN1L1	IFITM1	KANK1	IDI2	HNF1A	FRMD8	ING1	IKBKG	KIF26B	GNB2L1
ITGAL	KEAP1	INSIG1	KIAA1804	IFITM2	KAT2B	GEMIN4	IFITM2	KAT2B	IER5L	HNRNPA3	FRS2	ING5	IMMP1L	KIF3A	GNB4
ITPR1	KGFLP2	INSR	KIF13B	IFITM3	KAT5	GGT3P	IFITM3	KAT5	IFITM1	HNRNPAB	FUNDC2	INSIG1	IMMP2L	KIT	GNMT
JAM3	KIAA0195	IQSEC3	KIF1A	IGF1R	KATNAL1	GIGYF2	IGSF6	KATNAL1	IFITM2	HNRNPH1	GAB3	INSR	INF2	KLF5	GOLGA3
JUB	KIAA0240	IRAK1	KIF26B	IGF2	KCNIP4	GLB1L2	IKBKG	KCNIP4	IFITM3	HRAS	GABRB2	IRAK1	ING1	KLHDC3	GOLPH3L
KANK1	KIAA0368	IRF2	KIF3A	IGSF21	KCNMB2	GLIS3	IMMP1L	KCNJ15	IGF1R	HRH2	GAS6	IRF2	ING5	KLHDC7B	GPHN
KAT2B	KIAA0391	IRF2BP1	KLF5	IGSF6	KCNMB3	GLOD4	IMMP2L	KCNK7	IGF2	HSBP1L1	GAS8	IRF2BP1	INSIG1	KLHL22	GPR137B
KAT5	KIAA1191	IRS2	KLHDC3	IKBKB	KCNMB4	GMCL1L	INF2	KCNMB2	IGSF21	ID1	GATA6	IRF4	INSR	KLHL9	GPR89A
KATNAL1	KIAA1430	ITPR1	KLHDC7B	IKBKG	KCTD14	GNA11	ING1	KCNMB3	IKBKB	ID4	GATC	ITGAL	IRAK1	KNTC1	GPRIN1
KCNIP4	KIAA1804	JAM3	KLHL22	IMMP1L	KDM2B	GNAQ	ING5	KCNMB4	IKBKG	IDH1	GCN1L1	ITPR1	IRF2	KRAS	GPS2
KCNJ15	KIF13B	KANK1	KLHL9	IMMP2L	KDM5A	GNB1L	INSIG1	KCTD1	IMMP1L	IDI1	GEMIN4	JUB	IRF2BP1	KSR2	GRIN2D
KCNK7	KIF1A	KAT2B	KRAS	INF2	KDM6A	GNB2L1	IQSEC3	KDM2B	IMMP2L	IDI2	GFOD1	KANK1	IRF4	LAGE3	GRK6
KCNMB2	KIF26B	KAT5	KSR2	ING1	KEAP1	GNMT	IRAK1	KDM5A	INF2	IER5L	GFPT2	KAT5	ITGAL	LARP4B	GTF2H2C
KCNMB3	KIF3A	KATNAL1	LAGE3	ING5	KGFLP2	GOLGA3	IRF2	KDM6A	ING1	IFITM3	GIGYF2	KATNAL1	ITPR1	LCA5L	GTF2H3
KCNMB4	KIT	KCNIP4	LARP4B	INSIG1	KIAA0195	GOLPH3L	IRF2BP1	KEAP1	ING5	IGSF6	GLB1L2	KCNJ15	JAM3	LCMT2	GTPBP2
KDM2B	KLF5	KCNMB2	LCA5L	INSR	KIAA0240	GOLT1A	IRF4	KGFLP2	INSIG1	IKBKG	GLIS3	KCNK7	JUB	LETM1	GUSBP3
KDM5A	KLHDC3	KCNMB3	LCMT2	IQSEC3	KIAA0368	GPC1	IRS2	KIAA0195	INSR	IMMP1L	GLOD4	KCNMB3	KANK1	LETM2	HDAC10
KDM6A	KLHDC7B	KCNMB4	LETM1	IRAK1	KIAA0391	GPHN	ITGAL	KIAA0240	IQSEC3	IMMP2L	GMCL1L	KCTD1	KAT2B	LMAN2	HDLBP
KEAP1	KLHL22	KCTD1	LETM2	IRF2	KIAA1191	GPR137B	JUB	KIAA0368	IRAK1	INF2	GNA11	KCTD14	KAT5	LMBR1	HEATR7A
KGFLP2	KLHL9	KCTD14	LMAN2	IRF2BP1	KIAA1430	GPR143	KANK1	KIAA0391	IRF2	ING1	GNAQ	KDM2B	KATNAL1	LMF2	HERC2
KIAA0195	KNTC1	KDM2B	LMBR1	IRS2	KIAA1804	GPR35	KAT2B	KIAA1191	IRF2BP1	ING5	GNAS	KDM5A	KCNIP4	LMNA	HEXIM1
KIAA0240	KRAS	KDM5A	LMF2	ITGAL	KIF13B	GPS2	KAT5	KIAA1430	JAM3	IQSEC3	GNB2L1	KDM6A	KCNJ15	LOC100128822	HEXIM2
KIAA0368	KSR2	KDM6A	LMNA	ITPR1	KIF1A	GRK6	KATNAL1	KIF13B	JUB	IRAK1	GNB4	KEAP1	KCNK7	LOC100130015	HEYL
KIAA0391	LAGE3	KEAP1	LOC100128822	JAM3	KIF3A	GSTP1	KCNIP4	KIF1A	KANK1	IRF2	GNMT	KIAA0195	KCNMB3	LOC100130522	HGSNAT
KIAA1191	LARP4B	KGFLP2	LOC100130015	KANK1	KIT	GTF2H2	KCNJ15	KIF26B	KAT2B	IRF2BP1	GOLGA3	KIAA0240	KCNMB4	LOC100130987	HIC2
KIAA1430	LCA5L	KIAA0195	LOC100130522	KAT2B	KLHDC3	GTF2H2C	KCNK7	KIF3A	KAT5	IRF4	GOLPH3L	KIAA0368	KDM2B	LOC100131691	HIGD2A
KIAA1804	LCMT2	KIAA0240	LOC100130987	KAT5	KLHL22	GTF2H3	KCNMB2	KIT	KATNAL1	IRS2	GPHN	KIAA0391	KDM5A	LOC100132247	HIP1R
KIF13B	LETM1	KIAA0368	LOC100131691	KATNAL1	KLHL9	GTPBP2	KCNMB4	KLHDC3	KCNIP4	ITGAL	GPR137B	KIAA1191	KDM6A	LOC100132287	HIRA
KIF3A	LETM2	KIAA0391	LOC100132247	KCNIP4	KNTC1	GUSBP3	KCTD1	KLHDC7B	KCNK7	JAM3	GPR143	KIAA1430	KEAP1	LOC100132707	HMGN1
KIT	LMAN2	KIAA1191	LOC100132287	KCNMB4	KRAS	HAX1	KCTD14	KLHL22	KCNMB2	JUB	GPR19	KIAA1804	KGFLP2	LOC100133161	HNF1A
KLHDC3	LMBR1	KIAA1430	LOC100132707	KCTD14	KSR2	HDAC10	KDM2B	KLHL9	KCNMB3	KANK1	GPR35	KIF13B	KIAA0195	LOC100133331	HNRNPA3
KLHL22	LMF2	KIAA1804	LOC100133161	KDM2B	LAGE3	HDLBP	KDM5A	KNTC1	KCTD1	KAT2B	GPR89A	KIF26B	KIAA0240	LOC100144603	HNRNPAB
KLHL9	LMNA	KIF13B	LOC100133331	KDM5A	LARP4B	HEATR7A	KDM6A	KRAS	KDM2B	KAT5	GPRIN1	KIF3A	KIAA0368	LOC100170939	HNRNPH1
KNTC1	LOC100128822	KIF1A	LOC100144603	KDM6A	LCA5L	HERC2	KEAP1	KSR2	KDM5A	KATNAL1	GPS2	KIT	KIAA0391	LOC100190986	HRAS
KRAS	LOC100130015	KIF3A	LOC100170939	KGFLP2	LCMT2	HEXIM1	KIAA0195	LAGE3	KDM6A	KCNIP4	GRK6	KLF5	KIAA1191	LOC100271836	HRH2
KSR2	LOC100130522	KIT	LOC100288778	KIAA0195	LETM1	HEXIM2	KIAA0240	LARP4B	KEAP1	KCNJ15	GTF2H2	KLHDC3	KIAA1430	LOC100288778	HSPB8
LAGE3	LOC100130987	KLHDC3	LOC202781	KIAA0240	LMAN2	HEYL	KIAA0368	LCA5L	KGFLP2	KCNK7	GTF2H2B	KLHDC7B	KIF13B	LOC149134	ID4
LARP4B	LOC100131691	KLHL22	LOC283050	KIAA0368	LMBR1	HGSNAT	KIAA0391	LCMT2	KIAA0195	KCNMB2	GTF2H2C	KLHL22	KIF26B	LOC202181	IDH2
LCA5L	LOC100132287	KLHL9	LOC400027	KIAA0391	LMF2	HIC2	KIAA1191	LETM1	KIAA0240	KCNMB4	GTF2H3	KLHL9	KIF3A	LOC202781	IDI2
LCMT2	LOC100132707	KNTC1	LOC619207	KIAA1191	LOC100128822	HIGD2A	KIAA1430	LETM2	KIAA0368	KCTD1	GUSBP3	KNTC1	KIT	LOC283050	IER5L
LETM1	LOC100133161	KRAS	LOC647946	KIAA1430	LOC100130015	HIP1R	KIAA1804	LMAN2	KIAA0391	KCTD14	HAX1	KRAS	KLHDC3	LOC338799	IFITM1
LMAN2	LOC100133331	KSR2	LOC653501	KIAA1804	LOC100130522	HIRA	KIF1A	LMBR1	KIAA1191	KDM2B	HDLBP	KSR2	KLHL22	LOC400027	IGF1R
LMBR1	LOC100144603	LAGE3	LOC653786	KIF13B	LOC100130987	HNF1A	KIF3A	LMF2	KIAA1430	KDM5A	HERC2	LAGE3	KLHL9	LOC619207	IGF2
LMF2	LOC100170939	LARP4B	LOC728323	KIF1A	LOC100131691	HNRNPA3	KLF5	LMNA	KIAA1804	KDM6A	HEYL	LARP4B	KNTC1	LOC641298	IGSF21
LMNA	LOC100190986	LCA5L	LOC728554	KIF26B	LOC100132247	HNRNPAB	KLHDC3	LOC100130015	KIF1A	KEAP1	HGSNAT	LCA5L	KRAS	LOC647946	IKBKB
LOC100128822	LOC100271836	LCMT2	LOC729678	KIF3A	LOC100132287	HNRNPH1	KLHDC7B	LOC100130522	KIF3A	KGFLP2	HIGD2A	LCMT2	LAGE3	LOC653501	IKBKG
LOC100130522	LOC100288778	LETM1	LONRF1	KIT	LOC100132707	HRAS	KLHL22	LOC100130987	KLHDC3	KIAA0195	HIRA	LETM1	LARP4B	LOC653786	IMMP1L
LOC100130987	LOC149134	LETM2	LPAR6	KLHDC3	LOC100133161	HRH2	KLHL9	LOC100131691	KLHL22	KIAA0240	HK3	LETM2	LCA5L	LOC728323	IMMP2L
LOC100131691	LOC202181	LMAN2	LRP2BP	KLHL22	LOC100133331	HSBP1L1	KNTC1	LOC100132247	KLHL9	KIAA0368	HLA.B	LMAN2	LCMT2	LOC728554	INF2
LOC100132707	LOC202781	LMBR1	LRRC37A3	KLHL9	LOC100144603	HSPB8	KRAS	LOC100132707	KNTC1	KIAA0391	HMGN1	LMBR1	LETM1	LOC729678	ING1
LOC100170939	LOC283050	LMF2	LRRC43	KNTC1	LOC100170939	ID1	LAGE3	LOC100144603	KRAS	KIAA1191	HNF1A	LMF2	LETM2	LOC90834	ING5
LOC100190986	LOC338799	LOC100128822	LRRN2	KRAS	LOC100190986	IDH1	LARP4B	LOC100170939	LAGE3	KIAA1430	HNRNPA3	LMNA	LMAN2	LONRF1	INSIG1
LOC100271836	LOC400027	LOC100130015	LRRN3	KSR2	LOC100271836	IER5L	LCMT2	LOC100190986	LARP4B	KIAA1804	HNRNPAB	LOC100130015	LMBR1	LPAR6	INSR
LOC100272216	LOC641298	LOC100130522	LSAMP	LAGE3	LOC100272216	IFITM2	LETM1	LOC100271836	LCA5L	KIF1A	HNRNPH1	LOC100130522	LMF2	LRP2BP	IQSEC3
LOC202181	LOC647946	LOC100130987	LTBP3	LARP4B	LOC100288778	IFITM3	LETM2	LOC100272216	LCMT2	KIT	HRH2	LOC100130987	LMNA	LRRC37A3	IRAK1
LOC202781	LOC653501	LOC100131691	LTBP4	LCA5L	LOC149134	IGF1R	LMAN2	LOC100288778	LETM1	KLF5	ID4	LOC100131691	LOC100130015	LRRC43	IRF2
LOC283050	LOC728323	LOC100132247	LTC4S	LCMT2	LOC202181	IGF2	LMBR1	LOC149134	LETM2	KLHDC3	IDH2	LOC100132287	LOC100130522	LRRN2	IRF2BP1
LOC338799	LOC728554	LOC100132287	LTF	LETM1	LOC202781	IGSF21	LMF2	LOC202181	LMAN2	KLHL22	IDI1	LOC100132707	LOC100130987	LRRN3	IRS2
LOC400027	LOC729678	LOC100132707	LYRM2	LETM2	LOC283050	IKBKB	LMNA	LOC202781	LMBR1	KLHL9	IFITM1	LOC100133161	LOC100131691	LSAMP	ITGAL
LOC619207	LOC90834	LOC100133161	LZTR1	LMAN2	LOC338799	IKBKG	LOC100128822	LOC283050	LMF2	KNTC1	IFITM2	LOC100133331	LOC100132247	LSP1	ITPR1
LOC641298	LONRF1	LOC100133331	MACROD2	LMBR1	LOC400027	IMMP1L	LOC100130015	LOC338799	LMNA	KRAS	IFITM3	LOC100144603	LOC100132287	LTBP3	JAM3
LOC647946	LPAR6	LOC100144603	MAD2L1BP	LMF2	LOC619207	IMMP2L	LOC100130987	LOC400027	LOC100128822	LARP4B	IGF1R	LOC100190986	LOC100132707	LTBP4	JUB
LOC653501	LRP2BP	LOC100170939	MAGEL2	LMNA	LOC641298	INF2	LOC100131691	LOC619207	LOC100130015	LCMT2	IGSF21	LOC100271836	LOC100133161	LTF	KANK1
LOC653786	LRRC37A3	LOC100190986	MAGI2	LOC100128822	LOC647946	ING1	LOC100132247	LOC641298	LOC100130522	LETM2	IGSF6	LOC100272216	LOC100133331	LYRM2	KAT2B
LOC728323	LRRC43	LOC100271836	MAML1	LOC100130015	LOC653501	ING5	LOC100132287	LOC647946	LOC100130987	LMAN2	IKBKB	LOC100288778	LOC100170939	LYZ	KAT5
LOC728554	LRRN2	LOC100272216	MAP1LC3B2	LOC100130522	LOC653786	INSR	LOC100132707	LOC653501	LOC100132247	LMBR1	IKBKG	LOC149134	LOC100190986	LZTR1	KATNAL1
LOC729678	LRRN3	LOC100288778	MAP2K4	LOC100130987	LOC728323	IQSEC3	LOC100133161	LOC653786	LOC100132287	LMF2	IMMP1L	LOC202181	LOC100271836	MACF1	KCNIP4
LOC90834	LSAMP	LOC149134	MAP3K11	LOC100131691	LOC729678	IRF2	LOC100133331	LOC728323	LOC100132707	LMNA	IMMP2L	LOC202781	LOC100272216	MACROD2	KCNK7
LONRF1	LSP1	LOC202181	MAP3K7	LOC100132247	LOC90834	IRF2BP1	LOC100144603	LOC728554	LOC100133331	LOC100128822	ING1	LOC283050	LOC100288778	MAD2L1BP	KCNMB2
LPAR6	LTBP3	LOC202781	MAPK1	LOC100132707	LONRF1	IRS2	LOC100271836	LOC729678	LOC100144603	LOC100130015	ING5	LOC338799	LOC149134	MAGEL2	KCNMB3
LRRC37A3	LTBP4	LOC283050	MAPK11	LOC100133331	LPAR6	ITPR1	LOC100272216	LONRF1	LOC100170939	LOC100130987	INSR	LOC400027	LOC202181	MAGI2	KCTD1
LRRN3	LTF	LOC338799	MAPK8IP2	LOC100144603	LRP2BP	JAM3	LOC100288778	LPAR6	LOC100190986	LOC100132247	IQSEC3	LOC619207	LOC283050	MAML1	KDM2B
LSAMP	LYRM2	LOC400027	MAPK9	LOC100170939	LRRC37A3	JUB	LOC149134	LRP2BP	LOC100271836	LOC100132287	IRAK1	LOC641298	LOC400027	MAP1LC3B2	KDM5A
LSP1	LYZ	LOC619207	MAPKBP1	LOC100190986	LRRC43	KAT2B	LOC202181	LRRC37A3	LOC100272216	LOC100132707	IRF2	LOC653501	LOC619207	MAP2K4	KDM6A
LTBP3	LZTR1	LOC641298	MARCH9	LOC100271836	LRRN2	KAT5	LOC202781	LRRC43	LOC100288778	LOC100133161	IRF2BP1	LOC653786	LOC641298	MAP3K1	KEAP1
LTC4S	MACF1	LOC647946	MBD3	LOC100272216	LRRN3	KATNAL1	LOC338799	LRRN2	LOC149134	LOC100133331	IRF4	LOC728323	LOC653501	MAP3K11	KGFLP2
LYRM2	MACROD2	LOC653501	MC1R	LOC100288778	LSAMP	KCNIP4	LOC400027	LRRN3	LOC202181	LOC100144603	IRS2	LOC728554	LOC653786	MAP3K7	KIAA0195
LYZ	MAD2L1BP	LOC653786	MCL1	LOC149134	LSP1	KCNJ15	LOC619207	LSAMP	LOC202781	LOC100190986	ITGAL	LOC729678	LOC728323	MAPK1	KIAA0240
LZTR1	MAGEL2	LOC728323	MDK	LOC202181	LTBP3	KCNK7	LOC647946	LSP1	LOC283050	LOC100271836	ITPR1	LOC90834	LOC728554	MAPK11	KIAA0368
MACF1	MAGI2	LOC728554	MDM2	LOC202781	LTBP4	KCNMB2	LOC653786	LTBP3	LOC338799	LOC100272216	JAM3	LONRF1	LOC729678	MAPK12	KIAA0391
MAD2L1BP	MAML1	LOC729678	MEA1	LOC283050	LTC4S	KCNMB4	LOC728554	LTC4S	LOC400027	LOC100288778	JUB	LPAR6	LOC90834	MAPK8IP2	KIAA1191
MAGEL2	MAP1LC3B2	LOC90834	MECOM	LOC338799	LTF	KDM6A	LOC729678	LTF	LOC619207	LOC149134	KAT5	LRRC43	LONRF1	MAPK9	KIAA1430
MAGI2	MAP2K4	LONRF1	MED15	LOC400027	LYRM2	KEAP1	LOC90834	LYRM2	LOC641298	LOC202181	KATNAL1	LSP1	LPAR6	MAPKBP1	KIAA1804
MALAT1	MAP3K1	LPAR6	MEIS3P1	LOC619207	LYZ	KGFLP2	LONRF1	LZTR1	LOC647946	LOC202781	KCNIP4	LTBP4	LRP2BP	MARCH9	KIF13B
MAML1	MAP3K11	LRP2BP	MESP1	LOC641298	LZTR1	KIAA0195	LPAR6	MACF1	LOC653501	LOC338799	KCNMB2	LYRM2	LRRC37A3	MBD3	KIF1A
MAP1LC3B2	MAP3K7	LRRC37A3	MESP2	LOC653501	MACROD2	KIAA0240	LRP2BP	MACROD2	LOC653786	LOC400027	KCNMB3	LYZ	LRRC43	MC1R	KIF26B
MAP2K4	MAPK1	LRRC43	MET	LOC653786	MAD2L1BP	KIAA0368	LRRC43	MAD2L1BP	LOC728323	LOC619207	KCTD1	LZTR1	LRRN3	MCL1	KIF3A
MAP3K1	MAPK11	LRRN2	METTL9	LOC728323	MAGEL2	KIAA0391	LSAMP	MAGEL2	LOC728554	LOC647946	KCTD14	MACF1	LSAMP	MDK	KLHDC3
MAP3K11	MAPK8IP2	LTBP3	MEX3D	LOC729678	MAGI2	KIAA1191	LSP1	MAGI2	LOC729678	LOC653501	KDM2B	MACROD2	LSP1	MDM2	KLHL22
MAP3K7	MAPK9	LTC4S	MFAP2	LOC90834	MALAT1	KIAA1430	LTBP3	MALAT1	LOC90834	LOC653786	KDM5A	MAD2L1BP	LTBP3	MDM4	KLHL9
MAPK1	MAPKBP1	LYRM2	MFN1	LONRF1	MAML1	KIF13B	LTBP4	MAML1	LONRF1	LOC729678	KDM6A	MALAT1	LTF	MEA1	KNTC1
MAPK11	MARCH1	LZTR1	MGAT1	LPAR6	MAP1LC3B2	KIF3A	LYRM2	MAP1LC3B2	LPAR6	LOC90834	KEAP1	MAML1	LYRM2	MECOM	KRAS
MAPK12	MARCH9	MACF1	MGAT4B	LRP2BP	MAP2K4	KLF5	LYZ	MAP2K4	LRRC37A3	LONRF1	KGFLP2	MAP1LC3B2	LYZ	MED13L	KSR2
MAPK8IP2	MBD3	MACROD2	MGC21881	LRRC37A3	MAP3K1	KLHL22	LZTR1	MAP3K1	LRRN2	LPAR6	KIAA0195	MAP2K4	LZTR1	MED15	LARP4B
MAPK9	MC1R	MAD2L1BP	MGC23270	LRRC43	MAP3K11	KLHL9	MACF1	MAP3K11	LTBP4	LRP2BP	KIAA0240	MAP3K1	MACF1	MEIS3P1	LCMT2
MAPKBP1	MCL1	MAGI2	MGC2752	LRRN2	MAP3K7	KRAS	MAD2L1BP	MAP3K7	LTC4S	LRRC43	KIAA0368	MAP3K11	MAD2L1BP	MESP1	LETM1
MARCH1	MDK	MALAT1	MGMT	LRRN3	MAPK1	KSR2	MALAT1	MAPK1	LYRM2	LRRN3	KIAA0391	MAP3K7	MAGEL2	MESP2	LMAN2
MARCH9	MDM2	MAML1	MIDN	LSP1	MAPK8IP2	LARP4B	MAML1	MAPK11	LZTR1	LSAMP	KIAA1191	MAPK1	MAGI2	METTL9	LMBR1
MBD3	MDM4	MAP1LC3B2	MLEC	LTBP3	MAPK9	LCA5L	MAP1LC3B2	MAPK12	MACF1	LSP1	KIAA1430	MAPK9	MAML1	MEX3D	LMF2
MCL1	MEA1	MAP2K4	MLH1	LTC4S	MARCH1	LCMT2	MAP2K4	MAPK8IP2	MAD2L1BP	LTBP3	KIAA1804	MAPKBP1	MAP1LC3B2	MFAP2	LMNA
MDM2	MECOM	MAP3K1	MLLT4	LYRM2	MARCH9	LETM1	MAP3K11	MAPK9	MAGEL2	LTBP4	KIF13B	MARCH9	MAP2K4	MFN1	LOC100128822
MDM4	MED13L	MAP3K11	MNX1	LZTR1	MBD3	LETM2	MAP3K7	MAPKBP1	MAGI2	LTC4S	KIF1A	MBD3	MAP3K1	MGAT1	LOC100130015
MEA1	MED15	MAP3K7	MORN3	MACF1	MC1R	LMAN2	MAPK1	MARCH1	MAML1	LYRM2	KIF3A	MC1R	MAP3K11	MGAT4B	LOC100130522
MED13L	MEIS3P1	MAPK1	MOV10L1	MACROD2	MCL1	LMBR1	MAPK11	MARCH9	MAP1LC3B2	LYZ	KIT	MCL1	MAP3K7	MGC21881	LOC100130987
MED15	MESP1	MAPK11	MPHOSPH8	MAD2L1BP	MDK	LMF2	MAPK12	MBD3	MAP2K4	LZTR1	KLHDC3	MDK	MAPK1	MGC23270	LOC100131691
MEIS3P1	MESP2	MAPK8IP2	MRPL40	MAGEL2	MDM2	LOC100130015	MAPK9	MC1R	MAP3K1	MACF1	KLHL22	MDM2	MAPK11	MGC2752	LOC100132247
MESP2	METTL9	MAPK9	MRPL49	MAGI2	MDM4	LOC100130522	MAPKBP1	MCL1	MAP3K11	MACROD2	KLHL9	MDM4	MAPK12	MGMT	LOC100132287
MET	MEX3D	MARCH9	MRPS18A	MALAT1	MEA1	LOC100130987	MARCH1	MDK	MAP3K7	MAD2L1BP	KNTC1	MEA1	MAPK8IP2	MIDN	LOC100132707
METTL9	MFAP2	MBD3	MRPS21	MAML1	MECOM	LOC100131691	MARCH9	MDM2	MAPK1	MAGEL2	KRAS	MECOM	MAPK9	MLC1	LOC100133161
MEX3D	MFN1	MC1R	MSI1	MAP1LC3B2	MED13L	LOC100132247	MBD3	MDM4	MAPK11	MALAT1	LAGE3	MED13L	MAPKBP1	MLEC	LOC100133331
MFN1	MGAT1	MCL1	MSI2	MAP2K4	MED15	LOC100132287	MC1R	MEA1	MAPK12	MAML1	LARP4B	MED15	MARCH1	MLH1	LOC100170939
MGAT1	MGAT4B	MDK	MST1P2	MAP3K1	MEIS3P1	LOC100132707	MCL1	MED13L	MAPK8IP2	MAP1LC3B2	LCA5L	MEIS3P1	MARCH9	MLL	LOC100190986
MGAT4B	MGC21881	MDM2	MST1P9	MAP3K11	MESP1	LOC100133161	MDK	MED15	MAPK9	MAP2K4	LCMT2	MESP1	MBD3	MLL2	LOC100271836
MGC21881	MGC23270	MDM4	MTAP	MAP3K7	MESP2	LOC100133331	MDM2	MEIS3P1	MAPKBP1	MAP3K11	LETM1	MESP2	MC1R	MLL3	LOC100272216
MGC23270	MGC2752	MEA1	MTCP1	MAPK1	METTL9	LOC100144603	MDM4	MESP2	MARCH9	MAP3K7	LETM2	MET	MCL1	MLLT4	LOC100288778
MGC2752	MGMT	MECOM	MTCP1NB	MAPK9	MEX3D	LOC100170939	MEA1	METTL9	MBD3	MAPK1	LMAN2	METTL9	MDM2	MLXIP	LOC149134
MIDN	MIDN	MED13L	MTERFD2	MARCH1	MFN1	LOC100190986	MECOM	MEX3D	MC1R	MAPK11	LMBR1	MEX3D	MDM4	MNX1	LOC202181
MLC1	MLC1	MED15	MTM1	MARCH9	MGAT1	LOC100272216	MED15	MFAP2	MCL1	MAPK12	LMF2	MFAP2	MEA1	MORN3	LOC202781
MLEC	MLEC	MEIS3P1	MTMR3	MBD3	MGAT4B	LOC100288778	MESP1	MFN1	MDM2	MAPKBP1	LOC100128822	MFN1	MED13L	MOV10L1	LOC283050
MLH1	MLH1	MESP1	MTOR	MC1R	MGC21881	LOC149134	MESP2	MGAT1	MDM4	MARCH1	LOC100130015	MGAT1	MED15	MPHOSPH8	LOC338799
MLL	MLL	MESP2	MUS81	MCL1	MGC23270	LOC202781	MET	MGC21881	MEA1	MARCH9	LOC100130522	MGAT4B	MEIS3P1	MPHOSPH9	LOC400027
MLL2	MLL2	METTL9	MX1	MDK	MGC2752	LOC338799	METTL9	MGC23270	MED13L	MBD3	LOC100132707	MGC21881	MET	MRPL40	LOC619207
MLL3	MLL3	MEX3D	MXD3	MDM2	MGMT	LOC400027	MEX3D	MGC2752	MED15	MC1R	LOC100144603	MGC23270	METTL9	MRPL49	LOC641298
MLLT4	MLLT4	MFN1	MYC	MDM4	MIDN	LOC619207	MFN1	MGMT	MESP2	MCL1	LOC100170939	MGC2752	MEX3D	MRPS18A	LOC647946
MLXIP	MLXIP	MGAT1	MYCL1	MEA1	MLC1	LOC653786	MGAT1	MIDN	METTL9	MDK	LOC100190986	MGMT	MFN1	MRPS21	LOC653501
MOV10L1	MNX1	MGAT4B	MYEOV2	MECOM	MLEC	LOC728323	MGAT4B	MLC1	MEX3D	MDM2	LOC100271836	MIDN	MGAT1	MSI1	LOC728323
MPHOSPH8	MORN3	MGC21881	MYO15A	MED13L	MLH1	LOC728554	MGC21881	MLH1	MFAP2	MDM4	LOC100272216	MLEC	MGAT4B	MSI2	LOC729678
MPHOSPH9	MOV10L1	MGC23270	MYO1B	MED15	MLL	LOC729678	MGC23270	MLL	MFN1	MEA1	LOC202181	MLH1	MGC21881	MTAP	LOC90834
MPP1	MPHOSPH8	MGC2752	MZF1	MEIS3P1	MLL2	LOC90834	MGC2752	MLL2	MGAT1	MECOM	LOC202781	MLL	MGC23270	MTCP1NB	LONRF1
MRPL40	MPHOSPH9	MGMT	N4BP3	MESP1	MLL3	LONRF1	MGMT	MLL3	MGAT4B	MED15	LOC283050	MLL2	MGC2752	MTERFD2	LPAR6
MRPL49	MRPL40	MIDN	NAALADL1	MESP2	MLLT4	LPAR6	MIDN	MLLT4	MGC21881	MESP1	LOC400027	MLL3	MGMT	MTM1	LRP2BP
MRPS18A	MRPL49	MLC1	NAALADL2	METTL9	MLXIP	LRP2BP	MLC1	MORN3	MGC2752	MET	LOC619207	MLLT4	MIDN	MTMR3	LRRC37A3
MRPS21	MRPS18A	MLEC	NAB1	MEX3D	MNX1	LRRC37A3	MLEC	MOV10L1	MGMT	METTL9	LOC647946	MLXIP	MLEC	MTOR	LRRN2
MSI2	MRPS21	MLH1	NAIP	MGAT1	MORN3	LRRC43	MLH1	MPHOSPH8	MIDN	MEX3D	LOC653501	MNX1	MLH1	MUS81	LRRN3
MST1P9	MSI1	MLL	NAPSA	MGAT4B	MOV10L1	LRRN3	MLL	MPHOSPH9	MLC1	MFAP2	LOC653786	MOV10L1	MLL	MX1	LTBP3
MTAP	MSI2	MLL2	NBPF1	MGC21881	MPHOSPH8	LSAMP	MLL2	MPP1	MLEC	MFN1	LOC728323	MPHOSPH8	MLL2	MXD3	LTBP4
MTCP1	MTAP	MLL3	NCAPH2	MGC23270	MPHOSPH9	LTBP3	MLL3	MRPL40	MLH1	MGAT1	LOC90834	MPHOSPH9	MLL3	MYC	LTC4S
MTCP1NB	MTERFD2	MLLT4	NCKAP5	MGC2752	MPP1	LTBP4	MLLT4	MRPL49	MLL	MGAT4B	LONRF1	MPP1	MLLT4	MYCL1	LYRM2
MTERFD2	MTM1	MLXIP	NCOR2	MGMT	MRPL40	LTC4S	MLXIP	MRPS18A	MLL2	MGC21881	LPAR6	MRPL40	MLXIP	MYCN	LZTR1
MTM1	MTMR3	MNX1	NDNL2	MIDN	MRPL49	LYRM2	MNX1	MRPS21	MLL3	MGC2752	LRP2BP	MRPL49	MNX1	MYEOV2	MACF1
MTMR3	MTOR	MORN3	NDUFC2	MLC1	MRPS18A	LZTR1	MOV10L1	MSI1	MLLT4	MIDN	LRRC37A3	MRPS18A	MORN3	MYH3	MAGEL2
MTOR	MUS81	MOV10L1	NEDD9	MLEC	MRPS21	MACF1	MPHOSPH8	MSI2	MLXIP	MLC1	LRRC43	MRPS21	MOV10L1	MYO15A	MAGI2
MUS81	MX1	MPHOSPH8	NEFH	MLH1	MSI1	MACROD2	MPHOSPH9	MST1P2	MNX1	MLEC	LRRN2	MSI2	MPHOSPH8	MYO1B	MALAT1
MX1	MXD3	MPHOSPH9	NEFL	MLL	MSI2	MAD2L1BP	MPP1	MST1P9	MORN3	MLH1	LRRN3	MST1P2	MPHOSPH9	MZF1	MAML1
MXD3	MYC	MPP1	NF1	MLL2	MST1P2	MAGEL2	MRPL40	MTAP	MOV10L1	MLL	LSP1	MST1P9	MPP1	N4BP3	MAP2K4
MYC	MYCL1	MRPL40	NFASC	MLL3	MST1P9	MAGI2	MRPL49	MTCP1	MPHOSPH8	MLL2	LTBP3	MTAP	MRPL40	NAALADL1	MAP3K1
MYCL1	MYCN	MRPL49	NFATC1	MLLT4	MTCP1	MALAT1	MRPS18A	MTCP1NB	MPHOSPH9	MLL3	LTBP4	MTCP1	MRPL49	NAALADL2	MAP3K11
MYEOV2	MYEOV2	MRPS18A	NFE2L2	MLXIP	MTCP1NB	MAML1	MRPS21	MTERFD2	MPP1	MLLT4	LTC4S	MTCP1NB	MRPS18A	NAB1	MAP3K7
MYH3	MYO15A	MRPS21	NGRN	MNX1	MTERFD2	MAP1LC3B2	MSI1	MTM1	MRPL40	MLXIP	LTF	MTERFD2	MRPS21	NAIP	MAPK1
MYO15A	MYO1B	MSI1	NHP2	MORN3	MTM1	MAP2K4	MST1P2	MTMR3	MRPL49	MNX1	LYRM2	MTM1	MSI2	NBPF1	MAPK11
MYO1B	MZF1	MSI2	NINJ2	MPHOSPH8	MTMR3	MAP3K1	MST1P9	MTOR	MRPS18A	MOV10L1	LYZ	MTMR3	MST1P2	NCAPH2	MAPK9
N4BP3	N4BP3	MST1P2	NINL	MPHOSPH9	MTOR	MAP3K11	MTAP	MUS81	MRPS21	MPHOSPH8	LZTR1	MTOR	MST1P9	NCKAP5	MAPKBP1
NAALADL1	NAALADL1	MST1P9	NKD2	MPP1	MUS81	MAP3K7	MTCP1	MX1	MSI1	MPHOSPH9	MACF1	MUS81	MTAP	NCOR2	MARCH9
NAB1	NAALADL2	MTAP	NKX3.1	MRPL40	MXD3	MAPK1	MTCP1NB	MXD3	MSI2	MPP1	MAD2L1BP	MX1	MTCP1	NDNL2	MBD3
NAIP	NAB1	MTCP1	NLGN2	MRPL49	MYCN	MAPK11	MTERFD2	MYEOV2	MTAP	MRPL40	MAGEL2	MXD3	MTCP1NB	NDUFC2	MCL1
NBPF1	NAIP	MTCP1NB	NLRP6	MRPS18A	MYEOV2	MAPK9	MTM1	MYH3	MTCP1	MRPL49	MAGI2	MYC	MTERFD2	NEAT1	MDM2
NCAPH2	NBPF1	MTERFD2	NMU	MRPS21	MYO15A	MAPKBP1	MTMR3	MYO15A	MTCP1NB	MRPS18A	MALAT1	MYCL1	MTMR3	NEFH	MDM4
NCKAP5	NCAPH2	MTM1	NOC4L	MSI2	MZF1	MARCH9	MTOR	MYO1B	MTERFD2	MRPS21	MAML1	MYEOV2	MTOR	NF1	MED13L
NCOR2	NCKAP5	MTMR3	NOM1	MST1P2	N4BP3	MBD3	MUS81	MZF1	MTM1	MSI1	MAP1LC3B2	MYH3	MUS81	NFATC1	MED15
NDNL2	NCOR2	MTOR	NOP16	MST1P9	NAALADL1	MC1R	MX1	N4BP3	MTMR3	MST1P2	MAP2K4	MYO15A	MXD3	NFE2L2	MEIS3P1
NDUFC2	NDNL2	MUS81	NOTCH1	MTAP	NAALADL2	MCL1	MXD3	NAALADL1	MTOR	MST1P9	MAP3K1	MYO1B	MYEOV2	NGRN	MESP2
NEAT1	NDUFC2	MXD3	NOTCH2	MTCP1	NAIP	MDM2	MYC	NAB1	MUS81	MTAP	MAP3K11	MZF1	MYH3	NHP2	METTL9
NEDD9	NEDD9	MYC	NOTCH3	MTCP1NB	NAPSA	MDM4	MYCL1	NAIP	MXD3	MTCP1	MAP3K7	N4BP3	MYO15A	NINJ2	MEX3D
NEFH	NEFH	MYCN	NPAS1	MTERFD2	NBPF1	MEA1	MYCN	NAPSA	MYC	MTCP1NB	MAPK1	NAALADL1	MYO1B	NINL	MFN1
NEFL	NF1	MYEOV2	NPAS3	MTM1	NCAPH2	MECOM	MYEOV2	NBPF1	MYCL1	MTERFD2	MAPK11	NAALADL2	MZF1	NKD2	MGAT1
NEGR1	NFATC1	MYO15A	NPEPL1	MTMR3	NCOR2	MED13L	MYH3	NCAPH2	MYCN	MTM1	MAPK12	NAB1	NAIP	NKX3.1	MGAT4B
NF1	NFE2L2	MZF1	NPIPL3	MTOR	NDNL2	MED15	MYO15A	NCKAP5	MYEOV2	MTMR3	MAPK8IP2	NAPSA	NAPSA	NLGN2	MGC21881
NFASC	NGRN	N4BP3	NPM1	MUS81	NDUFC2	MEIS3P1	MYO1B	NCOR2	MYH3	MTOR	MAPK9	NBPF1	NBPF1	NMU	MGC23270
NFATC1	NHP2	NAALADL1	NRAS	MXD3	NEAT1	MET	MZF1	NDNL2	MZF1	MUS81	MAPKBP1	NCAPH2	NCAPH2	NOC4L	MGC2752
NFE2L2	NHSL2	NAALADL2	NRG1	MYCN	NEDD9	METTL9	NAALADL1	NDUFC2	N4BP3	MXD3	MARCH1	NCKAP5	NCKAP5	NOM1	MIDN
NGRN	NINJ2	NAB1	NRXN3	MYEOV2	NEFH	MEX3D	NAB1	NEAT1	NAALADL1	MYC	MARCH9	NCOR2	NCOR2	NOP16	MLC1
NHP2	NINL	NAIP	NSD1	MYO15A	NEGR1	MFN1	NAPSA	NEDD9	NAB1	MYCL1	MBD3	NDNL2	NDNL2	NOTCH1	MLEC
NHSL2	NKD2	NBPF1	NXN	MYO1B	NF1	MGAT1	NCAPH2	NEFH	NAIP	MYCN	MCL1	NDUFC2	NEAT1	NOTCH2	MLH1
NINJ2	NKX3.1	NCAPH2	OASL	MZF1	NFATC1	MGAT4B	NCOR2	NEFL	NBPF1	MYH3	MDM4	NEAT1	NEDD9	NOTCH3	MLL
NINL	NLGN2	NCOR2	OBSCN	N4BP3	NFE2L2	MGC21881	NDNL2	NEGR1	NCAPH2	MYO15A	MEA1	NEDD9	NEFL	NPAS1	MLL2
NKX3.1	NMU	NDNL2	OCLN	NAALADL1	NGRN	MGC23270	NDUFC2	NF1	NCKAP5	MYO1B	MED13L	NF1	NEGR1	NPAS3	MLL3
NLGN2	NOC4L	NDUFC2	ODF3B	NAALADL2	NHP2	MGC2752	NEDD9	NFASC	NCOR2	MZF1	MED15	NFATC1	NF1	NPEPL1	MLLT4
NLRP6	NOM1	NEAT1	ODZ4	NAB1	NHSL2	MGMT	NEFL	NFATC1	NDNL2	NAALADL1	MESP1	NFE2L2	NFASC	NPIPL3	MLXIP
NMU	NOP16	NEDD9	OGFOD2	NAIP	NINJ2	MIDN	NF1	NFE2L2	NDUFC2	NAB1	MESP2	NGRN	NFATC1	NPM1	MNX1
NOC4L	NOTCH1	NEFH	OLFM1	NBPF1	NINL	MLEC	NFATC1	NGRN	NEFH	NAPSA	MET	NHP2	NFE2L2	NRAS	MORN3
NOM1	NOTCH2	NF1	OPCML	NCAPH2	NKD2	MLH1	NFE2L2	NHP2	NEFL	NBPF1	METTL9	NHSL2	NGRN	NRXN3	MOV10L1
NOP16	NOTCH3	NFASC	OR51E1	NCKAP5	NLGN2	MLL	NGRN	NHSL2	NEGR1	NCAPH2	MFN1	NINJ2	NHP2	NSD1	MPHOSPH8
NOTCH1	NPAS1	NFATC1	ORAI1	NCOR2	NLRP6	MLL2	NHP2	NINJ2	NF1	NCOR2	MGAT4B	NINL	NHSL2	NXN	MPHOSPH9
NOTCH2	NPAS3	NFE2L2	ORAOV1	NDNL2	NOC4L	MLL3	NINL	NINL	NFASC	NDNL2	MGC23270	NKD2	NINJ2	OASL	MPP1
NOTCH3	NPEPL1	NGRN	OTOA	NDUFC2	NOM1	MLLT4	NKD2	NKX3.1	NFATC1	NDUFC2	MGC2752	NKX3.1	NINL	OBSCN	MRPS18A
NPAS1	NPM1	NHP2	OVOL1	NEAT1	NOTCH1	MLXIP	NLGN2	NLGN2	NFE2L2	NEDD9	MIDN	NLRP6	NKD2	OCLN	MSI1
NPEPL1	NRAS	NINJ2	OXCT2	NEDD9	NOTCH2	MNX1	NLRP6	NMU	NGRN	NEFL	MLC1	NMU	NKX3.1	ODF3B	MSI2
NPM1	NRXN3	NINL	P2RX4	NEFH	NPAS1	MPHOSPH8	NMU	NOM1	NHP2	NF1	MLEC	NOC4L	NLRP6	ODZ4	MTAP
NRAS	NSD1	NLGN2	PABPC4	NEGR1	NPAS3	MPHOSPH9	NOC4L	NOP16	NHSL2	NFASC	MLH1	NOM1	NOC4L	OGFOD2	MTCP1
NRG1	NXN	NLRP6	PAK1	NF1	NPEPL1	MPP1	NOM1	NOTCH2	NINL	NFATC1	MLL	NOP16	NOM1	OLFM1	MTCP1NB
NSD1	OASL	NMU	PANX2	NFASC	NPIPL3	MRPL40	NOP16	NOTCH3	NKD2	NFE2L2	MLL2	NOTCH1	NOP16	ORAI1	MTERFD2
NXN	OCLN	NOC4L	PAOX	NFATC1	NPM1	MRPL49	NOTCH1	NPAS1	NKX3.1	NGRN	MLL3	NOTCH2	NOTCH1	ORAOV1	MTM1
OASL	ODZ4	NOM1	PAPLN	NGRN	NRAS	MRPS18A	NOTCH3	NPAS3	NLGN2	NHP2	MLLT4	NOTCH3	NOTCH2	OTOA	MTMR3
OCLN	OGFOD2	NOP16	PARD3	NHP2	NRXN2	MSI2	NPEPL1	NPEPL1	NLRP6	NINJ2	MLXIP	NPEPL1	NOTCH3	OVOL1	MTOR
ODZ4	OLFM1	NOTCH1	PARD6G	NHSL2	NRXN3	MST1P2	NPIPL3	NPIPL3	NMU	NINL	MNX1	NPIPL3	NPAS1	OXCT2	MUS81
OGFOD2	ORAI1	NOTCH2	PARK2	NINJ2	NSD1	MST1P9	NPM1	NPM1	NOC4L	NKD2	MORN3	NPM1	NPEPL1	P2RX4	MX1
OLFM1	ORAOV1	NPAS1	PARP4	NINL	OBSCN	MTCP1	NRAS	NRAS	NOM1	NLGN2	MOV10L1	NRAS	NPIPL3	PABPC4	MXD3
OPCML	OVOL1	NPAS3	PART1	NLGN2	OCLN	MTCP1NB	NRG1	NRG1	NOP16	NLRP6	MPHOSPH8	NRG1	NPM1	PAK1	MYC
OR51E1	OXCT2	NPEPL1	PASK	NLRP6	ODF3B	MTERFD2	NRXN2	NRXN2	NOTCH1	NMU	MPHOSPH9	NRXN3	NRAS	PAN3	MYCL1
ORAI1	P2RX4	NPIPL3	PAX8	NOC4L	OGFOD2	MTM1	NRXN3	NSD1	NOTCH2	NOC4L	MPP1	NSD1	NRG1	PANX2	MYCN
ORAOV1	PABPC4	NPM1	PAX9	NOM1	OPCML	MTMR3	NSD1	NXN	NOTCH3	NOM1	MRPL40	NXN	NSD1	PAOX	MYH3
OTOA	PAK1	NRAS	PAXIP1	NOP16	OR51E1	MTOR	NXN	OASL	NPAS1	NOP16	MRPL49	OASL	OCLN	PARD3	MYO15A
OVOL1	PAN3	NRXN2	PCNXL3	NOTCH1	ORAI1	MUS81	OASL	OBSCN	NPAS3	NOTCH1	MRPS18A	OBSCN	ODF3B	PARD6G	MYO1B
OXCT2	PANX2	NRXN3	PCP4	NOTCH2	ORAOV1	MXD3	OBSCN	OCLN	NPEPL1	NOTCH2	MSI1	OCLN	OGFOD2	PARP4	MZF1
P2RX4	PAOX	NSD1	PDCD1	NPAS3	OTOA	MYEOV2	ODF3B	ODF3B	NPIPL3	NOTCH3	MSI2	ODF3B	OLFM1	PARP8	N4BP3
P2RX7	PARD3	OBSCN	PDCD1LG2	NPEPL1	OXCT2	MYH3	OGFOD2	ODZ4	NPM1	NPAS3	MST1P9	OGFOD2	OPCML	PART1	NAALADL2
PABPC4	PARD6G	OCLN	PDE11A	NPIPL3	P2RX4	MYO15A	OPCML	OGFOD2	NRAS	NPEPL1	MTAP	OR51E1	OR51E1	PASK	NAB1
PAK1	PARP4	ODF3B	PDE8B	NPM1	P2RX7	MYO1B	OR51E1	OLFM1	NRG1	NPM1	MTCP1NB	ORAI1	ORAI1	PAX9	NAIP
PAN3	PARP8	OGFOD2	PDGFA	NRAS	PABPC4	MZF1	ORAI1	OPCML	NRXN2	NRAS	MTERFD2	ORAOV1	ORAOV1	PAXIP1	NBPF1
PANX2	PART1	OPCML	PDGFRA	NRXN2	PAK1	NAALADL1	ORAOV1	ORAI1	NSD1	NRG1	MTM1	OTOA	OTOA	PBRM1	NCAPH2
PAOX	PASK	OR51E1	PDGFRL	NSD1	PAN3	NAB1	OTOA	ORAOV1	OASL	NRXN2	MTMR3	OVOL1	OVOL1	PCNXL3	NCKAP5
PAPLN	PAX9	ORAI1	PDIA5	OBSCN	PAOX	NAIP	OVOL1	OTOA	OBSCN	NRXN3	MTOR	OXCT2	OXCT2	PCP4	NCOR2
PARD3	PAXIP1	ORAOV1	PDLIM7	OCLN	PAPLN	NAPSA	OXCT2	OXCT2	ODF3B	NSD1	MUS81	P2RX4	P2RX4	PDCD1	NDNL2
PARD6G	PBRM1	OTOA	PDZK1	ODF3B	PARD3	NBPF1	P2RX4	P2RX4	OGFOD2	NXN	MX1	PABPC4	P2RX7	PDCD1LG2	NDUFC2
PARK2	PCNXL3	OXCT2	PDZK1P1	OGFOD2	PARK2	NCAPH2	P2RX7	P2RX7	OPCML	OBSCN	MXD3	PAK1	PAK1	PDGFA	NEAT1
PARP4	PCP4	P2RX4	PEBP1	OPCML	PARP4	NCOR2	PABPC4	PABPC4	OR51E1	ODF3B	MYC	PAN3	PAN3	PDGFRA	NEFH
PARP8	PDCD1LG2	PABPC4	PEG10	OR51E1	PARP8	NDNL2	PAK1	PAK1	ORAI1	ODZ4	MYEOV2	PANX2	PANX2	PDGFRL	NEFL
PASK	PDE8B	PAK1	PEX11A	ORAI1	PART1	NDUFC2	PAN3	PAN3	ORAOV1	OGFOD2	MYO15A	PAOX	PAOX	PDIA5	NEGR1
PAX9	PDGFRA	PAN3	PEX6	ORAOV1	PASK	NEAT1	PANX2	PANX2	OTOA	OPCML	MYO1B	PAPLN	PAPLN	PDLIM7	NF1
PAXIP1	PDGFRL	PAOX	PFN2	OTOA	PAX8	NEDD9	PAOX	PAOX	OVOL1	ORAI1	NAALADL1	PARD3	PARD3	PEBP1	NFASC
PBRM1	PDIA5	PARD3	PGAM5	OXCT2	PAXIP1	NEFL	PAPLN	PAPLN	P2RX4	OTOA	NAB1	PARD6G	PARD6G	PEG10	NFATC1
PCNXL3	PDLIM7	PARK2	PGM5	P2RX4	PBRM1	NEGR1	PARD3	PARD3	PABPC4	OXCT2	NAIP	PARP4	PARK2	PEX11A	NFE2L2
PDCD1LG2	PEBP1	PARP4	PHF11	P2RX7	PCNXL3	NF1	PARD6G	PARD6G	PAK1	P2RX4	NAPSA	PARP8	PARP4	PEX6	NGRN
PDE11A	PEG10	PARP8	PHF6	PABPC4	PCP4	NFE2L2	PARK2	PARK2	PAN3	P2RX7	NBPF1	PART1	PARP8	PFN2	NHSL2
PDE4D	PEX11A	PART1	PHKB	PAN3	PDCD1	NGRN	PARP4	PARP8	PAOX	PABPC4	NCAPH2	PASK	PASK	PGAM5	NINL
PDE8B	PEX6	PASK	PHLDA1	PAOX	PDE11A	NHP2	PARP8	PART1	PARD3	PAK1	NCKAP5	PAX8	PAX9	PHF11	NKD2
PDGFA	PFN2	PAX8	PHLPP1	PAPLN	PDE4D	NHSL2	PART1	PASK	PARD6G	PAN3	NCOR2	PAX9	PAXIP1	PHF6	NLGN2
PDGFRA	PGAM5	PAXIP1	PI4KA	PARK2	PDE8B	NKD2	PASK	PAX8	PARK2	PAOX	NDNL2	PAXIP1	PBRM1	PHKB	NLRP6
PDGFRL	PHF11	PBRM1	PI4KAP2	PARP4	PDGFRA	NLGN2	PAX8	PAX9	PARP4	PAPLN	NDUFC2	PBRM1	PCNXL3	PHLDA1	NOC4L
PDIA5	PHF6	PCNXL3	PIGV	PARP8	PDGFRL	NLRP6	PAXIP1	PAXIP1	PARP8	PARD3	NEDD9	PCNXL3	PDCD1	PHLPP1	NOM1
PDLIM7	PHKB	PCP4	PIK3C2B	PASK	PDIA5	NOC4L	PBRM1	PBRM1	PART1	PARD6G	NEFH	PCP4	PDCD1LG2	PI4KA	NOTCH1
PDZK1	PHLDA1	PDE11A	PIK3CA	PAX8	PDZK1	NOM1	PCNXL3	PCNXL3	PASK	PARK2	NEFL	PDCD1	PDE11A	PI4KAP1	NOTCH2
PDZK1P1	PHLPP1	PDE4D	PIK3R1	PAXIP1	PDZK1P1	NOP16	PCP4	PCP4	PAX8	PARP4	NEGR1	PDE11A	PDE4D	PI4KAP2	NOTCH3
PEBP1	PI4KA	PDE8B	PIM3	PBRM1	PEBP1	NOTCH1	PDCD1	PDCD1	PAXIP1	PARP8	NF1	PDE4D	PDE8B	PIGV	NPAS3
PEG10	PI4KAP1	PDIA5	PITPNM2	PCNXL3	PEG10	NOTCH3	PDCD1LG2	PDCD1LG2	PBRM1	PART1	NFASC	PDGFRL	PDGFA	PIK3C2B	NPEPL1
PEX11A	PI4KAP2	PDZK1	PKD2	PCP4	PEX11A	NPAS1	PDE4D	PDE11A	PCNXL3	PASK	NFATC1	PDIA5	PDGFRA	PIK3CA	NPIPL3
PEX6	PIGV	PDZK1P1	PKP3	PDE11A	PEX6	NPEPL1	PDGFA	PDE4D	PCP4	PAX8	NFE2L2	PDLIM7	PDGFRL	PIK3R1	NPM1
PFN2	PIK3C2B	PEBP1	PLAGL2	PDE4D	PGM5	NPIPL3	PDIA5	PDE8B	PDE11A	PAXIP1	NGRN	PDZK1	PDIA5	PIM3	NRAS
PGAM5	PIK3CA	PEG10	PLCD3	PDE8B	PHF11	NPM1	PDLIM7	PDGFA	PDE8B	PBRM1	NHP2	PDZK1P1	PDLIM7	PITPNM2	NRG1
PGM5	PIK3R1	PEX11A	PLCL1	PDGFA	PHF6	NRAS	PEBP1	PDGFRA	PDGFA	PCNXL3	NHSL2	PEBP1	PDZK1	PKP3	NRXN2
PHF11	PIM3	PEX6	PLEKHA6	PDGFRA	PHKB	NRG1	PEX6	PDGFRL	PDIA5	PCP4	NINJ2	PEX11A	PDZK1P1	PLAGL2	NRXN3
PHF6	PITPNM2	PFN2	PLEKHO1	PDGFRL	PHLPP1	NRXN2	PFN2	PDIA5	PDLIM7	PDCD1	NINL	PEX6	PEBP1	PLB1	NSD1
PHKB	PKP3	PGAM5	PLIN1	PDIA5	PI4KA	NRXN3	PGAM5	PDLIM7	PDZK1	PDCD1LG2	NKX3.1	PGAM5	PEX11A	PLCD3	OBSCN
PHLDA1	PLAGL2	PGM5	PLK1	PDLIM7	PI4KAP1	NSD1	PHF11	PDZK1	PDZK1P1	PDE11A	NLGN2	PGM5	PEX6	PLEKHA6	ODZ4
PHLPP1	PLB1	PHF11	PLXDC2	PDZK1	PI4KAP2	OBSCN	PHF6	PDZK1P1	PEBP1	PDE4D	NLRP6	PHF11	PGAM5	PLEKHO1	OGFOD2
PI4KA	PLCD3	PHF6	PLXNA3	PDZK1P1	PIGV	OCLN	PHKB	PEBP1	PEX11A	PDGFA	NOM1	PHF6	PGM5	PLIN1	OLFM1
PI4KAP1	PLEKHA6	PHKB	PLXNB2	PEBP1	PIK3C2B	ODF3B	PHLDA1	PEG10	PEX6	PDIA5	NOTCH1	PHKB	PHF11	PLK1	OPCML
PI4KAP2	PLEKHO1	PHLPP1	PMAIP1	PEG10	PIK3CA	ODZ4	PHLPP1	PEX11A	PFN2	PDLIM7	NOTCH2	PI4KA	PHF6	PLXDC2	OR51E1
PIGV	PLIN1	PI4KA	PNMA1	PEX11A	PIK3R1	OGFOD2	PI4KA	PEX6	PGAM5	PEBP1	NPAS3	PI4KAP1	PHKB	PLXNA3	ORAI1
PIK3C2B	PLK1	PI4KAP1	POFUT1	PEX6	PIM3	OPCML	PI4KAP1	PFN2	PHF11	PEX6	NPM1	PIGV	PHLDA1	PLXNB2	ORAOV1
PIK3CA	PLXDC2	PI4KAP2	POLA2	PGAM5	PITPNM2	OR51E1	PI4KAP2	PGM5	PHF6	PFN2	NRAS	PIK3C2B	PHLPP1	PMAIP1	OVOL1
PIM3	PLXNA3	PIGV	POLB	PGM5	PKD2	ORAI1	PIGV	PHF11	PHKB	PGAM5	NRG1	PIK3CA	PI4KA	PNMA1	P2RX7
PITPNM2	PLXNB2	PIK3C2B	POLD4	PHF11	PLAGL2	ORAOV1	PIK3C2B	PHF6	PHLDA1	PGM5	NRXN2	PIK3R1	PI4KAP1	POFUT1	PABPC4
PKD2	PMAIP1	PIK3CA	POLH	PHF6	PLB1	OTOA	PIK3CA	PHKB	PHLPP1	PHF11	NSD1	PIM3	PI4KAP2	POLA2	PAK1
PKP3	PNMA1	PIK3R1	POLR1C	PHKB	PLCL1	OVOL1	PIM3	PHLPP1	PI4KA	PHF6	NXN	PITPNM2	PIGV	POLB	PAN3
PLAGL2	POFUT1	PIM3	POLR2L	PI4KA	PLEKHA6	OXCT2	PITPNM2	PI4KA	PI4KAP1	PHKB	OBSCN	PKD2	PIK3C2B	POLD4	PAOX
PLB1	POLA2	PITPNM2	POLR3E	PI4KAP1	PLEKHO1	P2RX4	PKD2	PI4KAP1	PI4KAP2	PHLDA1	ODF3B	PKP3	PIK3CA	POLE	PAPLN
PLCD3	POLB	PKD2	POP5	PI4KAP2	PLIN1	P2RX7	PKP3	PI4KAP2	PIGV	PHLPP1	ODZ4	PLAGL2	PIK3R1	POLH	PARD3
PLCL1	POLD4	PLAGL2	POU2AF1	PIGV	PLXDC2	PABPC4	PLAGL2	PIGV	PIK3C2B	PI4KA	OGFOD2	PLCL1	PIM3	POLR1C	PARD6G
PLEKHA6	POLE	PLCD3	POU5F1B	PIK3C2B	PLXNA3	PAK1	PLB1	PIK3CA	PIK3CA	PI4KAP1	OLFM1	PLEKHA6	PITPNM2	POLR2L	PARK2
PLEKHO1	POLH	PLCL1	PPAP2C	PIK3R1	PLXNB2	PAN3	PLCD3	PIK3R1	PIK3R1	PI4KAP2	OPCML	PLEKHO1	PKD2	POLR3E	PARP4
PLIN1	POLR1C	PLEKHA6	PPARG	PIM3	PNMA1	PAOX	PLEKHO1	PIM3	PITPNM2	PIGV	OR51E1	PLIN1	PKP3	POP5	PARP8
PLK1	POLR2L	PLEKHO1	PPID	PITPNM2	POFUT1	PAPLN	PLK1	PITPNM2	PKD2	PIK3C2B	ORAI1	PLK1	PLB1	POU2AF1	PART1
PLXDC2	POLR3E	PLIN1	PPIE	PKD2	POLA2	PARD6G	PLXNA3	PKD2	PKP3	PIK3CA	OTOA	PLXDC2	PLCL1	PPAP2C	PASK
PLXNA3	POP5	PLK1	PPIL2	PLB1	POLB	PARK2	PLXNB2	PLB1	PLAGL2	PIK3R1	P2RX4	PLXNA3	PLEKHA6	PPID	PAX8
PLXNB2	POU2AF1	PLXNA3	PPM1E	PLCD3	POLD4	PARP4	PNMA1	PLCL1	PLB1	PIM3	P2RX7	PLXNB2	PLEKHO1	PPIE	PAXIP1
PMAIP1	PPAP2C	PLXNB2	PPP1R15B	PLCL1	POLE	PARP8	POFUT1	PLEKHO1	PLCD3	PITPNM2	PAK1	PMAIP1	PLIN1	PPIEL	PBRM1
PNMA1	PPID	PNMA1	PPP1R7	PLEKHA6	POLH	PASK	POLA2	PLIN1	PLCL1	PKD2	PAN3	POFUT1	PLK1	PPIL2	PCNXL3
POFUT1	PPIE	POFUT1	PPP2R1A	PLEKHO1	POLR1C	PAX8	POLD4	PLXDC2	PLEKHA6	PKP3	PAPLN	POLA2	PLXDC2	PPM1E	PDE11A
POLA2	PPIL2	POLA2	PPP2R2A	PLIN1	POLR2L	PAX9	POLE	PLXNA3	PLEKHO1	PLAGL2	PARK2	POLB	PLXNB2	PPP1R15B	PDE8B
POLB	PPM1E	POLB	PPP2R3C	PLXDC2	POLR3E	PAXIP1	POLH	PLXNB2	PLIN1	PLB1	PARP4	POLD4	PMAIP1	PPP1R7	PDGFA
POLD4	PPP1R15B	POLD4	PPP2R5B	PLXNA3	POP5	PBRM1	POLR1C	PMAIP1	PLK1	PLCD3	PARP8	POLE	PNMA1	PPP2R1A	PDGFRA
POLE	PPP1R7	POLE	PPP2R5D	PLXNB2	POU5F1B	PCNXL3	POLR2L	PNMA1	PLXDC2	PLEKHO1	PART1	POLH	POFUT1	PPP2R2A	PDIA5
POLH	PPP2R1A	POLH	PQLC1	PNMA1	PPAP2C	PDE11A	POLR3E	POLA2	PLXNA3	PLK1	PASK	POLR1C	POLA2	PPP2R3C	PDLIM7
POLR1C	PPP2R2A	POLR1C	PRELID1	POFUT1	PPARG	PDE4D	POP5	POLB	PLXNB2	PLXDC2	PAX8	POLR2L	POLB	PPP2R5B	PDZK1
POLR2L	PPP2R3C	POLR2L	PRIC285	POLA2	PPID	PDE8B	POU2AF1	POLD4	PMAIP1	PLXNA3	PAX9	POLR3E	POLD4	PPP2R5D	PDZK1P1
POLR3E	PPP2R5B	POLR3E	PRKAB1	POLB	PPIE	PDGFA	POU5F1B	POLE	PNMA1	PLXNB2	PAXIP1	POP5	POLE	PQLC1	PEBP1
POP5	PPP2R5D	POP5	PRKAR1B	POLD4	PPIEL	PDIA5	PPAP2C	POLH	POFUT1	PMAIP1	PBRM1	POU2AF1	POLH	PRDM2	PEG10
POU2AF1	PQLC1	POU5F1B	PRKG1	POLE	PPIL2	PDLIM7	PPARG	POLR1C	POLA2	PNMA1	PCNXL3	POU5F1B	POLR1C	PRELID1	PEX11A
PPARG	PRDM2	PPAP2C	PRODH	POLH	PPM1E	PDZK1	PPID	POLR2L	POLB	POFUT1	PDCD1	PPAP2C	POLR2L	PRIC285	PEX6
PPID	PRELID1	PPARG	PRPF3	POLR1C	PPP1R15B	PDZK1P1	PPIE	POLR3E	POLD4	POLA2	PDCD1LG2	PPARG	POLR3E	PRKAB1	PGM5
PPIE	PRIC285	PPID	PRPH2	POLR2L	PPP1R7	PEBP1	PPIEL	POP5	POLE	POLD4	PDE11A	PPID	POP5	PRKAR1B	PHF11
PPIL2	PRKAB1	PPIE	PRPS2	POLR3E	PPP2R1A	PEX11A	PPIL2	POU2AF1	POLH	POLE	PDE4D	PPIE	POU2AF1	PRPF3	PHF6
PPM1E	PRKAR1B	PPIEL	PRR14	POP5	PPP2R2A	PEX6	PPM1E	PPID	POLR1C	POLH	PDE8B	PPIL2	POU5F1B	PRPH2	PHKB
PPP1R15B	PRKG1	PPIL2	PRR7	POU5F1B	PPP2R3C	PGAM5	PPP1R15B	PPIE	POLR2L	POLR1C	PDGFA	PPP1R15B	PPAP2C	PRPS2	PHLPP1
PPP1R7	PRPF3	PPM1E	PRRX1	PPAP2C	PPP2R5B	PGM5	PPP1R7	PPIEL	POLR3E	POLR2L	PDGFRA	PPP1R7	PPARG	PRR14	PI4KA
PPP2R1A	PRPH2	PPP1R15B	PSMD13	PPARG	PPP2R5D	PHF11	PPP2R1A	PPIL2	POP5	POLR3E	PDGFRL	PPP2R1A	PPID	PRR7	PI4KAP1
PPP2R2A	PRPS2	PPP1R7	PSMD9	PPID	PQLC1	PHKB	PPP2R2A	PPM1E	POU5F1B	POP5	PDIA5	PPP2R2A	PPIE	PRRX1	PI4KAP2
PPP2R3C	PRR14	PPP2R1A	PSMG1	PPIE	PRDM2	PHLDA1	PPP2R3C	PPP1R15B	PPAP2C	POU2AF1	PDLIM7	PPP2R3C	PPIL2	PSMD13	PIGV
PPP2R5B	PRR7	PPP2R2A	PSPC1	PPIEL	PRELID1	PI4KA	PPP2R5B	PPP1R7	PPID	POU5F1B	PDZK1	PPP2R5B	PPM1E	PSMD9	PIK3C2B
PPP2R5D	PRRX1	PPP2R3C	PTEN	PPIL2	PRKAB1	PI4KAP1	PPP2R5D	PPP2R1A	PPIE	PPARG	PDZK1P1	PPP2R5D	PPP1R15B	PSMG1	PIK3CA
PQLC1	PSMD13	PPP2R5B	PTGDS	PPM1E	PRKAR1B	PI4KAP2	PQLC1	PPP2R2A	PPIEL	PPID	PEG10	PQLC1	PPP1R7	PSPC1	PIK3R1
PRDM2	PSMD9	PPP2R5D	PTGES3	PPP1R15B	PRKG1	PIGV	PRDM2	PPP2R3C	PPIL2	PPIE	PEX11A	PRDM2	PPP2R1A	PTEN	PITPNM2
PRELID1	PSMG1	PQLC1	PTPN11	PPP1R7	PRODH	PIK3C2B	PRELID1	PPP2R5B	PPM1E	PPIEL	PEX6	PRELID1	PPP2R2A	PTGDS	PKD2
PRIC285	PSPC1	PRDM2	PTPRD	PPP2R1A	PRPF3	PIK3CA	PRIC285	PPP2R5D	PPP1R15B	PPIL2	PGAM5	PRIC285	PPP2R3C	PTGES3	PKP3
PRKAB1	PTEN	PRELID1	PTPRG	PPP2R2A	PRPH2	PIK3R1	PRKAB1	PQLC1	PPP1R7	PPP1R15B	PGM5	PRKAB1	PPP2R5B	PTPN11	PLAGL2
PRKAR1B	PTGDS	PRKAB1	PTTG1IP	PPP2R3C	PRPS2	PIM3	PRKAR1B	PRDM2	PPP2R1A	PPP1R7	PHF11	PRKG1	PPP2R5D	PTTG1IP	PLCD3
PRKG1	PTGES3	PRKAR1B	PVT1	PPP2R5B	PRR14	PITPNM2	PRODH	PRELID1	PPP2R2A	PPP2R1A	PHF6	PRODH	PQLC1	PVT1	PLCL1
PRODH	PTPN11	PRODH	PXMP2	PPP2R5D	PRR7	PKD2	PRPF3	PRKAR1B	PPP2R3C	PPP2R2A	PHKB	PRPF3	PRDM2	PXMP2	PLEKHA6
PRPF3	PTPRG	PRPF3	PXN	PQLC1	PRRX1	PKP3	PRPS2	PRKG1	PPP2R5B	PPP2R3C	PI4KA	PRPH2	PRELID1	PXN	PLEKHO1
PRPH2	PTTG1IP	PRPS2	PYCARD	PRDM2	PSMD13	PLAGL2	PRR14	PRODH	PPP2R5D	PPP2R5B	PIGV	PRPS2	PRKAB1	PYCARD	PLIN1
PRPS2	PVT1	PRR14	QKI	PRELID1	PSMD9	PLB1	PRR7	PRPF3	PQLC1	PPP2R5D	PIK3CA	PRR14	PRKAR1B	QKI	PLK1
PRR14	PXMP2	PRR7	QSER1	PRIC285	PSMG1	PLCD3	PSMD13	PRPH2	PRDM2	PQLC1	PIK3R1	PSMD13	PRKG1	QSER1	PLXDC2
PRRX1	PXN	PSMD13	RAB20	PRKAB1	PSPC1	PLXNA3	PSMD9	PRPS2	PRELID1	PRDM2	PIM3	PSMD9	PRODH	RAB20	PLXNA3
PSMD13	PYCARD	PSMD9	RAB24	PRKAR1B	PTEN	PLXNB2	PSMG1	PRR14	PRIC285	PRELID1	PITPNM2	PSMG1	PRPF3	RAB24	PLXNB2
PSMD9	QKI	PSMG1	RAB2B	PRKG1	PTGDS	PMAIP1	PSPC1	PRRX1	PRKAR1B	PRIC285	PKD2	PSPC1	PRPH2	RAB2B	PNMA1
PSMG1	QSER1	PSPC1	RAB35	PRPF3	PTGES3	PNMA1	PTEN	PSMD13	PRPF3	PRKAB1	PLAGL2	PTEN	PRPS2	RAB35	POFUT1
PSPC1	RAB20	PTEN	RAB39B	PRPH2	PTPN11	POFUT1	PTGDS	PSMD9	PRPH2	PRKAR1B	PLCL1	PTGES3	PRR14	RAB39B	POLA2
PTEN	RAB2B	PTGES3	RAB40B	PRPS2	PTPRD	POLA2	PTGES3	PSPC1	PRPS2	PRODH	PLEKHO1	PTPN11	PRRX1	RAB40B	POLE
PTGES3	RAB35	PTPN11	RABL2B	PRR14	PTPRG	POLD4	PTPN11	PTEN	PRR14	PRPF3	PLIN1	PTPRG	PSMD13	RABL2B	POLH
PTPN11	RAB39B	PTPRG	RAC1	PRR7	PTTG1IP	POLR1C	PTPRG	PTGDS	PRR7	PRPS2	PLXDC2	PTTG1IP	PSMD9	RAC1	POLR3E
PTPRD	RAB40B	PTTG1IP	RANBP1	PRRX1	PVT1	POLR2L	PTTG1IP	PTGES3	PRRX1	PRR14	PLXNA3	PVT1	PSMG1	RANBP1	POU5F1B
PTPRG	RABL2B	PVT1	RAP1B	PSMD13	PXMP2	POLR3E	PVT1	PTPN11	PSMD13	PRR7	PMAIP1	PXMP2	PSPC1	RAP1B	PPID
PTTG1IP	RAC1	PXMP2	RAPGEF2	PSMD9	QKI	POP5	PXMP2	PTPRG	PSMD9	PSMD13	PNMA1	PXN	PTEN	RASA3	PPIE
PVT1	RANBP1	PXN	RARB	PSMG1	QSER1	POU5F1B	PXN	PTTG1IP	PSMG1	PSMD9	POFUT1	PYCARD	PTGES3	RB1	PPIEL
PXMP2	RAP1B	PYCARD	RASA3	PSPC1	RAB20	PPARG	QKI	PVT1	PSPC1	PSMG1	POLA2	QSER1	PTPN11	RBBP8	PPIL2
PXN	RAPGEF2	QKI	RASGRF2	PTEN	RAB24	PPID	QSER1	PXN	PTEN	PSPC1	POLD4	RAB20	PTPRD	RBM10	PPM1E
PYCARD	RASA3	QSER1	RASSF6	PTGES3	RAB2B	PPIE	RAB20	QKI	PTGES3	PTEN	POLE	RAB24	PTPRG	RBM33	PPP1R15B
QKI	RB1	RAB20	RB1	PTPN11	RAB35	PPIEL	RAB24	QSER1	PTPN11	PTGDS	POLH	RAB2B	PTTG1IP	RBM5	PPP1R7
QSER1	RBBP8	RAB24	RBBP8	PTPRD	RAB39B	PPIL2	RAB2B	RAB24	PTPRD	PTGES3	POLR2L	RAB35	PVT1	RBM7	PPP2R1A
RAB20	RBM10	RAB2B	RBM10	PTPRG	RAB40B	PPP1R15B	RAB35	RAB2B	PTPRG	PTPN11	POLR3E	RAB40B	PXMP2	RBP1	PPP2R2A
RAB24	RBM33	RAB35	RBM5	PTTG1IP	RABL2B	PPP1R7	RAB39B	RAB35	PTTG1IP	PTPRD	PPID	RABL2B	PXN	RCBTB1	PPP2R5B
RAB2B	RBM5	RAB39B	RBM7	PVT1	RAC1	PPP2R1A	RAB40B	RAB39B	PVT1	PTPRG	PPIEL	RAC1	PYCARD	REL	PPP2R5D
RAB35	RBM7	RAB40B	RBP1	PXMP2	RANBP1	PPP2R2A	RABL2B	RABL2B	PXMP2	PTTG1IP	PPIL2	RANBP1	QKI	RELA	PQLC1
RAB39B	RBP1	RABL2B	RCBTB1	PXN	RAP1B	PPP2R3C	RAC1	RAC1	PXN	PXMP2	PPM1E	RAP1B	QSER1	RFC5	PRDM2
RAB40B	RCBTB1	RAC1	RELA	PYCARD	RAPGEF2	PPP2R5B	RANBP1	RANBP1	PYCARD	PXN	PPP1R15B	RAPGEF2	RAB20	RFX3	PRELID1
RABL2B	REL	RANBP1	RFC5	QKI	RARB	PPP2R5D	RAP1B	RAP1B	QKI	QKI	PPP1R7	RARB	RAB24	RGS14	PRIC285
RAC1	RELA	RAP1B	RFX3	QSER1	RASA3	PQLC1	RAPGEF2	RAPGEF2	QSER1	QSER1	PPP2R1A	RASGRF2	RAB2B	RHEB	PRKAB1
RANBP1	RFC5	RAPGEF2	RGS14	RAB20	RASGRF2	PRDM2	RARB	RARB	RAB24	RAB20	PPP2R2A	RASSF6	RAB35	RHOF	PRKAR1B
RAP1B	RFX3	RASA3	RHEB	RAB24	RASSF6	PRELID1	RASA3	RASA3	RAB2B	RAB24	PPP2R3C	RB1	RAB40B	RIC8A	PRKG1
RAPGEF2	RHEB	RASSF6	RHOF	RAB2B	RB1	PRIC285	RASSF6	RASGRF2	RAB35	RAB2B	PPP2R5B	RBBP8	RABL2B	RILPL1	PRPF3
RARB	RHOF	RB1	RIC8A	RAB35	RBBP8	PRKAB1	RB1	RB1	RAB39B	RAB35	PPP2R5D	RBM10	RAC1	RILPL2	PRPH2
RASA3	RIC8A	RBBP8	RILPL1	RAB39B	RBM10	PRKAR1B	RBBP8	RBBP8	RAB40B	RAB40B	PQLC1	RBM33	RANBP1	RIMBP3	PRPS2
RASGRF2	RILPL1	RBM10	RILPL2	RAB40B	RBM33	PRKG1	RBM10	RBM10	RABL2B	RABL2B	PRDM2	RBM5	RAP1B	RIMBP3C	PRR14
RB1	RILPL2	RBM33	RIMBP3C	RABL2B	RBM5	PRODH	RBM33	RBM33	RAC1	RAC1	PRELID1	RBM7	RAPGEF2	RMND5B	PRR7
RBBP8	RIMBP3	RBM5	RMND5B	RAC1	RBM7	PRR14	RBM5	RBM5	RANBP1	RANBP1	PRIC285	RCBTB1	RARB	RNASEH2C	PRRX1
RBM10	RIMBP3C	RBM7	RNASEH2C	RAP1B	RCBTB1	PRR7	RBM7	RBM7	RAP1B	RAP1B	PRKAB1	REL	RASA3	RNF10	PSPC1
RBM33	RMND5B	RCBTB1	RNF10	RAPGEF2	RELA	PSMD13	RBP1	RBP1	RAPGEF2	RAPGEF2	PRKAR1B	RELA	RASGRF2	RNF115	PTEN
RBM5	RNASEH2C	RELA	RNF115	RASA3	RFC5	PSMD9	RCBTB1	RCBTB1	RARB	RARB	PRKG1	RFC5	RASSF6	RNF130	PTGES3
RBM7	RNF10	RFC5	RNF130	RASGRF2	RFX3	PSPC1	RELA	REL	RASA3	RASA3	PRODH	RFX3	RB1	RNF144B	PTPN11
RCBTB1	RNF115	RFX3	RNF144B	RASSF6	RGS14	PTEN	RFC5	RELA	RASGRF2	RASGRF2	PRPF3	RGS14	RBBP8	RNF32	PTPRD
REL	RNF130	RGS14	RNF32	RB1	RHEB	PTGDS	RFX3	RFC5	RASSF6	RASSF6	PRPH2	RHEB	RBM10	RNF34	PTPRG
RELA	RNF144B	RHEB	RNF34	RBM10	RIC8A	PTGES3	RGS14	RFX3	RB1	RB1	PRPS2	RHOF	RBM33	RNF44	PTTG1IP
RFC5	RNF32	RHOF	RNF44	RBM33	RILPL1	PTPN11	RHEB	RGS14	RBBP8	RBBP8	PRR14	RIC8A	RBM5	RNFT2	PVT1
RGS14	RNF34	RIC8A	RNFT2	RBM5	RILPL2	PTPRD	RHOF	RHEB	RBM10	RBM10	PRRX1	RILPL1	RCBTB1	RNH1	PXN
RHEB	RNF44	RILPL1	RNH1	RBM7	RIMBP3	PTPRG	RIC8A	RIC8A	RBM33	RBM33	PSMD13	RILPL2	REL	RNMTL1	QKI
RHOF	RNFT2	RILPL2	RNMTL1	RCBTB1	RIMBP3C	PTTG1IP	RILPL1	RILPL1	RBM5	RBM5	PSMD9	RIMBP3	RELA	RNPEPL1	QSER1
RIC8A	RNH1	RIMBP3C	RNPEPL1	RELA	RMND5B	PXMP2	RILPL2	RILPL2	RBM7	RBM7	PSMG1	RIMBP3C	RFC5	ROBO1	RAB24
RILPL1	RNMTL1	RMND5B	ROBO1	RFC5	RNASEH2C	PXN	RIMBP3	RIMBP3	RBP1	RBP1	PSPC1	RMND5B	RFX3	ROBO2	RAB2B
RILPL2	RNPEPL1	RNASEH2C	ROBO2	RFX3	RNF10	PYCARD	RIMBP3C	RIMBP3C	RCBTB1	RCBTB1	PTEN	RNASEH2C	RGS14	RPH3AL	RAB35
RIMBP3	ROBO1	RNF10	RPH3AL	RGS14	RNF115	QKI	RMND5B	RMND5B	RELA	RELA	PTGDS	RNF10	RHEB	RPL13	RAB39B
RIMBP3C	ROBO2	RNF115	RPL13	RHEB	RNF130	RAB20	RNASEH2C	RNASEH2C	RFC5	RFC5	PTGES3	RNF115	RIC8A	RPL23AP53	RAB40B
RMND5B	RPH3AL	RNF130	RPL23AP53	RHOF	RNF144B	RAB24	RNF10	RNF10	RFX3	RFX3	PTPN11	RNF130	RILPL1	RPL23AP82	RABL2B
RNASEH2C	RPL13	RNF144B	RPL23AP82	RIC8A	RNF32	RAB2B	RNF115	RNF115	RGS14	RGS14	PTPRD	RNF144B	RILPL2	RPL5	RAC1
RNF10	RPL23AP53	RNF32	RPL5	RILPL1	RNF34	RAB35	RNF130	RNF130	RHEB	RHEB	PTPRG	RNF32	RIMBP3	RPL7L1	RAPGEF2
RNF115	RPL23AP82	RNF34	RPL7L1	RILPL2	RNF44	RAB40B	RNF32	RNF144B	RIC8A	RHOF	PTTG1IP	RNF34	RIMBP3C	RPLP0	RASA3
RNF130	RPL5	RNF44	RPLP0	RIMBP3C	RNFT2	RABL2B	RNF34	RNF34	RILPL1	RIC8A	PVT1	RNF44	RMND5B	RPRD2	RASGRF2
RNF144B	RPL7L1	RNFT2	RPRD2	RMND5B	RNMTL1	RAC1	RNF44	RNF44	RILPL2	RILPL1	PXMP2	RNH1	RNASEH2C	RPS5	RASSF6
RNF32	RPLP0	RNH1	RPS5	RNASEH2C	RNPEPL1	RAP1B	RNFT2	RNFT2	RIMBP3C	RILPL2	PXN	RNMTL1	RNF10	RPSAP58	RB1
RNF34	RPRD2	RNMTL1	RPSAP58	RNF10	ROBO2	RAPGEF2	RNH1	RNH1	RMND5B	RNASEH2C	QKI	RNPEPL1	RNF115	RRN3P1	RBBP8
RNF44	RPS5	RNPEPL1	RRN3P1	RNF115	RPH3AL	RASA3	RNMTL1	RNMTL1	RNASEH2C	RNF10	QSER1	RPH3AL	RNF130	RRN3P3	RBM10
RNH1	RPSAP58	ROBO2	RRN3P3	RNF130	RPL13	RASGRF2	RNPEPL1	RNPEPL1	RNF10	RNF115	RAB20	RPL13	RNF144B	RSF1	RBM33
RNMTL1	RRN3P3	RPH3AL	RSF1	RNF144B	RPL23AP53	RASSF6	ROBO1	ROBO1	RNF115	RNF130	RAB24	RPL23AP53	RNF32	RSRC2	RBM5
RNPEPL1	RSF1	RPL13	RSPH9	RNF32	RPL23AP82	RB1	ROBO2	ROBO2	RNF130	RNF144B	RAB2B	RPL5	RNF34	RTF1	RBP1
ROBO1	RSRC2	RPL23AP53	RSRC2	RNF34	RPL5	RBBP8	RPH3AL	RPH3AL	RNF144B	RNF32	RAB35	RPL7L1	RNFT2	RTN4R	RCBTB1
RPH3AL	RTF1	RPL23AP82	RTF1	RNF44	RPL7L1	RBM10	RPL13	RPL23AP53	RNF32	RNF34	RAB39B	RPLP0	RNH1	RUFY1	REL
RPL23AP53	RTN4R	RPL5	RTN4R	RNFT2	RPLP0	RBM33	RPL23AP53	RPL23AP82	RNF34	RNF44	RAB40B	RPRD2	RNMTL1	RUNX1	RELA
RPL23AP82	RUFY1	RPL7L1	RUFY1	RNH1	RPRD2	RBM5	RPL23AP82	RPL5	RNF44	RNH1	RABL2B	RPS5	RNPEPL1	SAC3D1	RFC5
RPL5	RUNX1	RPLP0	SAC3D1	RNMTL1	RPS5	RBM7	RPL5	RPL7L1	RNFT2	RNMTL1	RAC1	RPSAP58	ROBO1	SAMD4B	RFX3
RPL7L1	SAC3D1	RPRD2	SAMD4B	RNPEPL1	RPSAP58	RCBTB1	RPL7L1	RPLP0	RNH1	RNPEPL1	RAP1B	RRN3P1	ROBO2	SAP30	RGS14
RPLP0	SAMD4B	RPS5	SAP30	RPH3AL	RRN3P1	REL	RPLP0	RPRD2	RNMTL1	ROBO1	RAPGEF2	RRN3P3	RPH3AL	SBF1	RIC8A
RPRD2	SAP30	RPSAP58	SBF1	RPL13	RRN3P3	RELA	RPRD2	RPSAP58	RNPEPL1	ROBO2	RARB	RSF1	RPL13	SBNO1	RILPL1
RPS5	SBF1	RRN3P1	SBNO1	RPL23AP53	RSF1	RFC5	RPS5	RRN3P3	ROBO1	RPH3AL	RASA3	RSPH9	RPL23AP53	SCARF2	RILPL2
RPSAP58	SBNO1	RRN3P3	SCARF2	RPL23AP82	RSPH9	RGS14	RPSAP58	RSF1	RPL13	RPL13	RASGRF2	RSRC2	RPL23AP82	SCCPDH	RIMBP3
RRN3P1	SCARF2	RSF1	SCCPDH	RPL5	RSRC2	RHEB	RRN3P1	RSPH9	RPL23AP53	RPL23AP53	RB1	RTF1	RPL5	SCO2	RIMBP3C
RRN3P3	SCCPDH	RSPH9	SCO2	RPL7L1	RTF1	RHOF	RRN3P3	RSRC2	RPL23AP82	RPL23AP82	RBBP8	RTN4R	RPL7L1	SCYL1	RMND5B
RSF1	SCO2	RSRC2	SCYL1	RPLP0	RUFY1	RIC8A	RSF1	RTF1	RPL5	RPL5	RBM10	RUFY1	RPLP0	SDC3	RNASEH2C
RSPH9	SCYL1	RTF1	SDC3	RPRD2	RUNX1	RILPL1	RSPH9	RTN4R	RPL7L1	RPL7L1	RBM33	RUNX1	RPS5	SDF2L1	RNF10
RSRC2	SDC3	RTN4R	SDF2L1	RPS5	SAC3D1	RILPL2	RSRC2	RUFY1	RPLP0	RPLP0	RBM5	SAC3D1	RPSAP58	SDK1	RNF115
RTF1	SDF2L1	RUFY1	SDK1	RPSAP58	SAMD4B	RIMBP3	RTF1	RUNX1	RPRD2	RPRD2	RBM7	SAMD4B	RRN3P1	SELO	RNF130
RUFY1	SDK1	RUNX1	SELO	RRN3P1	SAP30	RIMBP3C	RTN4R	SAC3D1	RPS5	RPS5	RBP1	SBF1	RRN3P3	SEMA3F	RNF144B
RUNX1	SELO	SAC3D1	SEMA3F	RRN3P3	SBF1	RMND5B	RUFY1	SAMD4B	RPSAP58	RPSAP58	RCBTB1	SBNO1	RSF1	SEMA4B	RNF34
SAC3D1	SEMA3F	SAMD4B	SEMA4B	RSF1	SBNO1	RNASEH2C	SAC3D1	SAP30	RRN3P1	RRN3P1	RELA	SCARF2	RSPH9	SEMA4C	RNF44
SAMD4B	SEMA4B	SAP30	SEMA4C	RSRC2	SCARF2	RNF10	SAMD4B	SBF1	RRN3P3	RRN3P3	RFC5	SCCPDH	RSRC2	2002-09-01	RNFT2
SAP30	SEMA4C	SBF1	2002-09-01	RTF1	SCCPDH	RNF115	SAP30	SBNO1	RSF1	RSF1	RFX3	SCO2	RTF1	2005-09-01	RNH1
SBF1	2002-09-01	SBNO1	2005-09-01	RUFY1	SCYL1	RNF130	SBF1	SCARF2	RSRC2	RSPH9	RGS14	SCYL1	RUFY1	SERF1A	RNMTL1
SBNO1	2005-09-01	SCCPDH	SERF1A	RUNX1	SDC3	RNF144B	SBNO1	SCCPDH	RTF1	RSRC2	RHEB	SDF2L1	RUNX1	SETD1B	RNPEPL1
SCARF2	SERF1A	SCO2	SETD1B	SAC3D1	SDF2L1	RNF32	SCO2	SCO2	RTN4R	RTF1	RHOF	SDK1	SAC3D1	SETD2	ROBO1
SCCPDH	SETD1B	SCYL1	SETD2	SAMD4B	SDK1	RNF34	SCYL1	SCYL1	RUFY1	RTN4R	RIC8A	SELO	SAP30	SETD8	ROBO2
SCO2	SETD2	SDC3	SETD8	SAP30	SELO	RNF44	SDC3	SDC3	RUNX1	RUFY1	RILPL1	SEMA3F	SBF1	SETDB1	RPL23AP53
SCYL1	SETD8	SDF2L1	SETDB1	SBF1	SEMA3F	RNH1	SDF2L1	SDF2L1	SAC3D1	SAC3D1	RILPL2	SEMA4B	SBNO1	SETDB2	RPL7L1
SDC3	SETDB1	SELO	SFI1	SBNO1	SEMA4C	RNMTL1	SDK1	SDK1	SAMD4B	SAMD4B	RIMBP3	SEMA4C	SCCPDH	SFI1	RPRD2
SELO	SETDB2	SEMA3F	SFN	SCARF2	2002-09-01	RNPEPL1	SELO	SELO	SAP30	SAP30	RIMBP3C	2002-09-01	SCO2	SFN	RRN3P1
SEMA3F	SFI1	SEMA4C	SFXN1	SCCPDH	2005-09-01	ROBO2	SEMA3F	SEMA3F	SBF1	SBF1	RMND5B	SETD1B	SCYL1	SFXN1	RRN3P3
SEMA4B	SFN	2002-09-01	SGK196	SCO2	SERF1A	RPH3AL	SEMA4B	SEMA4B	SBNO1	SBNO1	RNF10	SETD2	SDF2L1	SGK196	RSF1
SEMA4C	SFXN1	SERF1A	SGPP2	SCYL1	SETD1B	RPL13	SEMA4C	SEMA4C	SCCPDH	SCARF2	RNF115	SETD8	SDK1	SGPP2	RSRC2
2002-09-01	SGK196	SETD1B	SH3BGR	SDC3	SETD2	RPL23AP53	2002-09-01	2002-09-01	SCO2	SCO2	RNF130	SETDB1	SELO	SH3BGR	RTF1
2005-09-01	SGPP2	SETD2	SH3YL1	SDF2L1	SETD8	RPL23AP82	2005-09-01	2005-09-01	SCYL1	SCYL1	RNF144B	SETDB2	SEMA3F	SH3YL1	RTN4R
SERF1A	SH3BGR	SETD8	SIGIRR	SELO	SETDB1	RPL5	SERF1A	SERF1A	SDC3	SDC3	RNF32	SFI1	SEMA4B	SIGIRR	RUFY1
SETD1B	SH3YL1	SETDB1	SIPA1	SEMA3F	SETDB2	RPLP0	SETD1B	SETD1B	SELO	SDF2L1	RNF34	SFN	SEMA4C	SIPA1	RUNX1
SETD2	SIGIRR	SETDB2	SIRT3	SEMA4C	SFI1	RPRD2	SETD2	SETD2	SEMA3F	SDK1	RNF44	SFXN1	2002-09-01	SIRT3	SAC3D1
SETD8	SIPA1	SFI1	SIRT4	2002-09-01	SFXN1	RPS5	SETD8	SETD8	SEMA4C	SELO	RNH1	SGK196	2005-09-01	SIRT4	SAMD4B
SETDB1	SIRT3	SFXN1	SIVA1	SERF1A	SH3BGR	RPSAP58	SETDB1	SETDB1	2002-09-01	SEMA4B	RNMTL1	SGPP2	SERF1A	SIVA1	SAP30
SETDB2	SIRT4	SGPP2	SKAP1	SETD1B	SH3YL1	RRN3P1	SETDB2	SETDB2	2005-09-01	SEMA4C	RNPEPL1	SH3YL1	SETD2	SKAP1	SBF1
SFI1	SIVA1	SH3BGR	SLBP	SETD2	SHANK3	RRN3P3	SFI1	SFI1	SERF1A	2002-09-01	ROBO1	SHANK3	SETD8	SLBP	SBNO1
SFXN1	SLBP	SH3YL1	SLC12A2	SETDB1	SIGIRR	RSF1	SFN	SFXN1	SETD1B	SERF1A	ROBO2	SIGIRR	SETDB1	SLC12A2	SCARF2
SGK196	SLC12A2	SHANK3	SLC12A7	SETDB2	SIPA1	RSPH9	SFXN1	SGK196	SETD2	SETD1B	RPL23AP53	SIPA1	SETDB2	SLC12A7	SCCPDH
SGPP2	SLC12A7	SIGIRR	SLC22A20	SFI1	SIRT3	RSRC2	SGPP2	SGPP2	SETD8	SETD2	RPL23AP82	SIRT3	SFI1	SLC22A20	SCYL1
SHANK3	SLC22A20	SIPA1	SLC24A3	SH3BGR	SIRT4	RTF1	SH3YL1	SH3BGR	SETDB1	SETD8	RPL5	SIRT4	SFN	SLC24A3	SDC3
SIPA1	SLC24A3	SIRT3	SLC25A1	SH3YL1	SIVA1	RUFY1	SHANK3	SHANK3	SETDB2	SETDB1	RPL7L1	SIVA1	SFXN1	SLC25A1	SELO
SIRT3	SLC25A1	SIRT4	SLC25A4	SHANK3	SKAP1	RUNX1	SIGIRR	SIGIRR	SFI1	SETDB2	RPRD2	SKAP1	SGK196	SLC25A4	SEMA3F
SIRT4	SLC25A4	SIVA1	SLC25A45	SIGIRR	SLBP	SAMD4B	SIPA1	SIPA1	SFXN1	SFI1	RPS5	SLBP	SH3BGR	SLC25A45	SEMA4C
SIVA1	SLC25A45	SKAP1	SLC27A5	SIPA1	SLC12A2	SBF1	SIRT3	SIRT3	SGK196	SFN	RRN3P1	SLC12A2	SH3YL1	SLC27A5	2002-09-01
SKAP1	SLC27A5	SLBP	SLC39A2	SIRT3	SLC12A7	SCARF2	SIRT4	SIRT4	SH3BGR	SFXN1	RSF1	SLC12A7	SHANK3	SLC39A2	2005-09-01
SLBP	SLC39A2	SLC12A2	SLC6A12	SIRT4	SLC25A1	SCCPDH	SIVA1	SIVA1	SH3YL1	SGPP2	RSPH9	SLC22A20	SIGIRR	SLC7A4	SERF1A
SLC12A2	SLC7A4	SLC12A7	SLC7A4	SIVA1	SLC25A4	SCO2	SLBP	SKAP1	SHANK3	SH3YL1	RSRC2	SLC25A1	SIPA1	SLC7A5P2	SETD1B
SLC12A7	SLC7A5P2	SLC25A1	SLMO2	SKAP1	SLC25A45	SCYL1	SLC12A7	SLBP	SIGIRR	SHANK3	RTF1	SLC25A45	SIRT3	SLMO2	SETD2
SLC22A20	SLMO2	SLC25A4	SMAD3	SLBP	SLC27A5	SDC3	SLC22A20	SLC12A7	SIPA1	SIPA1	RTN4R	SLC39A2	SIRT4	SMAD3	SETD8
SLC24A3	SMAD3	SLC25A45	SMAD4	SLC12A2	SLC6A12	SDF2L1	SLC25A1	SLC22A20	SIRT3	SIRT3	RUFY1	SLC7A4	SIVA1	SMAD4	SETDB1
SLC25A1	SMAD4	SLC27A5	SMARCA4	SLC12A7	SLC7A4	SDK1	SLC25A4	SLC24A3	SIRT4	SIRT4	RUNX1	SLC7A5P2	SKAP1	SMARCA4	SETDB2
SLC25A4	SMARCA4	SLC6A12	SMN2	SLC24A3	SLC7A5P2	SELO	SLC25A45	SLC25A1	SIVA1	SIVA1	SAC3D1	SLMO2	SLBP	SMN2	SFI1
SLC25A45	SMN2	SLC7A4	SMYD3	SLC25A1	SLMO2	SEMA3F	SLC27A5	SLC25A4	SKAP1	SLBP	SAMD4B	SMAD3	SLC12A2	SMYD3	SFXN1
SLC27A5	SMYD3	SLC7A5P2	SNAP29	SLC25A4	SMAD4	SEMA4B	SLC39A2	SLC25A45	SLBP	SLC12A7	SAP30	SMAD4	SLC12A7	SNAP29	SGK196
SLC39A2	SNAP29	SLMO2	SNED1	SLC25A45	SMARCA4	SEMA4C	SLC6A12	SLC6A12	SLC22A20	SLC22A20	SBF1	SMARCA4	SLC22A20	SNED1	SH3BGR
SLC7A5P2	SNED1	SMAD4	SNRNP35	SLC6A12	SMN2	2002-09-01	SLC7A4	SLC7A5P2	SLC25A1	SLC25A1	SBNO1	SMN2	SLC24A3	SNRNP35	SH3YL1
SLMO2	SNRNP35	SMARCA4	SNRPN	SLC7A4	SMYD3	SERF1A	SLC7A5P2	SMAD3	SLC25A4	SLC25A4	SCARF2	SMYD3	SLC25A1	SNRPN	SHANK3
SMAD3	SNRPN	SMN2	SNURF	SLC7A5P2	SNAP29	SETD1B	SLMO2	SMAD4	SLC25A45	SLC39A2	SCO2	SNAP29	SLC25A4	SNURF	SIGIRR
SMAD4	SNURF	SMYD3	SNX15	SLMO2	SNED1	SETD2	SMAD3	SMARCA4	SLC27A5	SLC6A12	SCYL1	SNED1	SLC25A45	SNX15	SIPA1
SMARCA4	SNX15	SNAP29	SNX25	SMAD4	SNRNP35	SETD8	SMAD4	SMN2	SLC39A2	SLC7A5P2	SDC3	SNRNP35	SLC27A5	SNX25	SIRT3
SMN2	SNX25	SNED1	SOX13	SMARCA4	SNRPN	SETDB1	SMARCA4	SMYD3	SLC7A4	SLMO2	SEMA4C	SNX15	SLC39A2	SOX13	SLBP
SMYD3	SOX13	SNRNP35	SOX17	SMN2	SNURF	SETDB2	SMN2	SNAP29	SLC7A5P2	SMAD3	2002-09-01	SNX25	SLC7A5P2	SOX4	SLC12A2
SNAP29	SOX4	SNRPN	SOX4	SMYD3	SNX15	SFI1	SNAP29	SNED1	SLMO2	SMAD4	SERF1A	SOX13	SLMO2	SPATA12	SLC12A7
SNED1	SPATA12	SNURF	SPATA12	SNAP29	SNX25	SFXN1	SNRNP35	SNRNP35	SMAD3	SMARCA4	SETD1B	SOX17	SMAD3	SPATA2L	SLC22A20
SNRNP35	SPATA2L	SNX15	SPATA2L	SNED1	SOX13	SGPP2	SNRPN	SNRPN	SMAD4	SMN2	SETD2	SOX4	SMAD4	SPG7	SLC24A3
SNRPN	SPG7	SNX25	SPG7	SNRNP35	SOX17	SH3YL1	SNURF	SNURF	SMARCA4	SNAP29	SETDB1	SPATA12	SMARCA4	SPIRE2	SLC25A1
SNURF	SPIRE2	SOX13	SPIRE2	SNRPN	SOX4	SHANK3	SNX15	SNX15	SMN2	SNRNP35	SETDB2	SPATA2L	SMN2	SPON2	SLC25A45
SNX15	SPPL3	SOX17	SPON2	SNURF	SPATA12	SIGIRR	SNX25	SNX25	SMYD3	SNRPN	SFXN1	SPG7	SMYD3	SPPL3	SLC39A2
SNX25	SPRN	SOX4	SPPL3	SNX15	SPATA2L	SIPA1	SOX13	SOX13	SNAP29	SNURF	SGK196	SPIRE2	SNAP29	SPRN	SLC6A12
SOX13	SQSTM1	SPATA12	SPRN	SNX25	SPG7	SIRT3	SOX4	SOX17	SNRNP35	SNX15	SGPP2	SPON2	SNED1	SQSTM1	SLC7A4
SPATA12	SRP19	SPATA2L	SQSTM1	SOX13	SPIRE2	SIVA1	SPATA12	SOX4	SNRPN	SNX25	SH3BGR	SPPL3	SNRNP35	SRP19	SLC7A5P2
SPATA2L	SRXN1	SPG7	SRP19	SOX17	SPPL3	SKAP1	SPATA2L	SPATA2L	SNURF	SOX17	SHANK3	SPRN	SNRPN	SRXN1	SMAD3
SPG7	SSSCA1	SPIRE2	SRXN1	SOX4	SPRN	SLBP	SPG7	SPG7	SNX15	SOX4	SIGIRR	SQSTM1	SNURF	SSSCA1	SMAD4
SPON2	ST7L	SPPL3	SSSCA1	SPATA12	SQSTM1	SLC12A7	SPIRE2	SPPL3	SOX13	SPATA12	SIPA1	SRP19	SNX15	ST7L	SMARCA4
SPPL3	STK11	SPRN	ST7L	SPATA2L	SRP19	SLC22A20	SPON2	SPRN	SOX17	SPATA2L	SIRT3	SRXN1	SNX25	STK11	SMN2
SQSTM1	STK25	SQSTM1	STC1	SPG7	SSSCA1	SLC25A1	SPPL3	SQSTM1	SOX4	SPG7	SIRT4	SSSCA1	SOX4	STK25	SNAP29
SRP19	STK35	SRP19	STK11	SPIRE2	ST7L	SLC25A4	SPRN	SRP19	SPATA12	SPON2	SIVA1	ST7L	SPATA2L	STK35	SNED1
SRXN1	STRC	SRXN1	STK25	SPON2	STC1	SLC25A45	SQSTM1	SRXN1	SPATA2L	SPPL3	SKAP1	STC1	SPG7	STRC	SNRNP35
SSSCA1	STX16	SSSCA1	STK35	SPPL3	STK11	SLC39A2	SRP19	SSSCA1	SPG7	SPRN	SLBP	STK11	SPIRE2	STX16	SNURF
ST7L	SUDS3	ST7L	STRC	SPRN	STK25	SLC6A12	SRXN1	ST7L	SPON2	SQSTM1	SLC12A2	STK25	SPON2	SUDS3	SNX15
STK11	SUN1	STK11	STX16	SQSTM1	STK35	SLC7A4	SSSCA1	STC1	SPPL3	SRP19	SLC12A7	STK35	SPPL3	SUN1	SNX25
STK25	SVIL	STK25	SUDS3	SRP19	STRC	SLC7A5P2	ST7L	STK11	SPRN	SRXN1	SLC24A3	STRC	SPRN	SVIL	SOX13
STK35	SYN1	STK35	SUN1	SSSCA1	STX16	SLMO2	STK11	STK25	SQSTM1	SSSCA1	SLC25A4	STX16	SQSTM1	SYN1	SOX17
STX16	SYT8	STRC	SVIL	ST7L	SUDS3	SMAD3	STK25	STK35	SRP19	ST7L	SLC25A45	SUDS3	SRP19	SYT8	SOX4
SUDS3	SYVN1	STX16	SYN1	STC1	SUN1	SMAD4	STK35	STRC	SRXN1	STK11	SLC6A12	SUN1	SRXN1	SYVN1	SPATA12
SUN1	TACC3	SUDS3	SYNM	STK11	SVIL	SMN2	STRC	STX16	SSSCA1	STK25	SLC7A5P2	SVIL	SSSCA1	TACC3	SPATA2L
SVIL	TAF4	SUN1	SYT8	STK25	SYN1	SNAP29	STX16	SUDS3	ST7L	STK35	SLMO2	SYT8	ST7L	TAF4	SPG7
SYN1	TAF4B	SYN1	SYVN1	STK35	SYNM	SNED1	SUDS3	SUN1	STC1	STRC	SMAD4	SYVN1	STC1	TAF4B	SPON2
SYNM	TANC2	SYVN1	TACC3	STRC	SYVN1	SNRNP35	SUN1	SVIL	STK11	STX16	SMARCA4	TACC3	STK11	TANC2	SPPL3
SYVN1	TAOK3	TACC3	TAF4	STX16	TACC3	SNRPN	SVIL	SYNM	STK25	SUDS3	SMN2	TAF4	STK25	TAOK3	SPRN
TACC3	TBC1D9B	TAF4	TANC2	SUDS3	TAF4	SNURF	SYN1	SYT8	STK35	SUN1	SNAP29	TAF4B	STK35	TBC1D9B	SRP19
TAF4	TBCC	TAF4B	TBC1D9B	SUN1	TAF4B	SNX15	SYT8	SYVN1	STRC	SVIL	SNED1	TANC2	STX16	TBCC	SSSCA1
TAF4B	TBCD	TANC2	TBCC	SYN1	TANC2	SNX25	SYVN1	TACC3	STX16	SYN1	SNRPN	TAOK3	SUDS3	TBCD	ST7L
TANC2	TBL1X	TAOK3	TBCD	SYT8	TAOK3	SOX13	TACC3	TAF4	SUDS3	SYT8	SNURF	TBC1D9B	SUN1	TBL1X	STC1
TAOK3	TBX1	TBC1D9B	TBL1X	SYVN1	TBC1D9B	SOX17	TAF4	TAF4B	SUN1	SYVN1	SNX15	TBCC	SVIL	TBX1	STK11
TBC1D9B	TBX3	TBCC	TBX1	TACC3	TBCC	SPATA12	TAF4B	TANC2	SVIL	TACC3	SNX25	TBCD	SYNM	TBX3	STK25
TBCC	TCF25	TBCD	TBX3	TAF4	TBCD	SPATA2L	TAOK3	TAOK3	SYN1	TAF4	SOX13	TBL1X	SYT8	TCF25	STK35
TBCD	TCF3	TBL1X	TCF25	TANC2	TBL1X	SPG7	TBC1D9B	TBC1D9B	SYNM	TAF4B	SOX17	TBX1	SYVN1	TCF3	STRC
TBL1X	TCF7	TBX3	TCF3	TAOK3	TBX3	SPPL3	TBCC	TBCC	SYVN1	TAOK3	SPATA12	TBX3	TACC3	TCF7	STX16
TBX1	TCF7L2	TCF25	TCF7	TBC1D9B	TCF25	SPRN	TBCD	TBCD	TACC3	TBC1D9B	SPATA2L	TCF25	TANC2	TCF7L2	SUDS3
TBX3	TCTN2	TCF3	TCF7L2	TBCC	TCF3	SQSTM1	TBL1X	TBL1X	TAF4	TBCC	SPG7	TCF3	TAOK3	TCTN2	SUN1
TCF25	TERT	TCF7	TCTN2	TBCD	TCF7	SRP19	TCF25	TBX1	TAF4B	TBCD	SPON2	TCF7	TBC1D9B	TERT	SVIL
TCF3	TET2	TCF7L2	TERT	TBX3	TCF7L2	SRXN1	TCF3	TCF25	TAOK3	TBL1X	SPPL3	TCF7L2	TBCD	TET2	SYN1
TCF7L2	TFB2M	TCTN2	TFB2M	TCF25	TCTN2	SSSCA1	TCF7	TCF3	TBC1D9B	TCF25	SQSTM1	TCTN2	TBL1X	TFB2M	SYNM
TCTN2	TFDP1	TERT	TFDP1	TCF3	TERT	ST7L	TCF7L2	TCTN2	TBCC	TCF3	SRP19	TERT	TBX1	TFDP1	SYVN1
TERT	TGFBR2	TESC	TGFBR2	TCF7	TESC	STC1	TCTN2	TERT	TBCD	TCF7	SRXN1	TESC	TBX3	TH1L	TACC3
TET2	TH1L	TET2	TH1L	TCF7L2	TET2	STK11	TERT	TET2	TBL1X	TCF7L2	SSSCA1	TET2	TCF25	THAP4	TAF4
TFB2M	THAP4	TFB2M	THAP4	TCTN2	TFB2M	STK25	TESC	TFB2M	TBX3	TCTN2	ST7L	TFB2M	TCF3	THAP7	TAF4B
TFDP1	THAP7	TFDP1	THAP7	TERT	TFDP1	STK35	TET2	TFDP1	TCF25	TERT	STC1	TFDP1	TCF7L2	THOC3	TANC2
TGFBR2	THOC3	TGFBR2	THOC3	TESC	TGFBR2	STRC	TFB2M	TGFBR2	TCF3	TESC	STK11	TGFBR2	TCTN2	THSD4	TAOK3
TH1L	THSD4	TH1L	THSD4	TET2	TH1L	STX16	TFDP1	TH1L	TCF7	TET2	STK25	TH1L	TERT	TIGD3	TBC1D9B
THAP4	TIGD3	THAP4	TIGD3	TFB2M	THAP4	SUDS3	TGFBR2	THAP4	TCF7L2	TFB2M	STK35	THAP4	TESC	TIGD5	TBCC
THAP7	TIGD5	THAP7	TIGD5	TFDP1	THAP7	SUN1	TH1L	THAP7	TCTN2	TFDP1	STRC	THAP7	TET2	TIMM22	TBCD
THOC3	TIMM22	THOC3	TIMM22	TGFBR2	THOC3	SYN1	THAP4	THOC3	TERT	TGFBR2	STX16	THOC3	TFB2M	TJAP1	TBL1X
TIGD3	TJAP1	THSD4	TJAP1	TH1L	THSD4	SYVN1	THAP7	THSD4	TET2	TH1L	SUDS3	THSD4	TFDP1	TJP1	TBX3
TIGD5	TJP1	TIGD3	TJP1	THAP4	TIGD3	TAF4	THOC3	TIGD3	TFB2M	THAP4	SUN1	TIGD5	TGFBR2	TM7SF2	TCF25
TIMM22	TM7SF2	TIGD5	TM7SF2	THAP7	TIGD5	TANC2	TIGD3	TIGD5	TFDP1	THAP7	SVIL	TIMM22	TH1L	TMCO3	TCF3
TJAP1	TMCO3	TIMM22	TMCO3	THSD4	TIMM22	TAOK3	TIGD5	TIMM22	TH1L	THOC3	SYN1	TJAP1	THAP4	TMED2	TCF7
TJP1	TMED2	TJAP1	TMED2	TIGD5	TJAP1	TBC1D9B	TIMM22	TJAP1	THAP4	TIGD5	SYNM	TJP1	THAP7	TMED9	TCF7L2
TMCO3	TMED9	TJP1	TMED9	TIMM22	TJP1	TBCC	TJAP1	TJP1	THAP7	TIMM22	SYVN1	TM7SF2	THOC3	TMEM120B	TCTN2
TMED2	TMEM120B	TM7SF2	TMEM120B	TJAP1	TM7SF2	TBCD	TJP1	TM7SF2	THOC3	TJAP1	TAF4	TMCO3	TIGD3	TMEM126B	TERT
TMED9	TMEM126B	TMCO3	TMEM126B	TJP1	TMCO3	TBL1X	TM7SF2	TMCO3	THSD4	TJP1	TAF4B	TMED2	TIMM22	TMEM129	TET2
TMEM120B	TMEM129	TMED2	TMEM129	TM7SF2	TMED2	TCF25	TMED2	TMED2	TIGD3	TMED2	TAOK3	TMED9	TJAP1	TMEM160	TFDP1
TMEM126B	TMEM160	TMED9	TMEM132E	TMCO3	TMED9	TCF3	TMED9	TMED9	TIGD5	TMED9	TBC1D9B	TMEM120B	TJP1	TMEM185A	TGFBR2
TMEM129	TMEM185A	TMEM120B	TMEM160	TMED2	TMEM120B	TCTN2	TMEM120B	TMEM120B	TIMM22	TMEM120B	TBCC	TMEM126B	TMCO3	TMEM187	TH1L
TMEM132E	TMEM187	TMEM126B	TMEM185A	TMED9	TMEM126B	TESC	TMEM126B	TMEM126B	TJAP1	TMEM126B	TBCD	TMEM129	TMED2	TMEM191A	THAP4
TMEM160	TMEM191A	TMEM129	TMEM187	TMEM120B	TMEM129	TET2	TMEM129	TMEM129	TJP1	TMEM129	TBL1X	TMEM160	TMED9	TMEM80	THOC3
TMEM185A	TMEM80	TMEM132E	TMEM191A	TMEM126B	TMEM132E	TFB2M	TMEM132E	TMEM132E	TMCO3	TMEM132E	TCF25	TMEM185A	TMEM120B	TMLHE	THSD4
TMEM187	TMLHE	TMEM160	TMEM233	TMEM129	TMEM160	TGFBR2	TMEM160	TMEM185A	TMED2	TMEM160	TCF3	TMEM187	TMEM126B	TMX3	TIGD3
TMEM191A	TMX3	TMEM185A	TMEM80	TMEM132E	TMEM185A	THAP4	TMEM185A	TMEM187	TMED9	TMEM185A	TCF7	TMEM191A	TMEM129	TNNI2	TIGD5
TMEM233	TNNI2	TMEM187	TMLHE	TMEM160	TMEM187	THAP7	TMEM187	TMEM233	TMEM120B	TMEM187	TCF7L2	TMEM233	TMEM132E	TNRC18	TIMM22
TMEM80	TNRC18	TMEM191A	TMX3	TMEM185A	TMEM191A	THOC3	TMEM191A	TMEM80	TMEM126B	TMEM191A	TCTN2	TMEM80	TMEM185A	TNRC6A	TJAP1
TMLHE	TNRC6A	TMEM233	TNFRSF9	TMEM187	TMEM233	THSD4	TMEM233	TMLHE	TMEM129	TMEM233	TET2	TMLHE	TMEM187	TOM1L2	TJP1
TMX3	TNXB	TMEM80	TNNI2	TMEM191A	TMEM80	TIGD3	TMEM80	TMX3	TMEM160	TMEM80	TFB2M	TMX3	TMEM191A	TOX	TM7SF2
TNFRSF9	TOM1L2	TMLHE	TNRC18	TMEM233	TMLHE	TIGD5	TMLHE	TNFRSF9	TMEM185A	TMLHE	TFDP1	TNFRSF9	TMEM233	TP53	TMCO3
TNNI2	TOX	TMX3	TNRC6A	TMEM80	TMX3	TIMM22	TMX3	TNNI2	TMEM187	TMX3	TGFBR2	TNNI2	TMEM80	TRABD	TMED9
TNRC18	TP53	TNRC18	TNXB	TMLHE	TNRC18	TJAP1	TNFRSF9	TNRC18	TMEM191A	TNFRSF9	THAP4	TNRC18	TMLHE	TRAF3	TMEM120B
TNRC6A	TRABD	TNRC6A	TOM1L2	TMX3	TNRC6A	TJP1	TNNI2	TNRC6A	TMEM80	TNNI2	THSD4	TNRC6A	TMX3	TRIAP1	TMEM129
TNXB	TRAF3	TOM1L2	TP53	TNRC18	TNXB	TM7SF2	TNRC18	TNXB	TMLHE	TNRC18	TIGD5	TNXB	TNFRSF9	TRIM28	TMEM132E
TOM1L2	TRIAP1	TOX	TRABD	TNRC6A	TOX	TMCO3	TNRC6A	TOM1L2	TMX3	TNRC6A	TIMM22	TOM1L2	TNNI2	TRIM33	TMEM185A
TP53	TRIM28	TP53	TRAF3	TNXB	TP53	TMED2	TOX	TP53	TNRC18	TNXB	TJAP1	TP53	TNRC18	TRIM4	TMEM187
TRABD	TRIM33	TRABD	TRIAP1	TOM1L2	TRABD	TMED9	TP53	TRABD	TNRC6A	TOM1L2	TJP1	TRABD	TNRC6A	TRIM41	TMEM233
TRAF3	TRIM4	TRAF3	TRIM28	TOX	TRAF3	TMEM120B	TRABD	TRAF3	TOM1L2	TOX	TMCO3	TRAF3	TNXB	TRIM44	TMEM80
TRIAP1	TRIM41	TRIAP1	TRIM4	TP53	TRIAP1	TMEM126B	TRAF3	TRIAP1	TP53	TP53	TMED2	TRIAP1	TOM1L2	TRIM52	TMLHE
TRIM28	TRIM44	TRIM28	TRIM41	TRABD	TRIM28	TMEM129	TRIAP1	TRIM28	TRABD	TRABD	TMED9	TRIM28	TRABD	TRIT1	TMX3
TRIM33	TRIM52	TRIM33	TRIM44	TRAF3	TRIM33	TMEM160	TRIM28	TRIM33	TRAF3	TRAF3	TMEM120B	TRIM33	TRAF3	TRMT2A	TNRC18
TRIM4	TRIT1	TRIM4	TRIM52	TRIAP1	TRIM4	TMEM185A	TRIM33	TRIM4	TRIAP1	TRIAP1	TMEM126B	TRIM4	TRIAP1	TSC1	TNRC6A
TRIM41	TRMT2A	TRIM41	TRIM7	TRIM28	TRIM41	TMEM187	TRIM4	TRIM41	TRIM28	TRIM28	TMEM132E	TRIM41	TRIM28	TSPAN17	TNXB
TRIM44	TSC1	TRIM44	TRIT1	TRIM33	TRIM44	TMEM191A	TRIM41	TRIM44	TRIM33	TRIM33	TMEM185A	TRIM44	TRIM33	TSPAN31	TOM1L2
TRIM52	TSPAN17	TRIM52	TRMT2A	TRIM4	TRIM52	TMEM233	TRIM44	TRIM52	TRIM4	TRIM4	TMEM187	TRIM52	TRIM4	TTLL13	TP53
TRIM7	TSPAN31	TRIT1	TSC1	TRIM41	TRIT1	TMEM80	TRIM52	TRIT1	TRIM41	TRIM41	TMEM233	TRIM7	TRIM41	TUBA8	TRABD
TRIT1	TTLL13	TRMT2A	TSPAN17	TRIM44	TRMT2A	TMLHE	TRIM7	TRMT2A	TRIM44	TRIM44	TMEM80	TRIT1	TRIM44	TUBB1	TRAF3
TRMT2A	TUBB1	TSC1	TSPAN31	TRIM52	TSC1	TMX3	TRIT1	TSC1	TRIM52	TRIM52	TMLHE	TRMT2A	TRIM52	TUBB2A	TRIM28
TSC1	TUBB2A	TSPAN17	TSPAN4	TRIT1	TSPAN17	TNRC18	TRMT2A	TSPAN17	TRIM7	TRIM7	TMX3	TSC1	TRIM7	TUBB2B	TRIM33
TSPAN17	TUBB2B	TSPAN31	TTC38	TRMT2A	TSPAN31	TNRC6A	TSC1	TSPAN31	TRIT1	TRIT1	TNFRSF9	TSPAN17	TRIT1	TUBB3	TRIM4
TSPAN31	TUBB3	TSPAN4	TTLL13	TSC1	TSPAN4	TNXB	TSPAN17	TSPAN4	TRMT2A	TRMT2A	TNRC18	TSPAN31	TRMT2A	TUBB8	TRIM41
TSPAN4	TUBB8	TTC38	TUBA8	TSPAN17	TTC38	TOM1L2	TSPAN31	TTLL13	TSC1	TSC1	TNRC6A	TSPAN4	TSC1	TUBBP5	TRIM44
TTC38	TUBBP5	TTLL13	TUBB2A	TSPAN31	TTLL13	TRABD	TSPAN4	TUBA8	TSPAN17	TSPAN17	TNXB	TTC38	TSPAN17	TUBD1	TRIM52
TTLL13	TUBD1	TUBA8	TUBB2B	TSPAN4	TUBA8	TRAF3	TTC38	TUBB1	TSPAN31	TSPAN31	TOX	TTLL13	TSPAN31	TUBGCP6	TRIT1
TUBA8	TUBGCP6	TUBB1	TUBB3	TTC38	TUBB1	TRIAP1	TTLL13	TUBB2A	TTC38	TSPAN4	TP53	TUBA8	TSPAN4	TUSC3	TRMT2A
TUBB1	TUSC3	TUBB8	TUBB8	TTLL13	TUBB2B	TRIM28	TUBA8	TUBB2B	TTLL13	TTC38	TRAF3	TUBB8	TTC38	TWF1	TSC1
TUBB2A	TWF1	TUBBP5	TUBBP5	TUBA8	TUBB8	TRIM33	TUBB1	TUBB3	TUBA8	TTLL13	TRIAP1	TUBBP5	TTLL13	TXNL4A	TSPAN17
TUBB8	TXNL4A	TUBD1	TUBD1	TUBB1	TUBBP5	TRIM4	TUBB2A	TUBB8	TUBB1	TUBA8	TRIM28	TUBD1	TUBB1	TXNRD2	TTC38
TUBBP5	TXNRD2	TUBGCP6	TUSC3	TUBB3	TUBD1	TRIM41	TUBB3	TUBBP5	TUBB8	TUBB1	TRIM33	TUBGCP6	TUBB2A	TYMP	TTLL13
TUBD1	TYMP	TUSC3	TWF1	TUBB8	TUBGCP6	TRIM44	TUBB8	TUBD1	TUBD1	TUBB2B	TRIM4	TUSC3	TUBB2B	TYMS	TUBA8
TUBGCP6	TYMS	TWF1	TXNL4A	TUBD1	TUSC3	TRIM52	TUBD1	TUBGCP6	TUBGCP6	TUBB3	TRIM41	TWF1	TUBB3	U2AF1	TUBB1
TUSC3	U2AF1	TXNL4A	TXNRD2	TUBGCP6	TWF1	TRIM7	TUBGCP6	TUSC3	TUSC3	TUBD1	TRIM44	TXNL4A	TUBB8	UBE2L3	TUBB8
TWF1	UBE2L3	TXNRD2	TYMP	TWF1	TXNL4A	TRIT1	TUSC3	TWF1	TWF1	TUBGCP6	TRIM52	TXNRD2	TUBBP5	UBE2M	TUBD1
TXNL4A	UBE2M	TYMS	TYMS	TXNL4A	TXNRD2	TRMT2A	TWF1	TXNL4A	TXNL4A	TUSC3	TSC1	TYMP	TUBD1	UBE3A	TUBGCP6
TXNRD2	UBE3A	U2AF1	U2AF1	TXNRD2	TYMS	TSC1	TXNL4A	TXNRD2	TXNRD2	TWF1	TSPAN17	TYMS	TUBGCP6	UBE3C	TWF1
TYMP	UBE3C	UBE2L3	UBE2L3	U2AF1	U2AF1	TSPAN17	TXNRD2	TYMP	TYMS	TXNL4A	TSPAN31	U2AF1	TUSC3	UBL4A	TXNL4A
TYMS	UBL4A	UBE2M	UBE2M	UBE2L3	UBE2L3	TSPAN31	TYMP	TYMS	U2AF1	TXNRD2	TSPAN4	UBE2L3	TWF1	UBQLN4	TXNRD2
U2AF1	UBQLN4	UBE3A	UBE3A	UBE2M	UBE2M	TSPAN4	TYMS	U2AF1	UBE2L3	TYMP	TTC38	UBE2M	TXNL4A	UBR2	TYMS
UBE2L3	UBR2	UBE3C	UBE3C	UBE3A	UBE3A	TTC38	U2AF1	UBE2L3	UBE2M	TYMS	TTLL13	UBE3A	TXNRD2	UFD1L	U2AF1
UBE2M	UFD1L	UBL4A	UBL4A	UBE3C	UBE3C	TTLL13	UBE2L3	UBE2M	UBE3A	U2AF1	TUBA8	UBE3C	TYMP	UFSP2	UBE2L3
UBE3A	UFSP2	UBQLN4	UBQLN4	UBL4A	UBL4A	TUBB1	UBE2M	UBE3A	UBE3C	UBE2L3	TUBB1	UBL4A	TYMS	UIMC1	UBE2M
UBE3C	UIMC1	UBR2	UBR2	UBQLN4	UBQLN4	TUBD1	UBE3A	UBE3C	UBL4A	UBE2M	TUBB2A	UBQLN4	U2AF1	UNC119B	UBE3A
UBL4A	UNC119B	UFD1L	UFD1L	UBR2	UBR2	TUBGCP6	UBE3C	UBL4A	UBQLN4	UBE3A	TUBB2B	UBR2	UBE2L3	UNC5A	UBE3C
UBQLN4	UNC5A	UFSP2	UFSP2	UFD1L	UFD1L	TWF1	UBL4A	UBQLN4	UBR2	UBE3C	TUBD1	UFD1L	UBE2M	UPF3A	UBQLN4
UBR2	UPF3A	UIMC1	UIMC1	UFSP2	UFSP2	TXNRD2	UBQLN4	UBR2	UFD1L	UBL4A	TUBGCP6	UFSP2	UBE3A	UQCR11	UBR2
UFD1L	UQCR11	UNC119B	UNC119B	UIMC1	UIMC1	U2AF1	UBR2	UFD1L	UFSP2	UBQLN4	TWF1	UIMC1	UBE3C	UQCRC2	UFSP2
UFSP2	UQCRC2	UNC5A	UNC5A	UNC119B	UNC119B	UBE2L3	UFD1L	UFSP2	UIMC1	UBR2	TXNL4A	UNC119B	UBL4A	USP12	UIMC1
UIMC1	USP12	UPF3A	UPF3A	UNC5A	UNC5A	UBE2M	UFSP2	UIMC1	UNC119B	UFD1L	TXNRD2	UPF3A	UBQLN4	USP18	UNC119B
UNC119B	USP18	UQCR11	UQCR11	UPF3A	UPF3A	UBE3A	UIMC1	UNC119B	UNC5A	UFSP2	TYMP	UQCR11	UBR2	USP22	UNC5A
UNC5A	USP22	UQCRC2	UQCRC2	UQCR11	UQCR11	UBE3C	UNC119B	UNC5A	UPF3A	UIMC1	TYMS	UQCRC2	UFD1L	USP35	UPF3A
UPF3A	USP35	USP12	USP12	UQCRC2	UQCRC2	UBL4A	UPF3A	UPF3A	UQCR11	UNC119B	UBE2L3	USP12	UFSP2	VAV2	UQCRC2
UQCR11	VAV2	USP22	USP18	USP12	USP12	UBR2	UQCR11	UQCR11	UQCRC2	UPF3A	UBE2M	USP18	UIMC1	VBP1	USP12
UQCRC2	VBP1	USP35	USP22	USP18	USP22	UFD1L	UQCRC2	UQCRC2	USP12	UQCR11	UBE3A	USP22	UNC119B	VDR	USP22
USP12	VDR	VAV2	USP35	USP22	USP35	UFSP2	USP12	USP18	USP18	UQCRC2	UBE3C	USP35	UPF3A	VGLL4	USP35
USP18	VGLL4	VBP1	VAV2	USP35	VBP1	UIMC1	USP18	USP22	USP22	USP12	UBL4A	VAV2	UQCR11	VHL	VAV2
USP22	VHL	VEGFA	VBP1	VAV2	VEGFA	UNC119B	USP22	USP35	USP35	USP22	UBQLN4	VBP1	UQCRC2	VOPP1	VDR
USP35	VOPP1	VGLL4	VDR	VBP1	VGLL4	UNC5A	USP35	VAV2	VAV2	USP35	UBR2	VDR	USP12	VPS33A	VEGFA
VAV2	VPS33A	VHL	VEGFA	VDR	VHL	UPF3A	VAV2	VBP1	VBP1	VAV2	UFSP2	VGLL4	USP22	VPS37B	VGLL4
VBP1	VPS37B	VOPP1	VGLL4	VEGFA	VOPP1	UQCR11	VBP1	VEGFA	VGLL4	VBP1	UIMC1	VHL	USP35	VPS45	VHL
VDR	VPS45	VPS33A	VHL	VGLL4	VPS33A	UQCRC2	VDR	VGLL4	VHL	VDR	UNC119B	VOPP1	VAV2	VPS53	VOPP1
VEGFA	VPS53	VPS37B	VOPP1	VHL	VPS37B	USP12	VEGFA	VHL	VOPP1	VEGFA	UNC5A	VPS33A	VBP1	VSIG10	VPS33A
VGLL4	VSIG10	VPS45	VPS33A	VOPP1	VPS45	USP22	VGLL4	VOPP1	VPS33A	VGLL4	UPF3A	VPS37B	VDR	WASH5P	VPS37B
VHL	WASH5P	VPS53	VPS37B	VPS33A	VPS53	USP35	VHL	VPS33A	VPS37B	VHL	UQCR11	VPS45	VEGFA	WDR37	VPS45
VOPP1	WDR37	VSIG10	VPS45	VPS37B	VSIG10	VAV2	VOPP1	VPS45	VPS45	VOPP1	UQCRC2	VPS53	VGLL4	WDR66	VPS53
VPS33A	WDR66	WASH5P	VPS53	VPS45	WASH5P	VBP1	VPS33A	VPS53	VPS53	VPS33A	USP12	VSIG10	VHL	WDR93	VSIG10
VPS37B	WDR93	WDR37	VSIG10	VPS53	WDR37	VDR	VPS37B	WASH5P	VSIG10	VPS37B	USP18	WASH5P	VOPP1	WFS1	WASH5P
VPS45	WFS1	WDR93	WASH5P	VSIG10	WDR93	VEGFA	VPS45	WDR37	WASH5P	VPS45	USP22	WDR37	VPS33A	WHSC1L1	WDR37
VPS53	WHSC1L1	WFS1	WDR37	WASH5P	WFS1	VHL	VPS53	WDR66	WDR37	VPS53	USP35	WDR66	VPS37B	WNK1	WDR93
VSIG10	WNK1	WHSC1L1	WDR66	WDR37	WHSC1L1	VOPP1	VSIG10	WDR93	WDR93	VSIG10	VAV2	WDR93	VPS45	WNT2B	WFS1
WASH5P	WNT2B	WNK1	WDR93	WDR93	WNK1	VPS33A	WASH5P	WFS1	WFS1	WASH5P	VBP1	WFS1	VPS53	WRB	WHSC1L1
WDR37	WRB	WRB	WFS1	WFS1	WRB	VPS37B	WDR37	WHSC1L1	WHSC1L1	WDR37	VDR	WHSC1L1	VSIG10	WSB2	WNK1
WHSC1L1	WSB2	WSB2	WHSC1L1	WNK1	WSB2	VPS45	WDR66	WNK1	WNK1	WDR66	VGLL4	WNK1	WASH5P	WT1	WNT2B
WNK1	WWOX	WT1	WNK1	WRB	WT1	VPS53	WHSC1L1	WRB	WNT2B	WHSC1L1	VOPP1	WNT2B	WDR37	WWOX	WRB
WNT2B	XPO5	WWOX	WNT2B	WSB2	WWOX	VSIG10	WNK1	WSB2	WRB	WNK1	VPS33A	WSB2	WDR66	XPO5	WSB2
WRB	XPR1	XPO5	WRB	WT1	XPO5	WASH5P	WNT2B	WT1	WSB2	WNT2B	VPS45	WT1	WDR93	XPR1	WT1
WSB2	XRCC2	XPR1	WSB2	WWOX	XPR1	WDR37	WRB	WWOX	WT1	WRB	VPS53	WWOX	WFS1	XRCC2	WWOX
WWOX	YDJC	XRCC2	WWOX	XPO5	XRCC2	WDR66	WSB2	XPO5	WWOX	WSB2	WDR37	XPO5	WHSC1L1	YDJC	XPO5
XPO5	YEATS4	YDJC	XPO5	XPR1	YDJC	WDR93	WT1	XPR1	XPO5	WT1	WDR66	XPR1	WNK1	YEATS4	XRCC2
XPR1	YES1	YEATS4	XPR1	YDJC	YEATS4	WFS1	WWOX	XRCC2	XRCC2	XPO5	WDR93	XRCC2	WNT2B	YES1	YES1
XRCC2	YIPF3	YES1	YDJC	YEATS4	YES1	WHSC1L1	XPO5	YES1	YDJC	XPR1	WHSC1L1	YDJC	WRB	YIPF3	YIPF3
YDJC	YPEL1	YIPF3	YEATS4	YES1	YIPF3	WNT2B	XPR1	YIPF3	YEATS4	XRCC2	WNK1	YEATS4	WSB2	YPEL1	YPEL1
YEATS4	YWHAE	YPEL1	YES1	YIPF3	YPEL1	WRB	XRCC2	YPEL1	YES1	YDJC	WNT2B	YES1	WWOX	YWHAE	YWHAE
YES1	YWHAZ	YWHAE	YIPF3	YPEL1	YWHAE	WSB2	YDJC	YWHAE	YIPF3	YEATS4	WRB	YIPF3	XPO5	YWHAZ	YWHAZ
YIPF3	ZBED4	YWHAZ	YPEL1	YWHAE	ZBED4	WT1	YEATS4	YWHAZ	YPEL1	YES1	WSB2	YPEL1	YDJC	ZBED4	ZBED4
YPEL1	ZBTB42	ZBED4	YWHAE	YWHAZ	ZBTB42	WWOX	YES1	ZBED4	YWHAE	YIPF3	WT1	YWHAE	YES1	ZBTB42	ZBTB42
YWHAE	ZBTB45	ZBTB42	YWHAZ	ZBED4	ZBTB45	XPR1	YIPF3	ZBTB42	YWHAZ	YPEL1	WWOX	YWHAZ	YIPF3	ZBTB45	ZBTB45
YWHAZ	ZC3HC1	ZBTB45	ZBED4	ZBTB42	ZC3HC1	YDJC	YPEL1	ZBTB45	ZBED4	YWHAE	XPO5	ZBED4	YPEL1	ZC3HC1	ZC3HC1
ZBED4	ZCCHC8	ZC3HC1	ZBTB42	ZBTB45	ZCCHC8	YEATS4	YWHAE	ZC3HC1	ZBTB45	YWHAZ	XPR1	ZBTB42	YWHAE	ZCCHC8	ZCCHC8
ZBTB42	ZDHHC18	ZCCHC8	ZBTB45	ZC3HC1	ZDHHC18	YIPF3	YWHAZ	ZCCHC8	ZC3HC1	ZBED4	XRCC2	ZBTB45	YWHAZ	ZDHHC18	ZDHHC18
ZBTB45	ZDHHC8	ZDHHC18	ZC3HC1	ZCCHC8	ZDHHC8	YWHAE	ZBED4	ZDHHC18	ZCCHC8	ZBTB45	YEATS4	ZC3HC1	ZBED4	ZDHHC8	ZDHHC8
ZC3HC1	ZFHX3	ZDHHC8	ZCCHC8	ZDHHC18	ZEB2	YWHAZ	ZBTB45	ZDHHC8	ZDHHC18	ZC3HC1	YES1	ZCCHC8	ZBTB42	ZFHX3	ZEB2
ZCCHC8	ZFP2	ZFHX3	ZDHHC18	ZDHHC8	ZFHX3	ZBTB42	ZC3HC1	ZEB2	ZDHHC8	ZCCHC8	YIPF3	ZDHHC18	ZC3HC1	ZFP2	ZFHX3
ZDHHC18	ZFP62	ZFP2	ZDHHC8	ZEB2	ZFP2	ZBTB45	ZCCHC8	ZFHX3	ZFHX3	ZDHHC18	YPEL1	ZDHHC8	ZCCHC8	ZFP62	ZFP2
ZDHHC8	ZFPL1	ZFP62	ZFHX3	ZFHX3	ZFP62	ZC3HC1	ZDHHC18	ZFP2	ZFP2	ZDHHC8	YWHAE	ZFHX3	ZDHHC18	ZFPL1	ZFP62
ZEB2	ZMAT3	ZFPL1	ZFP2	ZFP2	ZFPL1	ZCCHC8	ZDHHC8	ZFP62	ZFP62	ZEB2	ZBED4	ZFP2	ZDHHC8	ZMAT3	ZFPL1
ZFP2	ZMYM5	ZMAT3	ZFP62	ZFP62	ZMAT3	ZDHHC8	ZEB2	ZFPL1	ZFPL1	ZFHX3	ZBTB42	ZFP62	ZEB2	ZMYM5	ZMAT3
ZFP62	ZMYND11	ZMYM5	ZFPL1	ZFPL1	ZMYM5	ZEB2	ZFHX3	ZMAT3	ZMAT3	ZFP2	ZBTB45	ZFPL1	ZFP2	ZMYND11	ZMYM5
ZFPL1	ZNF10	ZMYND11	ZMYM5	ZMAT3	ZMYND11	ZFHX3	ZFP62	ZMYM5	ZMYM5	ZFP62	ZC3HC1	ZMAT3	ZFP62	ZNF10	ZMYND11
ZMAT3	ZNF132	ZNF10	ZMYND11	ZMYM5	ZNF10	ZFP2	ZFPL1	ZMYND11	ZMYND11	ZFPL1	ZCCHC8	ZMYM5	ZFPL1	ZNF132	ZNF10
ZMYM5	ZNF140	ZNF132	ZNF10	ZMYND11	ZNF132	ZFP62	ZMAT3	ZNF10	ZNF10	ZMAT3	ZEB2	ZMYND11	ZMAT3	ZNF140	ZNF132
ZMYND11	ZNF217	ZNF140	ZNF140	ZNF10	ZNF140	ZFPL1	ZMYM5	ZNF132	ZNF132	ZMYM5	ZFP2	ZNF10	ZMYM5	ZNF217	ZNF140
ZNF132	ZNF26	ZNF217	ZNF217	ZNF132	ZNF217	ZMAT3	ZMYND11	ZNF140	ZNF140	ZMYND11	ZFP62	ZNF132	ZMYND11	ZNF26	ZNF217
ZNF140	ZNF268	ZNF26	ZNF26	ZNF140	ZNF26	ZMYM5	ZNF10	ZNF217	ZNF217	ZNF10	ZFPL1	ZNF140	ZNF10	ZNF268	ZNF26
ZNF217	ZNF276	ZNF268	ZNF268	ZNF217	ZNF268	ZNF10	ZNF132	ZNF26	ZNF26	ZNF132	ZMAT3	ZNF217	ZNF140	ZNF276	ZNF268
ZNF26	ZNF286A	ZNF276	ZNF286A	ZNF26	ZNF276	ZNF132	ZNF140	ZNF268	ZNF268	ZNF140	ZMYM5	ZNF26	ZNF26	ZNF286A	ZNF276
ZNF268	ZNF324	ZNF286A	ZNF324	ZNF268	ZNF286A	ZNF140	ZNF26	ZNF276	ZNF276	ZNF26	ZMYND11	ZNF268	ZNF268	ZNF324	ZNF286A
ZNF276	ZNF324B	ZNF324	ZNF324B	ZNF276	ZNF324	ZNF217	ZNF268	ZNF286A	ZNF286A	ZNF268	ZNF10	ZNF276	ZNF276	ZNF324B	ZNF324
ZNF286A	ZNF346	ZNF324B	ZNF346	ZNF286A	ZNF324B	ZNF26	ZNF276	ZNF324	ZNF324	ZNF276	ZNF140	ZNF286A	ZNF286A	ZNF346	ZNF324B
ZNF324	ZNF354A	ZNF346	ZNF354A	ZNF324	ZNF346	ZNF268	ZNF286A	ZNF324B	ZNF324B	ZNF286A	ZNF26	ZNF324	ZNF324	ZNF354A	ZNF346
ZNF324B	ZNF354B	ZNF354A	ZNF354B	ZNF324B	ZNF354A	ZNF276	ZNF324	ZNF346	ZNF346	ZNF324	ZNF268	ZNF324B	ZNF324B	ZNF354B	ZNF354A
ZNF346	ZNF354C	ZNF354B	ZNF354C	ZNF346	ZNF354B	ZNF324	ZNF324B	ZNF354A	ZNF354A	ZNF324B	ZNF286A	ZNF346	ZNF346	ZNF354C	ZNF354B
ZNF354A	ZNF446	ZNF354C	ZNF446	ZNF354A	ZNF354C	ZNF324B	ZNF346	ZNF354B	ZNF354B	ZNF346	ZNF324	ZNF354A	ZNF354A	ZNF446	ZNF354C
ZNF354B	ZNF454	ZNF446	ZNF454	ZNF354B	ZNF446	ZNF346	ZNF354A	ZNF354C	ZNF354C	ZNF354A	ZNF324B	ZNF354B	ZNF354B	ZNF454	ZNF446
ZNF354C	ZNF497	ZNF454	ZNF497	ZNF354C	ZNF454	ZNF354A	ZNF354B	ZNF446	ZNF446	ZNF354B	ZNF346	ZNF354C	ZNF354C	ZNF497	ZNF454
ZNF446	ZNF498	ZNF497	ZNF498	ZNF446	ZNF497	ZNF354B	ZNF446	ZNF454	ZNF454	ZNF354C	ZNF354A	ZNF446	ZNF446	ZNF498	ZNF497
ZNF454	ZNF552	ZNF498	ZNF552	ZNF454	ZNF498	ZNF446	ZNF454	ZNF497	ZNF497	ZNF446	ZNF354B	ZNF497	ZNF497	ZNF552	ZNF498
ZNF498	ZNF584	ZNF552	ZNF584	ZNF497	ZNF552	ZNF497	ZNF498	ZNF498	ZNF498	ZNF454	ZNF354C	ZNF498	ZNF498	ZNF584	ZNF552
ZNF552	ZNF596	ZNF584	ZNF596	ZNF498	ZNF584	ZNF498	ZNF584	ZNF552	ZNF552	ZNF498	ZNF454	ZNF552	ZNF552	ZNF596	ZNF584
ZNF584	ZNF605	ZNF596	ZNF605	ZNF552	ZNF596	ZNF552	ZNF596	ZNF584	ZNF584	ZNF584	ZNF497	ZNF584	ZNF584	ZNF605	ZNF596
ZNF596	ZNF639	ZNF605	ZNF639	ZNF584	ZNF605	ZNF584	ZNF605	ZNF596	ZNF596	ZNF596	ZNF498	ZNF605	ZNF596	ZNF639	ZNF605
ZNF605	ZNF655	ZNF639	ZNF655	ZNF596	ZNF639	ZNF596	ZNF639	ZNF605	ZNF605	ZNF605	ZNF584	ZNF639	ZNF605	ZNF655	ZNF639
ZNF639	ZNF658	ZNF655	ZNF658	ZNF605	ZNF655	ZNF605	ZNF655	ZNF639	ZNF639	ZNF639	ZNF596	ZNF655	ZNF639	ZNF658	ZNF655
ZNF655	ZNF664	ZNF658	ZNF664	ZNF655	ZNF658	ZNF639	ZNF658	ZNF655	ZNF655	ZNF655	ZNF605	ZNF658	ZNF655	ZNF664	ZNF658
ZNF658	ZNF703	ZNF664	ZNF703	ZNF658	ZNF664	ZNF655	ZNF664	ZNF658	ZNF658	ZNF658	ZNF639	ZNF664	ZNF658	ZNF703	ZNF664
ZNF664	ZNF710	ZNF703	ZNF710	ZNF664	ZNF703	ZNF658	ZNF710	ZNF664	ZNF664	ZNF664	ZNF655	ZNF703	ZNF664	ZNF710	ZNF703
ZNF703	ZNF74	ZNF710	ZNF74	ZNF710	ZNF710	ZNF664	ZNF74	ZNF710	ZNF703	ZNF710	ZNF658	ZNF710	ZNF710	ZNF74	ZNF710
ZNF710	ZNF750	ZNF74	ZNF750	ZNF74	ZNF74	ZNF703	ZNF750	ZNF74	ZNF74	ZNF74	ZNF664	ZNF74	ZNF74	ZNF750	ZNF74
ZNF74	ZNF837	ZNF837	ZNF837	ZNF837	ZNF837	ZNF710	ZNF837	ZNF750	ZNF837	ZNF837	ZNF710	ZNF750	ZNF750	ZNF837	ZNF837
ZNF750	ZNF84	ZNF84	ZNF84	ZNF84	ZNF84	ZNF837	ZNF84	ZNF837	ZNF84	ZNF84	ZNF84	ZNF837	ZNF84	ZNF84	ZNF84
ZNF84	ZNF879	ZNF879	ZNF879	ZNF879	ZNF879	ZNF84	ZNF879	ZNF84	ZNF879	ZNF879	ZNF879	ZNF84	ZNF879	ZNF879	ZNF879
ZNF879	ZNRF3	ZNRF3	ZNRF3	ZNRF3	ZNRF3	ZNRF3	ZNRF3	ZNF879	ZNRF3	ZNRF3	ZNRF3	ZNF879	ZNRF3	ZNRF3	ZNRF3
ZSCAN18	ZSCAN18	ZSCAN18	ZSCAN18	ZSCAN18	ZSCAN18	ZSCAN18	ZSCAN18	ZSCAN18	ZSCAN18	ZSCAN18	ZSCAN18	ZNRF3	ZSCAN18	ZSCAN18	ZSCAN18
ZZEF1	ZZEF1	ZZEF1	ZZEF1	ZZEF1	ZZEF1	ZZEF1	ZZEF1	ZZEF1	ZZEF1	ZZEF1	ZZEF1	ZZEF1	ZZEF1	ZZEF1	ZZEF1
