# Supplementary material for: Transcriptomic pan‐cancer analysis using rank‐based Bayesian inference
Source: Mol Oncol. 2023 Jan 23;17(4):548–63. doi: 10.1002/1878-0261.13354 (PMC10061294; doi:10.1002/1878-0261.13354)
Supplement: Supplementary file 6 — Table S5. Probabilities of genes (Table S4) being top 100. [file MOL2-17-548-s006.xlsx]

## Sheet: Sheet1
Supplementary Table 5: Probabilities of genes (Supplementary Table 4) being top 100. For each RankCluster, and for each gene list given in the sheet: "P(top-100) gene list" we report the corresponding Prob(\rho_{gene} < 100)
RankCluster 1	RankCluster 2	RankCluster 3	RankCluster 4	RankCluster 5	RankCluster 6	RankCluster 7	RankCluster 8	RankCluster 9	RankCluster 10	RankCluster 11	RankCluster 12	RankCluster 13	RankCluster 14	RankCluster 15	RankCluster 16
1	1	1	1	1	1	1	1	1	1	1	1	1	1	1	1
1	1	1	1	1	1	1	1	1	1	1	1	1	1	1	1
1	1	1	1	1	1	1	1	1	1	1	1	1	1	1	1
1	1	1	1	1	1	1	1	1	1	1	1	1	1	1	1
1	1	1	1	1	1	1	1	1	1	1	1	1	1	1	1
1	1	1	1	1	1	1	1	1	1	1	1	1	1	1	1
1	1	1	1	1	1	1	1	1	1	1	1	1	1	1	1
1	1	1	1	1	1	1	1	1	1	1	1	1	1	1	1
1	1	1	1	1	1	1	1	1	1	1	1	1	1	1	1
1	1	1	1	1	1	1	1	1	1	1	1	1	1	1	0.9999
1	1	1	1	1	1	1	1	1	1	1	1	1	1	1	0.9998
1	1	1	1	1	1	1	1	1	1	1	1	1	1	1	0.9998
1	1	1	1	1	1	0.9997	1	1	1	1	1	1	1	1	0.9996
1	1	1	1	1	1	0.9997	1	1	1	1	1	1	1	1	0.9993
1	1	1	1	1	1	0.9992	1	1	1	1	1	1	1	1	0.9991
1	1	1	1	1	1	0.9989	1	1	1	1	1	1	1	1	0.9989
1	1	1	1	1	1	0.9983	1	1	1	1	1	1	1	1	0.9987
1	1	1	1	1	1	0.9978	1	1	1	1	1	1	1	1	0.997
1	1	1	1	1	1	0.9977	1	1	1	1	1	1	1	1	0.9968
1	1	1	1	1	1	0.9973	1	1	1	1	1	1	1	1	0.9968
1	1	1	1	1	1	0.9971	1	1	1	1	1	1	1	1	0.9965
1	1	1	1	1	1	0.9963	1	1	1	1	0.9999	1	1	1	0.9934
1	1	1	1	1	1	0.9952	1	1	1	1	0.9999	1	1	1	0.9924
1	1	1	1	1	1	0.9949	1	1	1	1	0.9994	1	1	1	0.9914
1	1	1	1	1	1	0.9938	1	1	1	1	0.9991	1	1	1	0.9905
1	1	1	1	1	1	0.9932	1	1	1	1	0.9989	1	1	1	0.9889
1	1	1	1	1	1	0.9922	1	1	1	1	0.9988	1	1	1	0.9871
1	1	1	1	1	1	0.9917	1	1	1	1	0.9984	1	1	1	0.9836
1	1	1	1	1	1	0.9908	1	1	1	1	0.9977	1	1	1	0.9822
1	1	1	1	1	1	0.9908	1	1	1	1	0.9975	1	1	1	0.9815
1	1	1	1	1	1	0.9904	1	1	0.9998	1	0.9972	1	1	1	0.9789
1	1	1	1	1	1	0.9904	1	1	0.9997	0.9997	0.9971	1	1	1	0.9781
1	1	0.9998	1	1	1	0.99	1	1	0.9993	0.9997	0.9971	1	1	1	0.977
1	1	0.9998	1	1	1	0.9888	1	1	0.9992	0.9992	0.9964	1	1	1	0.9764
1	1	0.9997	1	1	1	0.988	1	1	0.9989	0.9992	0.996	1	1	1	0.9748
1	1	0.9997	1	1	1	0.9867	1	1	0.9988	0.9991	0.9959	1	1	1	0.9727
1	1	0.9997	1	1	1	0.9859	1	1	0.9987	0.999	0.9933	1	1	1	0.9668
1	1	0.9995	1	1	1	0.9858	1	1	0.9985	0.9988	0.9931	1	1	1	0.9642
1	1	0.9994	1	1	1	0.9843	1	1	0.9982	0.9986	0.993	1	1	1	0.963
1	1	0.9994	1	0.9999	1	0.9764	1	1	0.9961	0.9985	0.9923	1	1	1	0.9612
1	1	0.999	1	0.9999	1	0.9759	1	1	0.995	0.9984	0.9919	1	1	1	0.9602
1	1	0.9989	1	0.9998	1	0.974	1	1	0.9948	0.9983	0.9915	1	1	1	0.9499
1	1	0.9985	1	0.9997	1	0.972	1	1	0.9943	0.9981	0.9915	1	1	1	0.9492
1	1	0.998	1	0.9997	1	0.9676	1	1	0.9942	0.9979	0.9897	1	1	1	0.9478
1	1	0.998	1	0.9995	1	0.9661	1	1	0.9935	0.9969	0.9831	1	1	1	0.9419
1	1	0.9972	1	0.9994	1	0.9595	1	1	0.9924	0.9961	0.9807	1	1	1	0.9404
1	1	0.9969	1	0.999	1	0.9574	1	1	0.9907	0.9954	0.9781	1	1	1	0.9303
0.9999	1	0.9964	1	0.9978	1	0.9543	1	1	0.9886	0.9952	0.9775	1	1	1	0.9254
0.9998	1	0.9962	1	0.9962	1	0.9485	0.9999	1	0.9853	0.9936	0.9694	1	1	1	0.9217
0.999	1	0.9951	1	0.9954	1	0.925	0.9999	1	0.985	0.9934	0.9693	1	1	1	0.9163
0.9989	1	0.9929	1	0.9943	1	0.9101	0.9999	1	0.9841	0.992	0.9691	1	1	1	0.8994
0.9989	1	0.992	1	0.9941	1	0.908	0.9999	1	0.9835	0.9919	0.9668	1	1	1	0.8973
0.9988	1	0.9897	1	0.9929	1	0.9023	0.9999	1	0.9783	0.9911	0.9634	1	1	1	0.8826
0.9985	1	0.9853	1	0.9921	1	0.8859	0.9998	1	0.9765	0.9906	0.959	1	1	1	0.8822
0.9971	1	0.9835	1	0.9912	1	0.8837	0.9997	1	0.976	0.9899	0.9587	1	0.9999	1	0.8611
0.9968	1	0.9809	1	0.9893	1	0.8727	0.9994	1	0.9628	0.9842	0.957	1	0.9998	1	0.8514
0.9964	1	0.974	1	0.988	1	0.8608	0.9992	0.9997	0.959	0.9815	0.9531	1	0.9996	1	0.8488
0.9961	1	0.9727	1	0.9867	1	0.8603	0.9992	0.9997	0.9577	0.9717	0.9501	1	0.9995	1	0.8338
0.9931	0.9996	0.9663	1	0.9861	1	0.8593	0.9989	0.9996	0.948	0.9687	0.9418	1	0.9994	1	0.8333
0.992	0.9996	0.9615	1	0.9852	1	0.8497	0.9985	0.999	0.9438	0.968	0.9288	0.9995	0.9985	1	0.8317
0.9909	0.9996	0.9607	1	0.9829	1	0.8405	0.9983	0.999	0.9377	0.9674	0.9192	0.9994	0.9985	1	0.8246
0.9906	0.9995	0.9579	1	0.974	1	0.8373	0.9955	0.9988	0.9351	0.9645	0.9171	0.9986	0.9985	1	0.8195
0.9891	0.9995	0.9565	1	0.9726	1	0.8242	0.9928	0.9976	0.9322	0.9547	0.904	0.9984	0.9982	1	0.8162
0.979	0.9984	0.9562	1	0.9696	0.9999	0.8236	0.9845	0.9948	0.9266	0.9502	0.8886	0.9974	0.9971	1	0.7903
0.9772	0.9972	0.9541	1	0.968	0.9993	0.8099	0.9815	0.9944	0.9179	0.9487	0.8784	0.9963	0.997	1	0.7867
0.975	0.996	0.9462	1	0.9648	0.9992	0.798	0.9693	0.9938	0.9175	0.946	0.8655	0.9958	0.9961	1	0.7771
0.9679	0.9955	0.945	1	0.9583	0.9991	0.7949	0.966	0.9929	0.9003	0.9404	0.8643	0.9934	0.9951	1	0.7742
0.9668	0.995	0.9435	1	0.9557	0.9976	0.7853	0.9659	0.9905	0.8922	0.9348	0.8629	0.9932	0.9946	1	0.7716
0.952	0.9869	0.9405	1	0.9509	0.9944	0.7769	0.964	0.9842	0.8774	0.9286	0.8615	0.9909	0.9944	1	0.7696
0.9478	0.9812	0.9371	1	0.9509	0.9906	0.7752	0.9597	0.982	0.8691	0.9069	0.8598	0.9816	0.9806	1	0.7591
0.9431	0.974	0.9194	1	0.939	0.9864	0.7653	0.9557	0.975	0.8658	0.8996	0.8587	0.9815	0.9737	1	0.7552
0.9382	0.9714	0.9165	0.9999	0.928	0.9823	0.765	0.9546	0.9731	0.8578	0.8945	0.8295	0.9751	0.9693	1	0.7422
0.919	0.9593	0.9108	0.9998	0.9139	0.9812	0.7521	0.9473	0.957	0.8495	0.8944	0.809	0.971	0.9692	1	0.7327
0.8975	0.9508	0.8947	0.9997	0.9055	0.9796	0.7498	0.9124	0.9549	0.8315	0.8924	0.8018	0.9683	0.9618	0.9986	0.7318
0.8804	0.9468	0.8844	0.9997	0.895	0.9661	0.7432	0.8905	0.9534	0.8298	0.8844	0.8003	0.9658	0.9534	0.9976	0.7163
0.8794	0.9443	0.8526	0.9995	0.8934	0.9599	0.7417	0.8816	0.9481	0.8083	0.884	0.7876	0.9627	0.9459	0.9965	0.7155
0.8734	0.9349	0.8521	0.9985	0.8728	0.9521	0.7268	0.8639	0.9396	0.8052	0.8562	0.7714	0.96	0.9377	0.9936	0.7072
0.8646	0.895	0.8507	0.9985	0.8723	0.9511	0.7242	0.854	0.9311	0.8043	0.8515	0.7477	0.9524	0.9116	0.9921	0.6611
0.8555	0.8765	0.8214	0.9973	0.8718	0.948	0.7161	0.8516	0.918	0.7879	0.8513	0.7415	0.9498	0.9097	0.972	0.6606
0.8507	0.8757	0.808	0.993	0.8605	0.9384	0.7142	0.8425	0.8701	0.778	0.8502	0.7351	0.9328	0.8827	0.9707	0.6584
0.8434	0.8674	0.8039	0.9929	0.8188	0.9242	0.6966	0.8422	0.8655	0.7627	0.8486	0.7297	0.93	0.8732	0.9683	0.644
0.8387	0.866	0.7886	0.9918	0.8108	0.9105	0.6936	0.8282	0.8587	0.7372	0.8482	0.724	0.8941	0.8399	0.9632	0.6323
0.8269	0.8659	0.7822	0.991	0.8078	0.8945	0.6883	0.8247	0.8519	0.7267	0.8168	0.7218	0.8933	0.8371	0.9596	0.6202
0.8093	0.8482	0.7609	0.9827	0.7831	0.8906	0.6676	0.8035	0.8469	0.7165	0.7296	0.7013	0.8917	0.7945	0.9574	0.6098
0.7549	0.8474	0.7599	0.9792	0.7567	0.8568	0.6564	0.7832	0.8358	0.6937	0.7088	0.6502	0.8913	0.7631	0.9568	0.5974
0.7495	0.8402	0.7255	0.9737	0.6943	0.8529	0.6559	0.7657	0.824	0.6907	0.7087	0.629	0.882	0.7503	0.9547	0.5918
0.6822	0.8273	0.6894	0.973	0.6794	0.8502	0.6515	0.7584	0.8171	0.6743	0.683	0.5806	0.877	0.7244	0.9472	0.5881
0.6753	0.8205	0.6698	0.9477	0.665	0.8325	0.6433	0.7315	0.8034	0.6414	0.6749	0.5803	0.8619	0.7243	0.9391	0.5393
0.6556	0.7812	0.6585	0.9333	0.643	0.8253	0.6356	0.7135	0.7875	0.5866	0.6547	0.5736	0.8225	0.7133	0.9378	0.5385
0.5873	0.7474	0.645	0.9026	0.6309	0.7583	0.6285	0.7075	0.7769	0.5758	0.6398	0.5668	0.796	0.7001	0.8775	0.5349
0.5802	0.7226	0.6421	0.8431	0.6306	0.7024	0.6249	0.7059	0.7402	0.5599	0.5784	0.5409	0.7621	0.6887	0.851	0.5339
0.5748	0.6862	0.6393	0.8388	0.6085	0.626	0.6201	0.6983	0.7303	0.5554	0.5784	0.5315	0.7003	0.6803	0.7124	0.529
0.5572	0.6854	0.6161	0.8242	0.6082	0.5969	0.5853	0.6248	0.6694	0.5474	0.5765	0.4891	0.6698	0.6738	0.6847	0.5265
0.5543	0.6494	0.582	0.7369	0.6072	0.578	0.5838	0.62	0.6596	0.5258	0.5593	0.4843	0.6585	0.6381	0.6667	0.5118
0.5509	0.6094	0.5522	0.6071	0.6009	0.5644	0.5183	0.6041	0.6045	0.5229	0.5539	0.4047	0.5958	0.6209	0.6383	0.5113
0.5484	0.6068	0.5445	0.6007	0.5773	0.5454	0.4963	0.5351	0.5886	0.5195	0.5507	0.4014	0.5453	0.5894	0.6251	0.5038
0.5204	0.6042	0.5411	0.5624	0.5695	0.5172	0.4902	0.5335	0.5819	0.5119	0.5327	0.3997	0.5226	0.5365	0.6183	0.5036
0.5048	0.602	0.5294	0.5347	0.5666	0.4996	0.4829	0.5316	0.5631	0.5014	0.5114	0.3867	0.4917	0.5191	0.6162	0.4997
0.4865	0.589	0.5278	0.4984	0.5288	0.4473	0.4715	0.5112	0.5185	0.4867	0.4848	0.3866	0.4792	0.4727	0.5997	0.4976
0.4799	0.583	0.5157	0.4748	0.5027	0.4451	0.4605	0.4989	0.5136	0.4587	0.4595	0.3849	0.4434	0.4356	0.5982	0.4756
0.4407	0.4879	0.484	0.4333	0.4787	0.4298	0.453	0.4956	0.4425	0.4553	0.4121	0.3746	0.4341	0.4285	0.5008	0.4532
0.4344	0.4504	0.4219	0.4292	0.4633	0.4293	0.4281	0.474	0.441	0.4258	0.4018	0.3599	0.4045	0.4069	0.4279	0.4423
0.4222	0.3884	0.4185	0.3192	0.4189	0.3649	0.4229	0.4712	0.4405	0.4153	0.4009	0.3593	0.3885	0.4007	0.3937	0.4339
0.4089	0.383	0.3843	0.2478	0.4142	0.3533	0.4104	0.4534	0.3987	0.4055	0.3983	0.345	0.3241	0.3976	0.3398	0.42
0.3657	0.3759	0.3757	0.2081	0.3829	0.325	0.3967	0.4525	0.377	0.3978	0.3708	0.3346	0.2893	0.3835	0.2863	0.4193
0.3568	0.3556	0.3334	0.1845	0.3538	0.3241	0.3882	0.4359	0.3424	0.3929	0.3594	0.3309	0.2398	0.3646	0.24	0.4059
0.3473	0.3082	0.3245	0.1598	0.322	0.3116	0.3767	0.2981	0.319	0.3368	0.3514	0.3265	0.2308	0.2801	0.1925	0.3828
0.3308	0.2311	0.3139	0.1399	0.32	0.2471	0.3659	0.2738	0.2827	0.3296	0.3501	0.3123	0.2168	0.2678	0.1505	0.3711
0.3289	0.1684	0.3132	0.1312	0.3199	0.2386	0.3629	0.252	0.2637	0.3235	0.3	0.298	0.2122	0.2417	0.1134	0.37
0.2923	0.1567	0.3107	0.1165	0.2779	0.2373	0.3586	0.2368	0.2589	0.3208	0.282	0.2958	0.2078	0.2285	0.0672	0.3658
0.2672	0.1396	0.2714	0.0833	0.2586	0.1788	0.3305	0.2264	0.2478	0.2844	0.2653	0.255	0.1986	0.2143	0.0521	0.3569
0.2594	0.1262	0.2559	0.0819	0.2584	0.1727	0.3253	0.2227	0.1797	0.2761	0.2589	0.2515	0.1881	0.2134	0.0449	0.3431
0.2439	0.122	0.2255	0.0782	0.2453	0.1608	0.2939	0.2057	0.1705	0.2517	0.2306	0.2405	0.1499	0.2132	0.0417	0.3304
0.2206	0.1179	0.2152	0.0681	0.2347	0.1552	0.2922	0.1953	0.1625	0.2405	0.2216	0.2374	0.1492	0.2131	0.0352	0.3245
0.1979	0.1121	0.2028	0.0397	0.2252	0.1368	0.2751	0.1785	0.1262	0.2363	0.1906	0.2347	0.1199	0.1936	0.0253	0.3222
0.1976	0.1077	0.1988	0.0377	0.2214	0.1264	0.2745	0.1483	0.0934	0.2305	0.1816	0.2255	0.1185	0.1846	0.0171	0.303
0.1911	0.0936	0.1758	0.0343	0.2146	0.1184	0.2719	0.1279	0.0827	0.2288	0.1809	0.2081	0.1053	0.1829	0.0143	0.3023
0.1854	0.0923	0.1642	0.0092	0.1598	0.11	0.2664	0.1093	0.0766	0.2258	0.1755	0.208	0.1047	0.1398	0.0142	0.2886
0.1821	0.0912	0.1599	0.0076	0.1597	0.108	0.2651	0.1078	0.0632	0.2233	0.1726	0.2053	0.0745	0.139	0.0139	0.2867
0.169	0.0884	0.1571	0.0068	0.1576	0.1055	0.2467	0.0993	0.0615	0.2161	0.1635	0.192	0.0715	0.1187	0.0074	0.2838
0.164	0.0808	0.152	0.0043	0.152	0.0858	0.2421	0.0926	0.0471	0.2082	0.1536	0.1705	0.0637	0.1148	0.0058	0.2749
0.1495	0.0488	0.1474	0.0014	0.1277	0.0735	0.2395	0.0913	0.0439	0.2027	0.1408	0.1647	0.0619	0.1059	0.0038	0.259
0.1292	0.0461	0.1452	0.001	0.1233	0.0632	0.2219	0.0903	0.0264	0.2007	0.1379	0.1644	0.0613	0.0842	0.0037	0.2545
0.1204	0.0452	0.1439	0.001	0.1002	0.0512	0.22	0.0871	0.0256	0.1948	0.1192	0.1465	0.0443	0.0752	0.0033	0.2501
0.116	0.0439	0.143	0.0006	0.0857	0.0436	0.2166	0.0641	0.0247	0.1905	0.1169	0.1419	0.0415	0.0605	0.0033	0.2494
0.1147	0.0437	0.1385	0.0004	0.0837	0.0317	0.2126	0.0619	0.0235	0.1836	0.1163	0.1399	0.0403	0.0591	0.0024	0.241
0.0964	0.0427	0.1262	0.0001	0.0797	0.0282	0.2106	0.0609	0.0223	0.1798	0.1084	0.1385	0.0391	0.0528	0.0014	0.2405
0.0905	0.0402	0.1253	0	0.0753	0.0268	0.2059	0.0606	0.0186	0.1626	0.1039	0.1363	0.0322	0.0425	0.0013	0.2279
0.0871	0.039	0.1157	0	0.0573	0.0263	0.2016	0.0582	0.0179	0.1546	0.1013	0.136	0.0252	0.0384	0.0009	0.227
0.0778	0.0389	0.1145	0	0.0482	0.0205	0.1968	0.0564	0.0154	0.1466	0.0959	0.1345	0.022	0.0374	0.0008	0.2246
0.0647	0.029	0.1137	0	0.0471	0.0165	0.1919	0.0551	0.0122	0.1462	0.0905	0.1343	0.0216	0.0222	0.0007	0.2178
0.0567	0.0244	0.1109	0	0.0437	0.0154	0.1818	0.0424	0.0121	0.1216	0.0862	0.1322	0.0181	0.0163	0.0005	0.2121
0.0517	0.0226	0.0964	0	0.0414	0.0135	0.1795	0.0418	0.0114	0.1094	0.0801	0.126	0.0146	0.0161	0.0004	0.2054
0.0429	0.0201	0.0836	0	0.0378	0.0133	0.1741	0.0384	0.0102	0.0914	0.0726	0.1234	0.0144	0.016	0.0001	0.2012
0.0375	0.0186	0.0469	0	0.0299	0.0132	0.1613	0.0322	0.0076	0.0904	0.0715	0.1179	0.0134	0.0142	0.0001	0.1998
0.0352	0.0138	0.04	0	0.0298	0.0119	0.1538	0.0317	0.0075	0.0887	0.066	0.1155	0.0129	0.0138	0	0.1996
0.0307	0.0126	0.0369	0	0.029	0.0118	0.1478	0.0293	0.0073	0.0867	0.0625	0.1151	0.0123	0.0131	0	0.1966
0.0291	0.0091	0.0358	0	0.0281	0.009	0.147	0.0292	0.0062	0.0852	0.0578	0.1134	0.0105	0.009	0	0.1893
0.0287	0.009	0.0312	0	0.0276	0.0082	0.1382	0.0244	0.0062	0.0816	0.0575	0.113	0.0096	0.0083	0	0.1873
0.0285	0.0081	0.031	0	0.0259	0.0072	0.1243	0.0234	0.006	0.0811	0.0569	0.11	0.0065	0.008	0	0.1849
0.0257	0.0061	0.0309	0	0.024	0.0071	0.1234	0.0228	0.0058	0.0778	0.0527	0.1088	0.0057	0.0069	0	0.1692
0.0233	0.0045	0.0303	0	0.021	0.0069	0.1205	0.0129	0.0056	0.0656	0.0491	0.106	0.0051	0.0052	0	0.1592
0.0225	0.0043	0.03	0	0.0182	0.0059	0.114	0.012	0.0044	0.0591	0.0457	0.1058	0.0039	0.0047	0	0.1476
0.0164	0.0036	0.0251	0	0.0166	0.0056	0.113	0.0111	0.0036	0.0542	0.0454	0.1007	0.0026	0.0045	0	0.13
0.0156	0.0034	0.0242	0	0.0164	0.0055	0.1081	0.0075	0.0031	0.0521	0.0444	0.1003	0.0026	0.0036	0	0.1276
0.0131	0.0029	0.0228	0	0.0145	0.0036	0.108	0.0058	0.0021	0.0521	0.0441	0.1003	0.0023	0.0033	0	0.1264
0.0112	0.0025	0.0219	0	0.0129	0.0036	0.106	0.0052	0.002	0.052	0.0415	0.0975	0.0022	0.0031	0	0.1234
0.0111	0.0025	0.0173	0	0.0109	0.0034	0.0939	0.005	0.0019	0.0514	0.0338	0.0962	0.0015	0.0024	0	0.1185
0.01	0.0023	0.0172	0	0.0097	0.0031	0.0918	0.0039	0.0009	0.0504	0.0332	0.0958	0.0011	0.0023	0	0.1166
0.0092	0.0017	0.0159	0	0.009	0.0013	0.0819	0.0034	0.0007	0.0461	0.0331	0.0945	0.001	0.0015	0	0.1147
0.0091	0.0016	0.0136	0	0.0086	0.0012	0.0782	0.0027	0.0007	0.0434	0.0293	0.0927	0.0009	0.0011	0	0.1096
0.0074	0.001	0.0114	0	0.007	0.0009	0.0734	0.0027	0.0007	0.039	0.0261	0.0925	0.0008	0.0005	0	0.1063
0.0071	0.0009	0.0096	0	0.0066	0.0009	0.0727	0.0024	0.0006	0.0377	0.0237	0.0882	0.0007	0.0004	0	0.105
0.0062	0.0008	0.0093	0	0.0065	0.0008	0.0704	0.0023	0.0004	0.0371	0.0232	0.0858	0.0007	0.0004	0	0.0897
0.0058	0.0008	0.0079	0	0.0058	0.0007	0.0702	0.0021	0.0004	0.0329	0.0212	0.0827	0.0006	0.0004	0	0.0868
0.0043	0.0007	0.007	0	0.0055	0.0006	0.0679	0.0019	0.0003	0.0324	0.019	0.0816	0.0006	0.0004	0	0.0831
0.0039	0.0005	0.0065	0	0.0051	0.0005	0.0677	0.0016	0.0002	0.0321	0.0159	0.0811	0.0004	0.0003	0	0.0804
0.0035	0.0003	0.0054	0	0.0051	0.0002	0.0621	0.0015	0.0002	0.0304	0.0144	0.0794	0.0003	0.0003	0	0.0758
0.0029	0.0001	0.0048	0	0.0049	0.0002	0.0584	0.0015	0.0001	0.0278	0.0118	0.0753	0.0003	0.0002	0	0.0754
0.0024	0.0001	0.0047	0	0.0048	0.0001	0.0562	0.0012	0	0.0263	0.0112	0.0719	0.0002	0.0002	0	0.0751
0.0024	0	0.0038	0	0.0043	0.0001	0.0513	0.0009	0	0.0192	0.0102	0.0717	0.0002	0.0002	0	0.068
0.002	0	0.0038	0	0.0041	0.0001	0.0509	0.0007	0	0.0181	0.01	0.068	0.0001	0.0002	0	0.0672
0.0014	0	0.0035	0	0.0039	0	0.0471	0.0007	0	0.0164	0.0095	0.0664	0.0001	0.0002	0	0.0589
0.0013	0	0.0031	0	0.0038	0	0.0448	0.0006	0	0.0149	0.0086	0.0616	0.0001	0.0001	0	0.057
0.0011	0	0.0028	0	0.0035	0	0.0406	0.0006	0	0.009	0.0075	0.0613	0.0001	0.0001	0	0.0566
0.0008	0	0.0026	0	0.0034	0	0.039	0.0006	0	0.008	0.0067	0.0602	0	0.0001	0	0.0562
0.0008	0	0.002	0	0.0031	0	0.0376	0.0006	0	0.0075	0.0063	0.059	0	0	0	0.0537
0.0006	0	0.002	0	0.0026	0	0.0375	0.0005	0	0.007	0.0062	0.058	0	0	0	0.052
0.0004	0	0.002	0	0.0023	0	0.036	0.0005	0	0.007	0.0058	0.0559	0	0	0	0.0498
0.0004	0	0.0019	0	0.0022	0	0.0316	0.0004	0	0.0061	0.0057	0.0533	0	0	0	0.0457
0.0002	0	0.0019	0	0.0021	0	0.0313	0.0002	0	0.0056	0.0047	0.0502	0	0	0	0.044
0.0002	0	0.0015	0	0.002	0	0.03	0.0002	0	0.0053	0.0038	0.0488	0	0	0	0.0426
0.0001	0	0.0015	0	0.0018	0	0.0246	0.0002	0	0.0053	0.0035	0.0467	0	0	0	0.0422
0.0001	0	0.0014	0	0.0017	0	0.0242	0.0001	0	0.0044	0.0035	0.0444	0	0	0	0.0417
0.0001	0	0.0013	0	0.0012	0	0.0236	0.0001	0	0.0042	0.0032	0.0439	0	0	0	0.0416
0	0	0.0013	0	0.0012	0	0.0235	0.0001	0	0.0038	0.0031	0.0438	0	0	0	0.04
0	0	0.0011	0	0.001	0	0.0234	0.0001	0	0.0036	0.0031	0.0421	0	0	0	0.0397
0	0	0.0009	0	0.001	0	0.0233	0	0	0.0033	0.0028	0.0418	0	0	0	0.0317
0	0	0.0009	0	0.0007	0	0.0214	0	0	0.0027	0.0026	0.0399	0	0	0	0.0314
0	0	0.0007	0	0.0007	0	0.0213	0	0	0.0027	0.0024	0.0391	0	0	0	0.03
0	0	0.0007	0	0.0006	0	0.0204	0	0	0.0026	0.0024	0.0387	0	0	0	0.0294
0	0	0.0006	0	0.0006	0	0.0193	0	0	0.0023	0.0022	0.0376	0	0	0	0.0289
0	0	0.0006	0	0.0005	0	0.0171	0	0	0.0022	0.0021	0.0348	0	0	0	0.0281
0	0	0.0005	0	0.0004	0	0.0163	0	0	0.0022	0.0016	0.0343	0	0	0	0.0271
0	0	0.0005	0	0.0003	0	0.0157	0	0	0.002	0.0016	0.0331	0	0	0	0.0261
0	0	0.0005	0	0.0002	0	0.0153	0	0	0.0019	0.0014	0.0325	0	0	0	0.0244
0	0	0.0004	0	0.0002	0	0.0153	0	0	0.0018	0.0014	0.0324	0	0	0	0.0237
0	0	0.0004	0	0.0002	0	0.0146	0	0	0.0017	0.0012	0.0309	0	0	0	0.0236
0	0	0.0004	0	0.0001	0	0.0142	0	0	0.0017	0.0011	0.0294	0	0	0	0.0232
0	0	0.0003	0	0.0001	0	0.0133	0	0	0.0014	0.001	0.0287	0	0	0	0.0229
0	0	0.0003	0	0.0001	0	0.0131	0	0	0.0013	0.001	0.0274	0	0	0	0.0209
0	0	0.0003	0	0.0001	0	0.0123	0	0	0.0013	0.0008	0.0261	0	0	0	0.0182
0	0	0.0003	0	0.0001	0	0.0121	0	0	0.001	0.0008	0.0232	0	0	0	0.0175
0	0	0.0003	0	0.0001	0	0.012	0	0	0.0009	0.0007	0.0209	0	0	0	0.0168
0	0	0.0002	0	0.0001	0	0.0117	0	0	0.0008	0.0006	0.0204	0	0	0	0.0164
0	0	0.0002	0	0.0001	0	0.0107	0	0	0.0007	0.0006	0.0193	0	0	0	0.0147
0	0	0.0002	0	0	0	0.0104	0	0	0.0006	0.0006	0.019	0	0	0	0.0139
0	0	0.0001	0	0	0	0.0103	0	0	0.0006	0.0006	0.018	0	0	0	0.0139
0	0	0.0001	0	0	0	0.0092	0	0	0.0006	0.0006	0.0174	0	0	0	0.0125
0	0	0.0001	0	0	0	0.0092	0	0	0.0005	0.0003	0.0171	0	0	0	0.0122
0	0	0.0001	0	0	0	0.0079	0	0	0.0005	0.0003	0.0156	0	0	0	0.012
0	0	0.0001	0	0	0	0.0078	0	0	0.0005	0.0003	0.0154	0	0	0	0.0114
0	0	0	0	0	0	0.0078	0	0	0.0004	0.0002	0.0152	0	0	0	0.0113
0	0	0	0	0	0	0.0066	0	0	0.0004	0.0002	0.0147	0	0	0	0.011
0	0	0	0	0	0	0.0065	0	0	0.0003	0.0001	0.0144	0	0	0	0.0104
0	0	0	0	0	0	0.0064	0	0	0.0003	0.0001	0.0141	0	0	0	0.0098
0	0	0	0	0	0	0.0064	0	0	0.0002	0.0001	0.0136	0	0	0	0.0095
0	0	0	0	0	0	0.0064	0	0	0.0002	0.0001	0.0133	0	0	0	0.008
0	0	0	0	0	0	0.0057	0	0	0.0002	0.0001	0.0131	0	0	0	0.0078
0	0	0	0	0	0	0.0052	0	0	0.0002	0.0001	0.0131	0	0	0	0.0077
0	0	0	0	0	0	0.0052	0	0	0.0002	0	0.0126	0	0	0	0.0071
0	0	0	0	0	0	0.0049	0	0	0.0002	0	0.0117	0	0	0	0.0071
0	0	0	0	0	0	0.0049	0	0	0.0002	0	0.0113	0	0	0	0.0061
0	0	0	0	0	0	0.0045	0	0	0.0001	0	0.0109	0	0	0	0.0061
0	0	0	0	0	0	0.0044	0	0	0.0001	0	0.0108	0	0	0	0.0056
0	0	0	0	0	0	0.0042	0	0	0.0001	0	0.0105	0	0	0	0.0047
0	0	0	0	0	0	0.0036	0	0	0.0001	0	0.0093	0	0	0	0.0045
0	0	0	0	0	0	0.0034	0	0	0.0001	0	0.0084	0	0	0	0.0044
0	0	0	0	0	0	0.0027	0	0	0.0001	0	0.0082	0	0	0	0.0042
0	0	0	0	0	0	0.0026	0	0	0.0001	0	0.0078	0	0	0	0.004
0	0	0	0	0	0	0.0024	0	0	0.0001	0	0.0077	0	0	0	0.0038
0	0	0	0	0	0	0.0023	0	0	0.0001	0	0.0073	0	0	0	0.0037
0	0	0	0	0	0	0.002	0	0	0	0	0.0072	0	0	0	0.0036
0	0	0	0	0	0	0.002	0	0	0	0	0.0072	0	0	0	0.0036
0	0	0	0	0	0	0.0019	0	0	0	0	0.0069	0	0	0	0.0032
0	0	0	0	0	0	0.0019	0	0	0	0	0.0065	0	0	0	0.0029
0	0	0	0	0	0	0.0018	0	0	0	0	0.0065	0	0	0	0.0021
0	0	0	0	0	0	0.0017	0	0	0	0	0.0063	0	0	0	0.002
0	0	0	0	0	0	0.0017	0	0	0	0	0.006	0	0	0	0.002
0	0	0	0	0	0	0.0017	0	0	0	0	0.0057	0	0	0	0.002
0	0	0	0	0	0	0.0015	0	0	0	0	0.0052	0	0	0	0.0019
0	0	0	0	0	0	0.0014	0	0	0	0	0.0052	0	0	0	0.0019
0	0	0	0	0	0	0.0013	0	0	0	0	0.0051	0	0	0	0.0018
0	0	0	0	0	0	0.0013	0	0	0	0	0.0044	0	0	0	0.0018
0	0	0	0	0	0	0.0012	0	0	0	0	0.0044	0	0	0	0.0016
0	0	0	0	0	0	0.0012	0	0	0	0	0.0041	0	0	0	0.0015
0	0	0	0	0	0	0.0012	0	0	0	0	0.004	0	0	0	0.0015
0	0	0	0	0	0	0.0011	0	0	0	0	0.0039	0	0	0	0.0014
0	0	0	0	0	0	0.0011	0	0	0	0	0.0035	0	0	0	0.0014
0	0	0	0	0	0	0.001	0	0	0	0	0.0033	0	0	0	0.0012
0	0	0	0	0	0	0.0009	0	0	0	0	0.0033	0	0	0	0.0012
0	0	0	0	0	0	0.0009	0	0	0	0	0.0032	0	0	0	0.0012
0	0	0	0	0	0	0.0009	0	0	0	0	0.0031	0	0	0	0.0011
0	0	0	0	0	0	0.0009	0	0	0	0	0.0029	0	0	0	0.0011
0	0	0	0	0	0	0.0009	0	0	0	0	0.0029	0	0	0	0.001
0	0	0	0	0	0	0.0008	0	0	0	0	0.0028	0	0	0	0.0008
0	0	0	0	0	0	0.0008	0	0	0	0	0.0026	0	0	0	0.0008
0	0	0	0	0	0	0.0006	0	0	0	0	0.0026	0	0	0	0.0008
0	0	0	0	0	0	0.0006	0	0	0	0	0.0025	0	0	0	0.0007
0	0	0	0	0	0	0.0006	0	0	0	0	0.0024	0	0	0	0.0007
0	0	0	0	0	0	0.0006	0	0	0	0	0.0022	0	0	0	0.0007
0	0	0	0	0	0	0.0006	0	0	0	0	0.002	0	0	0	0.0006
0	0	0	0	0	0	0.0005	0	0	0	0	0.0019	0	0	0	0.0006
0	0	0	0	0	0	0.0005	0	0	0	0	0.0015	0	0	0	0.0005
0	0	0	0	0	0	0.0004	0	0	0	0	0.0014	0	0	0	0.0005
0	0	0	0	0	0	0.0004	0	0	0	0	0.0013	0	0	0	0.0004
0	0	0	0	0	0	0.0004	0	0	0	0	0.0013	0	0	0	0.0004
0	0	0	0	0	0	0.0003	0	0	0	0	0.0012	0	0	0	0.0004
0	0	0	0	0	0	0.0003	0	0	0	0	0.0012	0	0	0	0.0004
0	0	0	0	0	0	0.0003	0	0	0	0	0.001	0	0	0	0.0004
0	0	0	0	0	0	0.0003	0	0	0	0	0.001	0	0	0	0.0004
0	0	0	0	0	0	0.0003	0	0	0	0	0.0009	0	0	0	0.0003
0	0	0	0	0	0	0.0003	0	0	0	0	0.0009	0	0	0	0.0003
0	0	0	0	0	0	0.0003	0	0	0	0	0.0008	0	0	0	0.0003
0	0	0	0	0	0	0.0003	0	0	0	0	0.0008	0	0	0	0.0003
0	0	0	0	0	0	0.0002	0	0	0	0	0.0008	0	0	0	0.0003
0	0	0	0	0	0	0.0002	0	0	0	0	0.0008	0	0	0	0.0003
0	0	0	0	0	0	0.0002	0	0	0	0	0.0007	0	0	0	0.0003
0	0	0	0	0	0	0.0002	0	0	0	0	0.0007	0	0	0	0.0002
0	0	0	0	0	0	0.0002	0	0	0	0	0.0006	0	0	0	0.0002
0	0	0	0	0	0	0.0002	0	0	0	0	0.0005	0	0	0	0.0002
0	0	0	0	0	0	0.0002	0	0	0	0	0.0005	0	0	0	0.0002
0	0	0	0	0	0	0.0001	0	0	0	0	0.0005	0	0	0	0.0002
0	0	0	0	0	0	0.0001	0	0	0	0	0.0004	0	0	0	0.0002
0	0	0	0	0	0	0.0001	0	0	0	0	0.0004	0	0	0	0.0002
0	0	0	0	0	0	0.0001	0	0	0	0	0.0004	0	0	0	0.0001
0	0	0	0	0	0	0.0001	0	0	0	0	0.0004	0	0	0	0.0001
0	0	0	0	0	0	0.0001	0	0	0	0	0.0003	0	0	0	0.0001
0	0	0	0	0	0	0.0001	0	0	0	0	0.0003	0	0	0	0.0001
0	0	0	0	0	0	0.0001	0	0	0	0	0.0003	0	0	0	0.0001
0	0	0	0	0	0	0	0	0	0	0	0.0003	0	0	0	0.0001
0	0	0	0	0	0	0	0	0	0	0	0.0003	0	0	0	0.0001
0	0	0	0	0	0	0	0	0	0	0	0.0003	0	0	0	0
0	0	0	0	0	0	0	0	0	0	0	0.0003	0	0	0	0
0	0	0	0	0	0	0	0	0	0	0	0.0003	0	0	0	0
0	0	0	0	0	0	0	0	0	0	0	0.0003	0	0	0	0
0	0	0	0	0	0	0	0	0	0	0	0.0002	0	0	0	0
0	0	0	0	0	0	0	0	0	0	0	0.0002	0	0	0	0
0	0	0	0	0	0	0	0	0	0	0	0.0002	0	0	0	0
0	0	0	0	0	0	0	0	0	0	0	0.0002	0	0	0	0
0	0	0	0	0	0	0	0	0	0	0	0.0002	0	0	0	0
0	0	0	0	0	0	0	0	0	0	0	0.0002	0	0	0	0
0	0	0	0	0	0	0	0	0	0	0	0.0002	0	0	0	0
0	0	0	0	0	0	0	0	0	0	0	0.0002	0	0	0	0
0	0	0	0	0	0	0	0	0	0	0	0.0002	0	0	0	0
0	0	0	0	0	0	0	0	0	0	0	0.0002	0	0	0	0
0	0	0	0	0	0	0	0	0	0	0	0.0001	0	0	0	0
0	0	0	0	0	0	0	0	0	0	0	0.0001	0	0	0	0
0	0	0	0	0	0	0	0	0	0	0	0.0001	0	0	0	0
0	0	0	0	0	0	0	0	0	0	0	0.0001	0	0	0	0
0	0	0	0	0	0	0	0	0	0	0	0.0001	0	0	0	0
0	0	0	0	0	0	0	0	0	0	0	0.0001	0	0	0	0
0	0	0	0	0	0	0	0	0	0	0	0.0001	0	0	0	0
0	0	0	0	0	0	0	0	0	0	0	0	0	0	0	0
0	0	0	0	0	0	0	0	0	0	0	0	0	0	0	0
0	0	0	0	0	0	0	0	0	0	0	0	0	0	0	0
0	0	0	0	0	0	0	0	0	0	0	0	0	0	0	0
0	0	0	0	0	0	0	0	0	0	0	0	0	0	0	0
0	0	0	0	0	0	0	0	0	0	0	0	0	0	0	0
0	0	0	0	0	0	0	0	0	0	0	0	0	0	0	0
0	0	0	0	0	0	0	0	0	0	0	0	0	0	0	0
0	0	0	0	0	0	0	0	0	0	0	0	0	0	0	0
0	0	0	0	0	0	0	0	0	0	0	0	0	0	0	0
0	0	0	0	0	0	0	0	0	0	0	0	0	0	0	0
0	0	0	0	0	0	0	0	0	0	0	0	0	0	0	0
0	0	0	0	0	0	0	0	0	0	0	0	0	0	0	0
0	0	0	0	0	0	0	0	0	0	0	0	0	0	0	0
0	0	0	0	0	0	0	0	0	0	0	0	0	0	0	0
0	0	0	0	0	0	0	0	0	0	0	0	0	0	0	0
0	0	0	0	0	0	0	0	0	0	0	0	0	0	0	0
0	0	0	0	0	0	0	0	0	0	0	0	0	0	0	0
0	0	0	0	0	0	0	0	0	0	0	0	0	0	0	0
0	0	0	0	0	0	0	0	0	0	0	0	0	0	0	0
0	0	0	0	0	0	0	0	0	0	0	0	0	0	0	0
0	0	0	0	0	0	0	0	0	0	0	0	0	0	0	0
0	0	0	0	0	0	0	0	0	0	0	0	0	0	0	0
0	0	0	0	0	0	0	0	0	0	0	0	0	0	0	0
0	0	0	0	0	0	0	0	0	0	0	0	0	0	0	0
0	0	0	0	0	0	0	0	0	0	0	0	0	0	0	0
0	0	0	0	0	0	0	0	0	0	0	0	0	0	0	0
0	0	0	0	0	0	0	0	0	0	0	0	0	0	0	0
0	0	0	0	0	0	0	0	0	0	0	0	0	0	0	0
0	0	0	0	0	0	0	0	0	0	0	0	0	0	0	0
0	0	0	0	0	0	0	0	0	0	0	0	0	0	0	0
0	0	0	0	0	0	0	0	0	0	0	0	0	0	0	0
0	0	0	0	0	0	0	0	0	0	0	0	0	0	0	0
0	0	0	0	0	0	0	0	0	0	0	0	0	0	0	0
0	0	0	0	0	0	0	0	0	0	0	0	0	0	0	0
0	0	0	0	0	0	0	0	0	0	0	0	0	0	0	0
0	0	0	0	0	0	0	0	0	0	0	0	0	0	0	0
0	0	0	0	0	0	0	0	0	0	0	0	0	0	0	0
0	0	0	0	0	0	0	0	0	0	0	0	0	0	0	0
0	0	0	0	0	0	0	0	0	0	0	0	0	0	0	0
0	0	0	0	0	0	0	0	0	0	0	0	0	0	0	0
0	0	0	0	0	0	0	0	0	0	0	0	0	0	0	0
0	0	0	0	0	0	0	0	0	0	0	0	0	0	0	0
0	0	0	0	0	0	0	0	0	0	0	0	0	0	0	0
0	0	0	0	0	0	0	0	0	0	0	0	0	0	0	0
0	0	0	0	0	0	0	0	0	0	0	0	0	0	0	0
0	0	0	0	0	0	0	0	0	0	0	0	0	0	0	0
0	0	0	0	0	0	0	0	0	0	0	0	0	0	0	0
0	0	0	0	0	0	0	0	0	0	0	0	0	0	0	0
0	0	0	0	0	0	0	0	0	0	0	0	0	0	0	0
0	0	0	0	0	0	0	0	0	0	0	0	0	0	0	0
0	0	0	0	0	0	0	0	0	0	0	0	0	0	0	0
0	0	0	0	0	0	0	0	0	0	0	0	0	0	0	0
0	0	0	0	0	0	0	0	0	0	0	0	0	0	0	0
0	0	0	0	0	0	0	0	0	0	0	0	0	0	0	0
0	0	0	0	0	0	0	0	0	0	0	0	0	0	0	0
0	0	0	0	0	0	0	0	0	0	0	0	0	0	0	0
0	0	0	0	0	0	0	0	0	0	0	0	0	0	0	0
0	0	0	0	0	0	0	0	0	0	0	0	0	0	0	0
0	0	0	0	0	0	0	0	0	0	0	0	0	0	0	0
0	0	0	0	0	0	0	0	0	0	0	0	0	0	0	0
0	0	0	0	0	0	0	0	0	0	0	0	0	0	0	0
0	0	0	0	0	0	0	0	0	0	0	0	0	0	0	0
0	0	0	0	0	0	0	0	0	0	0	0	0	0	0	0
0	0	0	0	0	0	0	0	0	0	0	0	0	0	0	0
0	0	0	0	0	0	0	0	0	0	0	0	0	0	0	0
0	0	0	0	0	0	0	0	0	0	0	0	0	0	0	0
0	0	0	0	0	0	0	0	0	0	0	0	0	0	0	0
0	0	0	0	0	0	0	0	0	0	0	0	0	0	0	0
0	0	0	0	0	0	0	0	0	0	0	0	0	0	0	0
0	0	0	0	0	0	0	0	0	0	0	0	0	0	0	0
0	0	0	0	0	0	0	0	0	0	0	0	0	0	0	0
0	0	0	0	0	0	0	0	0	0	0	0	0	0	0	0
0	0	0	0	0	0	0	0	0	0	0	0	0	0	0	0
0	0	0	0	0	0	0	0	0	0	0	0	0	0	0	0
0	0	0	0	0	0	0	0	0	0	0	0	0	0	0	0
0	0	0	0	0	0	0	0	0	0	0	0	0	0	0	0
0	0	0	0	0	0	0	0	0	0	0	0	0	0	0	0
0	0	0	0	0	0	0	0	0	0	0	0	0	0	0	0
0	0	0	0	0	0	0	0	0	0	0	0	0	0	0	0
0	0	0	0	0	0	0	0	0	0	0	0	0	0	0	0
0	0	0	0	0	0	0	0	0	0	0	0	0	0	0	0
0	0	0	0	0	0	0	0	0	0	0	0	0	0	0	0
0	0	0	0	0	0	0	0	0	0	0	0	0	0	0	0
0	0	0	0	0	0	0	0	0	0	0	0	0	0	0	0
0	0	0	0	0	0	0	0	0	0	0	0	0	0	0	0
0	0	0	0	0	0	0	0	0	0	0	0	0	0	0	0
0	0	0	0	0	0	0	0	0	0	0	0	0	0	0	0
0	0	0	0	0	0	0	0	0	0	0	0	0	0	0	0
0	0	0	0	0	0	0	0	0	0	0	0	0	0	0	0
0	0	0	0	0	0	0	0	0	0	0	0	0	0	0	0
0	0	0	0	0	0	0	0	0	0	0	0	0	0	0	0
0	0	0	0	0	0	0	0	0	0	0	0	0	0	0	0
0	0	0	0	0	0	0	0	0	0	0	0	0	0	0	0
0	0	0	0	0	0	0	0	0	0	0	0	0	0	0	0
0	0	0	0	0	0	0	0	0	0	0	0	0	0	0	0
0	0	0	0	0	0	0	0	0	0	0	0	0	0	0	0
0	0	0	0	0	0	0	0	0	0	0	0	0	0	0	0
0	0	0	0	0	0	0	0	0	0	0	0	0	0	0	0
0	0	0	0	0	0	0	0	0	0	0	0	0	0	0	0
0	0	0	0	0	0	0	0	0	0	0	0	0	0	0	0
0	0	0	0	0	0	0	0	0	0	0	0	0	0	0	0
0	0	0	0	0	0	0	0	0	0	0	0	0	0	0	0
0	0	0	0	0	0	0	0	0	0	0	0	0	0	0	0
0	0	0	0	0	0	0	0	0	0	0	0	0	0	0	0
0	0	0	0	0	0	0	0	0	0	0	0	0	0	0	0
0	0	0	0	0	0	0	0	0	0	0	0	0	0	0	0
0	0	0	0	0	0	0	0	0	0	0	0	0	0	0	0
0	0	0	0	0	0	0	0	0	0	0	0	0	0	0	0
0	0	0	0	0	0	0	0	0	0	0	0	0	0	0	0
0	0	0	0	0	0	0	0	0	0	0	0	0	0	0	0
0	0	0	0	0	0	0	0	0	0	0	0	0	0	0	0
0	0	0	0	0	0	0	0	0	0	0	0	0	0	0	0
0	0	0	0	0	0	0	0	0	0	0	0	0	0	0	0
0	0	0	0	0	0	0	0	0	0	0	0	0	0	0	0
0	0	0	0	0	0	0	0	0	0	0	0	0	0	0	0
0	0	0	0	0	0	0	0	0	0	0	0	0	0	0	0
0	0	0	0	0	0	0	0	0	0	0	0	0	0	0	0
0	0	0	0	0	0	0	0	0	0	0	0	0	0	0	0
0	0	0	0	0	0	0	0	0	0	0	0	0	0	0	0
0	0	0	0	0	0	0	0	0	0	0	0	0	0	0	0
0	0	0	0	0	0	0	0	0	0	0	0	0	0	0	0
0	0	0	0	0	0	0	0	0	0	0	0	0	0	0	0
0	0	0	0	0	0	0	0	0	0	0	0	0	0	0	0
0	0	0	0	0	0	0	0	0	0	0	0	0	0	0	0
0	0	0	0	0	0	0	0	0	0	0	0	0	0	0	0
0	0	0	0	0	0	0	0	0	0	0	0	0	0	0	0
0	0	0	0	0	0	0	0	0	0	0	0	0	0	0	0
0	0	0	0	0	0	0	0	0	0	0	0	0	0	0	0
0	0	0	0	0	0	0	0	0	0	0	0	0	0	0	0
0	0	0	0	0	0	0	0	0	0	0	0	0	0	0	0
0	0	0	0	0	0	0	0	0	0	0	0	0	0	0	0
0	0	0	0	0	0	0	0	0	0	0	0	0	0	0	0
0	0	0	0	0	0	0	0	0	0	0	0	0	0	0	0
0	0	0	0	0	0	0	0	0	0	0	0	0	0	0	0
0	0	0	0	0	0	0	0	0	0	0	0	0	0	0	0
0	0	0	0	0	0	0	0	0	0	0	0	0	0	0	0
0	0	0	0	0	0	0	0	0	0	0	0	0	0	0	0
0	0	0	0	0	0	0	0	0	0	0	0	0	0	0	0
0	0	0	0	0	0	0	0	0	0	0	0	0	0	0	0
0	0	0	0	0	0	0	0	0	0	0	0	0	0	0	0
0	0	0	0	0	0	0	0	0	0	0	0	0	0	0	0
0	0	0	0	0	0	0	0	0	0	0	0	0	0	0	0
0	0	0	0	0	0	0	0	0	0	0	0	0	0	0	0
0	0	0	0	0	0	0	0	0	0	0	0	0	0	0	0
0	0	0	0	0	0	0	0	0	0	0	0	0	0	0	0
0	0	0	0	0	0	0	0	0	0	0	0	0	0	0	0
0	0	0	0	0	0	0	0	0	0	0	0	0	0	0	0
0	0	0	0	0	0	0	0	0	0	0	0	0	0	0	0
0	0	0	0	0	0	0	0	0	0	0	0	0	0	0	0
0	0	0	0	0	0	0	0	0	0	0	0	0	0	0	0
0	0	0	0	0	0	0	0	0	0	0	0	0	0	0	0
0	0	0	0	0	0	0	0	0	0	0	0	0	0	0	0
0	0	0	0	0	0	0	0	0	0	0	0	0	0	0	0
0	0	0	0	0	0	0	0	0	0	0	0	0	0	0	0
0	0	0	0	0	0	0	0	0	0	0	0	0	0	0	0
0	0	0	0	0	0	0	0	0	0	0	0	0	0	0	0
0	0	0	0	0	0	0	0	0	0	0	0	0	0	0	0
0	0	0	0	0	0	0	0	0	0	0	0	0	0	0	0
0	0	0	0	0	0	0	0	0	0	0	0	0	0	0	0
0	0	0	0	0	0	0	0	0	0	0	0	0	0	0	0
0	0	0	0	0	0	0	0	0	0	0	0	0	0	0	0
0	0	0	0	0	0	0	0	0	0	0	0	0	0	0	0
0	0	0	0	0	0	0	0	0	0	0	0	0	0	0	0
0	0	0	0	0	0	0	0	0	0	0	0	0	0	0	0
0	0	0	0	0	0	0	0	0	0	0	0	0	0	0	0
0	0	0	0	0	0	0	0	0	0	0	0	0	0	0	0
0	0	0	0	0	0	0	0	0	0	0	0	0	0	0	0
0	0	0	0	0	0	0	0	0	0	0	0	0	0	0	0
0	0	0	0	0	0	0	0	0	0	0	0	0	0	0	0
0	0	0	0	0	0	0	0	0	0	0	0	0	0	0	0
0	0	0	0	0	0	0	0	0	0	0	0	0	0	0	0
0	0	0	0	0	0	0	0	0	0	0	0	0	0	0	0
0	0	0	0	0	0	0	0	0	0	0	0	0	0	0	0
0	0	0	0	0	0	0	0	0	0	0	0	0	0	0	0
0	0	0	0	0	0	0	0	0	0	0	0	0	0	0	0
0	0	0	0	0	0	0	0	0	0	0	0	0	0	0	0
0	0	0	0	0	0	0	0	0	0	0	0	0	0	0	0
0	0	0	0	0	0	0	0	0	0	0	0	0	0	0	0
0	0	0	0	0	0	0	0	0	0	0	0	0	0	0	0
0	0	0	0	0	0	0	0	0	0	0	0	0	0	0	0
0	0	0	0	0	0	0	0	0	0	0	0	0	0	0	0
0	0	0	0	0	0	0	0	0	0	0	0	0	0	0	0
0	0	0	0	0	0	0	0	0	0	0	0	0	0	0	0
0	0	0	0	0	0	0	0	0	0	0	0	0	0	0	0
0	0	0	0	0	0	0	0	0	0	0	0	0	0	0	0
0	0	0	0	0	0	0	0	0	0	0	0	0	0	0	0
0	0	0	0	0	0	0	0	0	0	0	0	0	0	0	0
0	0	0	0	0	0	0	0	0	0	0	0	0	0	0	0
0	0	0	0	0	0	0	0	0	0	0	0	0	0	0	0
0	0	0	0	0	0	0	0	0	0	0	0	0	0	0	0
0	0	0	0	0	0	0	0	0	0	0	0	0	0	0	0
0	0	0	0	0	0	0	0	0	0	0	0	0	0	0	0
0	0	0	0	0	0	0	0	0	0	0	0	0	0	0	0
0	0	0	0	0	0	0	0	0	0	0	0	0	0	0	0
0	0	0	0	0	0	0	0	0	0	0	0	0	0	0	0
0	0	0	0	0	0	0	0	0	0	0	0	0	0	0	0
0	0	0	0	0	0	0	0	0	0	0	0	0	0	0	0
0	0	0	0	0	0	0	0	0	0	0	0	0	0	0	0
0	0	0	0	0	0	0	0	0	0	0	0	0	0	0	0
0	0	0	0	0	0	0	0	0	0	0	0	0	0	0	0
0	0	0	0	0	0	0	0	0	0	0	0	0	0	0	0
0	0	0	0	0	0	0	0	0	0	0	0	0	0	0	0
0	0	0	0	0	0	0	0	0	0	0	0	0	0	0	0
0	0	0	0	0	0	0	0	0	0	0	0	0	0	0	0
0	0	0	0	0	0	0	0	0	0	0	0	0	0	0	0
0	0	0	0	0	0	0	0	0	0	0	0	0	0	0	0
0	0	0	0	0	0	0	0	0	0	0	0	0	0	0	0
0	0	0	0	0	0	0	0	0	0	0	0	0	0	0	0
0	0	0	0	0	0	0	0	0	0	0	0	0	0	0	0
0	0	0	0	0	0	0	0	0	0	0	0	0	0	0	0
0	0	0	0	0	0	0	0	0	0	0	0	0	0	0	0
0	0	0	0	0	0	0	0	0	0	0	0	0	0	0	0
0	0	0	0	0	0	0	0	0	0	0	0	0	0	0	0
0	0	0	0	0	0	0	0	0	0	0	0	0	0	0	0
0	0	0	0	0	0	0	0	0	0	0	0	0	0	0	0
0	0	0	0	0	0	0	0	0	0	0	0	0	0	0	0
0	0	0	0	0	0	0	0	0	0	0	0	0	0	0	0
0	0	0	0	0	0	0	0	0	0	0	0	0	0	0	0
0	0	0	0	0	0	0	0	0	0	0	0	0	0	0	0
0	0	0	0	0	0	0	0	0	0	0	0	0	0	0	0
0	0	0	0	0	0	0	0	0	0	0	0	0	0	0	0
0	0	0	0	0	0	0	0	0	0	0	0	0	0	0	0
0	0	0	0	0	0	0	0	0	0	0	0	0	0	0	0
0	0	0	0	0	0	0	0	0	0	0	0	0	0	0	0
0	0	0	0	0	0	0	0	0	0	0	0	0	0	0	0
0	0	0	0	0	0	0	0	0	0	0	0	0	0	0	0
0	0	0	0	0	0	0	0	0	0	0	0	0	0	0	0
0	0	0	0	0	0	0	0	0	0	0	0	0	0	0	0
0	0	0	0	0	0	0	0	0	0	0	0	0	0	0	0
0	0	0	0	0	0	0	0	0	0	0	0	0	0	0	0
0	0	0	0	0	0	0	0	0	0	0	0	0	0	0	0
0	0	0	0	0	0	0	0	0	0	0	0	0	0	0	0
0	0	0	0	0	0	0	0	0	0	0	0	0	0	0	0
0	0	0	0	0	0	0	0	0	0	0	0	0	0	0	0
0	0	0	0	0	0	0	0	0	0	0	0	0	0	0	0
0	0	0	0	0	0	0	0	0	0	0	0	0	0	0	0
0	0	0	0	0	0	0	0	0	0	0	0	0	0	0	0
0	0	0	0	0	0	0	0	0	0	0	0	0	0	0	0
0	0	0	0	0	0	0	0	0	0	0	0	0	0	0	0
0	0	0	0	0	0	0	0	0	0	0	0	0	0	0	0
0	0	0	0	0	0	0	0	0	0	0	0	0	0	0	0
0	0	0	0	0	0	0	0	0	0	0	0	0	0	0	0
0	0	0	0	0	0	0	0	0	0	0	0	0	0	0	0
0	0	0	0	0	0	0	0	0	0	0	0	0	0	0	0
0	0	0	0	0	0	0	0	0	0	0	0	0	0	0	0
0	0	0	0	0	0	0	0	0	0	0	0	0	0	0	0
0	0	0	0	0	0	0	0	0	0	0	0	0	0	0	0
0	0	0	0	0	0	0	0	0	0	0	0	0	0	0	0
0	0	0	0	0	0	0	0	0	0	0	0	0	0	0	0
0	0	0	0	0	0	0	0	0	0	0	0	0	0	0	0
0	0	0	0	0	0	0	0	0	0	0	0	0	0	0	0
0	0	0	0	0	0	0	0	0	0	0	0	0	0	0	0
0	0	0	0	0	0	0	0	0	0	0	0	0	0	0	0
0	0	0	0	0	0	0	0	0	0	0	0	0	0	0	0
0	0	0	0	0	0	0	0	0	0	0	0	0	0	0	0
0	0	0	0	0	0	0	0	0	0	0	0	0	0	0	0
0	0	0	0	0	0	0	0	0	0	0	0	0	0	0	0
0	0	0	0	0	0	0	0	0	0	0	0	0	0	0	0
0	0	0	0	0	0	0	0	0	0	0	0	0	0	0	0
0	0	0	0	0	0	0	0	0	0	0	0	0	0	0	0
0	0	0	0	0	0	0	0	0	0	0	0	0	0	0	0
0	0	0	0	0	0	0	0	0	0	0	0	0	0	0	0
0	0	0	0	0	0	0	0	0	0	0	0	0	0	0	0
0	0	0	0	0	0	0	0	0	0	0	0	0	0	0	0
0	0	0	0	0	0	0	0	0	0	0	0	0	0	0	0
0	0	0	0	0	0	0	0	0	0	0	0	0	0	0	0
0	0	0	0	0	0	0	0	0	0	0	0	0	0	0	0
0	0	0	0	0	0	0	0	0	0	0	0	0	0	0	0
0	0	0	0	0	0	0	0	0	0	0	0	0	0	0	0
0	0	0	0	0	0	0	0	0	0	0	0	0	0	0	0
0	0	0	0	0	0	0	0	0	0	0	0	0	0	0	0
0	0	0	0	0	0	0	0	0	0	0	0	0	0	0	0
0	0	0	0	0	0	0	0	0	0	0	0	0	0	0	0
0	0	0	0	0	0	0	0	0	0	0	0	0	0	0	0
0	0	0	0	0	0	0	0	0	0	0	0	0	0	0	0
0	0	0	0	0	0	0	0	0	0	0	0	0	0	0	0
0	0	0	0	0	0	0	0	0	0	0	0	0	0	0	0
0	0	0	0	0	0	0	0	0	0	0	0	0	0	0	0
0	0	0	0	0	0	0	0	0	0	0	0	0	0	0	0
0	0	0	0	0	0	0	0	0	0	0	0	0	0	0	0
0	0	0	0	0	0	0	0	0	0	0	0	0	0	0	0
0	0	0	0	0	0	0	0	0	0	0	0	0	0	0	0
0	0	0	0	0	0	0	0	0	0	0	0	0	0	0	0
0	0	0	0	0	0	0	0	0	0	0	0	0	0	0	0
0	0	0	0	0	0	0	0	0	0	0	0	0	0	0	0
0	0	0	0	0	0	0	0	0	0	0	0	0	0	0	0
0	0	0	0	0	0	0	0	0	0	0	0	0	0	0	0
0	0	0	0	0	0	0	0	0	0	0	0	0	0	0	0
0	0	0	0	0	0	0	0	0	0	0	0	0	0	0	0
0	0	0	0	0	0	0	0	0	0	0	0	0	0	0	0
0	0	0	0	0	0	0	0	0	0	0	0	0	0	0	0
0	0	0	0	0	0	0	0	0	0	0	0	0	0	0	0
0	0	0	0	0	0	0	0	0	0	0	0	0	0	0	0
0	0	0	0	0	0	0	0	0	0	0	0	0	0	0	0
0	0	0	0	0	0	0	0	0	0	0	0	0	0	0	0
0	0	0	0	0	0	0	0	0	0	0	0	0	0	0	0
0	0	0	0	0	0	0	0	0	0	0	0	0	0	0	0
0	0	0	0	0	0	0	0	0	0	0	0	0	0	0	0
0	0	0	0	0	0	0	0	0	0	0	0	0	0	0	0
0	0	0	0	0	0	0	0	0	0	0	0	0	0	0	0
0	0	0	0	0	0	0	0	0	0	0	0	0	0	0	0
0	0	0	0	0	0	0	0	0	0	0	0	0	0	0	0
0	0	0	0	0	0	0	0	0	0	0	0	0	0	0	0
0	0	0	0	0	0	0	0	0	0	0	0	0	0	0	0
0	0	0	0	0	0	0	0	0	0	0	0	0	0	0	0
0	0	0	0	0	0	0	0	0	0	0	0	0	0	0	0
0	0	0	0	0	0	0	0	0	0	0	0	0	0	0	0
0	0	0	0	0	0	0	0	0	0	0	0	0	0	0	0
0	0	0	0	0	0	0	0	0	0	0	0	0	0	0	0
0	0	0	0	0	0	0	0	0	0	0	0	0	0	0	0
0	0	0	0	0	0	0	0	0	0	0	0	0	0	0	0
0	0	0	0	0	0	0	0	0	0	0	0	0	0	0	0
0	0	0	0	0	0	0	0	0	0	0	0	0	0	0	0
0	0	0	0	0	0	0	0	0	0	0	0	0	0	0	0
0	0	0	0	0	0	0	0	0	0	0	0	0	0	0	0
0	0	0	0	0	0	0	0	0	0	0	0	0	0	0	0
0	0	0	0	0	0	0	0	0	0	0	0	0	0	0	0
0	0	0	0	0	0	0	0	0	0	0	0	0	0	0	0
0	0	0	0	0	0	0	0	0	0	0	0	0	0	0	0
0	0	0	0	0	0	0	0	0	0	0	0	0	0	0	0
0	0	0	0	0	0	0	0	0	0	0	0	0	0	0	0
0	0	0	0	0	0	0	0	0	0	0	0	0	0	0	0
0	0	0	0	0	0	0	0	0	0	0	0	0	0	0	0
0	0	0	0	0	0	0	0	0	0	0	0	0	0	0	0
0	0	0	0	0	0	0	0	0	0	0	0	0	0	0	0
0	0	0	0	0	0	0	0	0	0	0	0	0	0	0	0
0	0	0	0	0	0	0	0	0	0	0	0	0	0	0	0
0	0	0	0	0	0	0	0	0	0	0	0	0	0	0	0
0	0	0	0	0	0	0	0	0	0	0	0	0	0	0	0
0	0	0	0	0	0	0	0	0	0	0	0	0	0	0	0
0	0	0	0	0	0	0	0	0	0	0	0	0	0	0	0
0	0	0	0	0	0	0	0	0	0	0	0	0	0	0	0
0	0	0	0	0	0	0	0	0	0	0	0	0	0	0	0
0	0	0	0	0	0	0	0	0	0	0	0	0	0	0	0
0	0	0	0	0	0	0	0	0	0	0	0	0	0	0	0
0	0	0	0	0	0	0	0	0	0	0	0	0	0	0	0
0	0	0	0	0	0	0	0	0	0	0	0	0	0	0	0
0	0	0	0	0	0	0	0	0	0	0	0	0	0	0	0
0	0	0	0	0	0	0	0	0	0	0	0	0	0	0	0
0	0	0	0	0	0	0	0	0	0	0	0	0	0	0	0
0	0	0	0	0	0	0	0	0	0	0	0	0	0	0	0
0	0	0	0	0	0	0	0	0	0	0	0	0	0	0	0
0	0	0	0	0	0	0	0	0	0	0	0	0	0	0	0
0	0	0	0	0	0	0	0	0	0	0	0	0	0	0	0
0	0	0	0	0	0	0	0	0	0	0	0	0	0	0	0
0	0	0	0	0	0	0	0	0	0	0	0	0	0	0	0
0	0	0	0	0	0	0	0	0	0	0	0	0	0	0	0
0	0	0	0	0	0	0	0	0	0	0	0	0	0	0	0
0	0	0	0	0	0	0	0	0	0	0	0	0	0	0	0
0	0	0	0	0	0	0	0	0	0	0	0	0	0	0	0
0	0	0	0	0	0	0	0	0	0	0	0	0	0	0	0
0	0	0	0	0	0	0	0	0	0	0	0	0	0	0	0
0	0	0	0	0	0	0	0	0	0	0	0	0	0	0	0
0	0	0	0	0	0	0	0	0	0	0	0	0	0	0	0
0	0	0	0	0	0	0	0	0	0	0	0	0	0	0	0
0	0	0	0	0	0	0	0	0	0	0	0	0	0	0	0
0	0	0	0	0	0	0	0	0	0	0	0	0	0	0	0
0	0	0	0	0	0	0	0	0	0	0	0	0	0	0	0
0	0	0	0	0	0	0	0	0	0	0	0	0	0	0	0
0	0	0	0	0	0	0	0	0	0	0	0	0	0	0	0
0	0	0	0	0	0	0	0	0	0	0	0	0	0	0	0
0	0	0	0	0	0	0	0	0	0	0	0	0	0	0	0
0	0	0	0	0	0	0	0	0	0	0	0	0	0	0	0
0	0	0	0	0	0	0	0	0	0	0	0	0	0	0	0
0	0	0	0	0	0	0	0	0	0	0	0	0	0	0	0
0	0	0	0	0	0	0	0	0	0	0	0	0	0	0	0
0	0	0	0	0	0	0	0	0	0	0	0	0	0	0	0
0	0	0	0	0	0	0	0	0	0	0	0	0	0	0	0
0	0	0	0	0	0	0	0	0	0	0	0	0	0	0	0
0	0	0	0	0	0	0	0	0	0	0	0	0	0	0	0
0	0	0	0	0	0	0	0	0	0	0	0	0	0	0	0
0	0	0	0	0	0	0	0	0	0	0	0	0	0	0	0
0	0	0	0	0	0	0	0	0	0	0	0	0	0	0	0
0	0	0	0	0	0	0	0	0	0	0	0	0	0	0	0
0	0	0	0	0	0	0	0	0	0	0	0	0	0	0	0
0	0	0	0	0	0	0	0	0	0	0	0	0	0	0	0
0	0	0	0	0	0	0	0	0	0	0	0	0	0	0	0
0	0	0	0	0	0	0	0	0	0	0	0	0	0	0	0
0	0	0	0	0	0	0	0	0	0	0	0	0	0	0	0
0	0	0	0	0	0	0	0	0	0	0	0	0	0	0	0
0	0	0	0	0	0	0	0	0	0	0	0	0	0	0	0
0	0	0	0	0	0	0	0	0	0	0	0	0	0	0	0
0	0	0	0	0	0	0	0	0	0	0	0	0	0	0	0
0	0	0	0	0	0	0	0	0	0	0	0	0	0	0	0
0	0	0	0	0	0	0	0	0	0	0	0	0	0	0	0
0	0	0	0	0	0	0	0	0	0	0	0	0	0	0	0
0	0	0	0	0	0	0	0	0	0	0	0	0	0	0	0
0	0	0	0	0	0	0	0	0	0	0	0	0	0	0	0
0	0	0	0	0	0	0	0	0	0	0	0	0	0	0	0
0	0	0	0	0	0	0	0	0	0	0	0	0	0	0	0
0	0	0	0	0	0	0	0	0	0	0	0	0	0	0	0
0	0	0	0	0	0	0	0	0	0	0	0	0	0	0	0
0	0	0	0	0	0	0	0	0	0	0	0	0	0	0	0
0	0	0	0	0	0	0	0	0	0	0	0	0	0	0	0
0	0	0	0	0	0	0	0	0	0	0	0	0	0	0	0
0	0	0	0	0	0	0	0	0	0	0	0	0	0	0	0
0	0	0	0	0	0	0	0	0	0	0	0	0	0	0	0
0	0	0	0	0	0	0	0	0	0	0	0	0	0	0	0
0	0	0	0	0	0	0	0	0	0	0	0	0	0	0	0
0	0	0	0	0	0	0	0	0	0	0	0	0	0	0	0
0	0	0	0	0	0	0	0	0	0	0	0	0	0	0	0
0	0	0	0	0	0	0	0	0	0	0	0	0	0	0	0
0	0	0	0	0	0	0	0	0	0	0	0	0	0	0	0
0	0	0	0	0	0	0	0	0	0	0	0	0	0	0	0
0	0	0	0	0	0	0	0	0	0	0	0	0	0	0	0
0	0	0	0	0	0	0	0	0	0	0	0	0	0	0	0
0	0	0	0	0	0	0	0	0	0	0	0	0	0	0	0
0	0	0	0	0	0	0	0	0	0	0	0	0	0	0	0
0	0	0	0	0	0	0	0	0	0	0	0	0	0	0	0
0	0	0	0	0	0	0	0	0	0	0	0	0	0	0	0
0	0	0	0	0	0	0	0	0	0	0	0	0	0	0	0
0	0	0	0	0	0	0	0	0	0	0	0	0	0	0	0
0	0	0	0	0	0	0	0	0	0	0	0	0	0	0	0
0	0	0	0	0	0	0	0	0	0	0	0	0	0	0	0
0	0	0	0	0	0	0	0	0	0	0	0	0	0	0	0
0	0	0	0	0	0	0	0	0	0	0	0	0	0	0	0
0	0	0	0	0	0	0	0	0	0	0	0	0	0	0	0
0	0	0	0	0	0	0	0	0	0	0	0	0	0	0	0
0	0	0	0	0	0	0	0	0	0	0	0	0	0	0	0
0	0	0	0	0	0	0	0	0	0	0	0	0	0	0	0
0	0	0	0	0	0	0	0	0	0	0	0	0	0	0	0
0	0	0	0	0	0	0	0	0	0	0	0	0	0	0	0
0	0	0	0	0	0	0	0	0	0	0	0	0	0	0	0
0	0	0	0	0	0	0	0	0	0	0	0	0	0	0	0
0	0	0	0	0	0	0	0	0	0	0	0	0	0	0	0
0	0	0	0	0	0	0	0	0	0	0	0	0	0	0	0
0	0	0	0	0	0	0	0	0	0	0	0	0	0	0	0
0	0	0	0	0	0	0	0	0	0	0	0	0	0	0	0
0	0	0	0	0	0	0	0	0	0	0	0	0	0	0	0
0	0	0	0	0	0	0	0	0	0	0	0	0	0	0	0
0	0	0	0	0	0	0	0	0	0	0	0	0	0	0	0
0	0	0	0	0	0	0	0	0	0	0	0	0	0	0	0
0	0	0	0	0	0	0	0	0	0	0	0	0	0	0	0
0	0	0	0	0	0	0	0	0	0	0	0	0	0	0	0
0	0	0	0	0	0	0	0	0	0	0	0	0	0	0	0
0	0	0	0	0	0	0	0	0	0	0	0	0	0	0	0
0	0	0	0	0	0	0	0	0	0	0	0	0	0	0	0
0	0	0	0	0	0	0	0	0	0	0	0	0	0	0	0
0	0	0	0	0	0	0	0	0	0	0	0	0	0	0	0
0	0	0	0	0	0	0	0	0	0	0	0	0	0	0	0
0	0	0	0	0	0	0	0	0	0	0	0	0	0	0	0
0	0	0	0	0	0	0	0	0	0	0	0	0	0	0	0
0	0	0	0	0	0	0	0	0	0	0	0	0	0	0	0
0	0	0	0	0	0	0	0	0	0	0	0	0	0	0	0
0	0	0	0	0	0	0	0	0	0	0	0	0	0	0	0
0	0	0	0	0	0	0	0	0	0	0	0	0	0	0	0
0	0	0	0	0	0	0	0	0	0	0	0	0	0	0	0
0	0	0	0	0	0	0	0	0	0	0	0	0	0	0	0
0	0	0	0	0	0	0	0	0	0	0	0	0	0	0	0
0	0	0	0	0	0	0	0	0	0	0	0	0	0	0	0
0	0	0	0	0	0	0	0	0	0	0	0	0	0	0	0
0	0	0	0	0	0	0	0	0	0	0	0	0	0	0	0
0	0	0	0	0	0	0	0	0	0	0	0	0	0	0	0
0	0	0	0	0	0	0	0	0	0	0	0	0	0	0	0
0	0	0	0	0	0	0	0	0	0	0	0	0	0	0	0
0	0	0	0	0	0	0	0	0	0	0	0	0	0	0	0
0	0	0	0	0	0	0	0	0	0	0	0	0	0	0	0
0	0	0	0	0	0	0	0	0	0	0	0	0	0	0	0
0	0	0	0	0	0	0	0	0	0	0	0	0	0	0	0
0	0	0	0	0	0	0	0	0	0	0	0	0	0	0	0
0	0	0	0	0	0	0	0	0	0	0	0	0	0	0	0
0	0	0	0	0	0	0	0	0	0	0	0	0	0	0	0
0	0	0	0	0	0	0	0	0	0	0	0	0	0	0	0
0	0	0	0	0	0	0	0	0	0	0	0	0	0	0	0
0	0	0	0	0	0	0	0	0	0	0	0	0	0	0	0
0	0	0	0	0	0	0	0	0	0	0	0	0	0	0	0
0	0	0	0	0	0	0	0	0	0	0	0	0	0	0	0
0	0	0	0	0	0	0	0	0	0	0	0	0	0	0	0
0	0	0	0	0	0	0	0	0	0	0	0	0	0	0	0
0	0	0	0	0	0	0	0	0	0	0	0	0	0	0	0
0	0	0	0	0	0	0	0	0	0	0	0	0	0	0	0
0	0	0	0	0	0	0	0	0	0	0	0	0	0	0	0
0	0	0	0	0	0	0	0	0	0	0	0	0	0	0	0
0	0	0	0	0	0	0	0	0	0	0	0	0	0	0	0
0	0	0	0	0	0	0	0	0	0	0	0	0	0	0	0
0	0	0	0	0	0	0	0	0	0	0	0	0	0	0	0
0	0	0	0	0	0	0	0	0	0	0	0	0	0	0	0
0	0	0	0	0	0	0	0	0	0	0	0	0	0	0	0
0	0	0	0	0	0	0	0	0	0	0	0	0	0	0	0
0	0	0	0	0	0	0	0	0	0	0	0	0	0	0	0
0	0	0	0	0	0	0	0	0	0	0	0	0	0	0	0
0	0	0	0	0	0	0	0	0	0	0	0	0	0	0	0
0	0	0	0	0	0	0	0	0	0	0	0	0	0	0	0
0	0	0	0	0	0	0	0	0	0	0	0	0	0	0	0
0	0	0	0	0	0	0	0	0	0	0	0	0	0	0	0
0	0	0	0	0	0	0	0	0	0	0	0	0	0	0	0
0	0	0	0	0	0	0	0	0	0	0	0	0	0	0	0
0	0	0	0	0	0	0	0	0	0	0	0	0	0	0	0
0	0	0	0	0	0	0	0	0	0	0	0	0	0	0	0
0	0	0	0	0	0	0	0	0	0	0	0	0	0	0	0
0	0	0	0	0	0	0	0	0	0	0	0	0	0	0	0
0	0	0	0	0	0	0	0	0	0	0	0	0	0	0	0
0	0	0	0	0	0	0	0	0	0	0	0	0	0	0	0
0	0	0	0	0	0	0	0	0	0	0	0	0	0	0	0
0	0	0	0	0	0	0	0	0	0	0	0	0	0	0	0
0	0	0	0	0	0	0	0	0	0	0	0	0	0	0	0
0	0	0	0	0	0	0	0	0	0	0	0	0	0	0	0
0	0	0	0	0	0	0	0	0	0	0	0	0	0	0	0
0	0	0	0	0	0	0	0	0	0	0	0	0	0	0	0
0	0	0	0	0	0	0	0	0	0	0	0	0	0	0	0
0	0	0	0	0	0	0	0	0	0	0	0	0	0	0	0
0	0	0	0	0	0	0	0	0	0	0	0	0	0	0	0
0	0	0	0	0	0	0	0	0	0	0	0	0	0	0	0
0	0	0	0	0	0	0	0	0	0	0	0	0	0	0	0
0	0	0	0	0	0	0	0	0	0	0	0	0	0	0	0
0	0	0	0	0	0	0	0	0	0	0	0	0	0	0	0
0	0	0	0	0	0	0	0	0	0	0	0	0	0	0	0
0	0	0	0	0	0	0	0	0	0	0	0	0	0	0	0
0	0	0	0	0	0	0	0	0	0	0	0	0	0	0	0
0	0	0	0	0	0	0	0	0	0	0	0	0	0	0	0
0	0	0	0	0	0	0	0	0	0	0	0	0	0	0	0
0	0	0	0	0	0	0	0	0	0	0	0	0	0	0	0
0	0	0	0	0	0	0	0	0	0	0	0	0	0	0	0
0	0	0	0	0	0	0	0	0	0	0	0	0	0	0	0
0	0	0	0	0	0	0	0	0	0	0	0	0	0	0	0
0	0	0	0	0	0	0	0	0	0	0	0	0	0	0	0
0	0	0	0	0	0	0	0	0	0	0	0	0	0	0	0
0	0	0	0	0	0	0	0	0	0	0	0	0	0	0	0
0	0	0	0	0	0	0	0	0	0	0	0	0	0	0	0
0	0	0	0	0	0	0	0	0	0	0	0	0	0	0	0
0	0	0	0	0	0	0	0	0	0	0	0	0	0	0	0
0	0	0	0	0	0	0	0	0	0	0	0	0	0	0	0
0	0	0	0	0	0	0	0	0	0	0	0	0	0	0	0
0	0	0	0	0	0	0	0	0	0	0	0	0	0	0	0
0	0	0	0	0	0	0	0	0	0	0	0	0	0	0	0
0	0	0	0	0	0	0	0	0	0	0	0	0	0	0	0
0	0	0	0	0	0	0	0	0	0	0	0	0	0	0	0
0	0	0	0	0	0	0	0	0	0	0	0	0	0	0	0
0	0	0	0	0	0	0	0	0	0	0	0	0	0	0	0
0	0	0	0	0	0	0	0	0	0	0	0	0	0	0	0
0	0	0	0	0	0	0	0	0	0	0	0	0	0	0	0
0	0	0	0	0	0	0	0	0	0	0	0	0	0	0	0
0	0	0	0	0	0	0	0	0	0	0	0	0	0	0	0
0	0	0	0	0	0	0	0	0	0	0	0	0	0	0	0
0	0	0	0	0	0	0	0	0	0	0	0	0	0	0	0
0	0	0	0	0	0	0	0	0	0	0	0	0	0	0	0
0	0	0	0	0	0	0	0	0	0	0	0	0	0	0	0
0	0	0	0	0	0	0	0	0	0	0	0	0	0	0	0
0	0	0	0	0	0	0	0	0	0	0	0	0	0	0	0
0	0	0	0	0	0	0	0	0	0	0	0	0	0	0	0
0	0	0	0	0	0	0	0	0	0	0	0	0	0	0	0
0	0	0	0	0	0	0	0	0	0	0	0	0	0	0	0
0	0	0	0	0	0	0	0	0	0	0	0	0	0	0	0
0	0	0	0	0	0	0	0	0	0	0	0	0	0	0	0
0	0	0	0	0	0	0	0	0	0	0	0	0	0	0	0
0	0	0	0	0	0	0	0	0	0	0	0	0	0	0	0
0	0	0	0	0	0	0	0	0	0	0	0	0	0	0	0
0	0	0	0	0	0	0	0	0	0	0	0	0	0	0	0
0	0	0	0	0	0	0	0	0	0	0	0	0	0	0	0
0	0	0	0	0	0	0	0	0	0	0	0	0	0	0	0
0	0	0	0	0	0	0	0	0	0	0	0	0	0	0	0
0	0	0	0	0	0	0	0	0	0	0	0	0	0	0	0
0	0	0	0	0	0	0	0	0	0	0	0	0	0	0	0
0	0	0	0	0	0	0	0	0	0	0	0	0	0	0	0
0	0	0	0	0	0	0	0	0	0	0	0	0	0	0	0
0	0	0	0	0	0	0	0	0	0	0	0	0	0	0	0
0	0	0	0	0	0	0	0	0	0	0	0	0	0	0	0
0	0	0	0	0	0	0	0	0	0	0	0	0	0	0	0
0	0	0	0	0	0	0	0	0	0	0	0	0	0	0	0
0	0	0	0	0	0	0	0	0	0	0	0	0	0	0	0
0	0	0	0	0	0	0	0	0	0	0	0	0	0	0	0
0	0	0	0	0	0	0	0	0	0	0	0	0	0	0	0
0	0	0	0	0	0	0	0	0	0	0	0	0	0	0	0
0	0	0	0	0	0	0	0	0	0	0	0	0	0	0	0
0	0	0	0	0	0	0	0	0	0	0	0	0	0	0	0
0	0	0	0	0	0	0	0	0	0	0	0	0	0	0	0
0	0	0	0	0	0	0	0	0	0	0	0	0	0	0	0
0	0	0	0	0	0	0	0	0	0	0	0	0	0	0	0
0	0	0	0	0	0	0	0	0	0	0	0	0	0	0	0
0	0	0	0	0	0	0	0	0	0	0	0	0	0	0	0
0	0	0	0	0	0	0	0	0	0	0	0	0	0	0	0
0	0	0	0	0	0	0	0	0	0	0	0	0	0	0	0
0	0	0	0	0	0	0	0	0	0	0	0	0	0	0	0
0	0	0	0	0	0	0	0	0	0	0	0	0	0	0	0
0	0	0	0	0	0	0	0	0	0	0	0	0	0	0	0
0	0	0	0	0	0	0	0	0	0	0	0	0	0	0	0
0	0	0	0	0	0	0	0	0	0	0	0	0	0	0	0
0	0	0	0	0	0	0	0	0	0	0	0	0	0	0	0
0	0	0	0	0	0	0	0	0	0	0	0	0	0	0	0
0	0	0	0	0	0	0	0	0	0	0	0	0	0	0	0
0	0	0	0	0	0	0	0	0	0	0	0	0	0	0	0
0	0	0	0	0	0	0	0	0	0	0	0	0	0	0	0
0	0	0	0	0	0	0	0	0	0	0	0	0	0	0	0
0	0	0	0	0	0	0	0	0	0	0	0	0	0	0	0
0	0	0	0	0	0	0	0	0	0	0	0	0	0	0	0
0	0	0	0	0	0	0	0	0	0	0	0	0	0	0	0
0	0	0	0	0	0	0	0	0	0	0	0	0	0	0	0
0	0	0	0	0	0	0	0	0	0	0	0	0	0	0	0
0	0	0	0	0	0	0	0	0	0	0	0	0	0	0	0
0	0	0	0	0	0	0	0	0	0	0	0	0	0	0	0
0	0	0	0	0	0	0	0	0	0	0	0	0	0	0	0
0	0	0	0	0	0	0	0	0	0	0	0	0	0	0	0
0	0	0	0	0	0	0	0	0	0	0	0	0	0	0	0
0	0	0	0	0	0	0	0	0	0	0	0	0	0	0	0
0	0	0	0	0	0	0	0	0	0	0	0	0	0	0	0
0	0	0	0	0	0	0	0	0	0	0	0	0	0	0	0
0	0	0	0	0	0	0	0	0	0	0	0	0	0	0	0
0	0	0	0	0	0	0	0	0	0	0	0	0	0	0	0
0	0	0	0	0	0	0	0	0	0	0	0	0	0	0	0
0	0	0	0	0	0	0	0	0	0	0	0	0	0	0	0
0	0	0	0	0	0	0	0	0	0	0	0	0	0	0	0
0	0	0	0	0	0	0	0	0	0	0	0	0	0	0	0
0	0	0	0	0	0	0	0	0	0	0	0	0	0	0	0
0	0	0	0	0	0	0	0	0	0	0	0	0	0	0	0
0	0	0	0	0	0	0	0	0	0	0	0	0	0	0	0
0	0	0	0	0	0	0	0	0	0	0	0	0	0	0	0
0	0	0	0	0	0	0	0	0	0	0	0	0	0	0	0
0	0	0	0	0	0	0	0	0	0	0	0	0	0	0	0
0	0	0	0	0	0	0	0	0	0	0	0	0	0	0	0
0	0	0	0	0	0	0	0	0	0	0	0	0	0	0	0
0	0	0	0	0	0	0	0	0	0	0	0	0	0	0	0
0	0	0	0	0	0	0	0	0	0	0	0	0	0	0	0
0	0	0	0	0	0	0	0	0	0	0	0	0	0	0	0
0	0	0	0	0	0	0	0	0	0	0	0	0	0	0	0
0	0	0	0	0	0	0	0	0	0	0	0	0	0	0	0
0	0	0	0	0	0	0	0	0	0	0	0	0	0	0	0
0	0	0	0	0	0	0	0	0	0	0	0	0	0	0	0
0	0	0	0	0	0	0	0	0	0	0	0	0	0	0	0
0	0	0	0	0	0	0	0	0	0	0	0	0	0	0	0
0	0	0	0	0	0	0	0	0	0	0	0	0	0	0	0
0	0	0	0	0	0	0	0	0	0	0	0	0	0	0	0
0	0	0	0	0	0	0	0	0	0	0	0	0	0	0	0
0	0	0	0	0	0	0	0	0	0	0	0	0	0	0	0
0	0	0	0	0	0	0	0	0	0	0	0	0	0	0	0
0	0	0	0	0	0	0	0	0	0	0	0	0	0	0	0
0	0	0	0	0	0	0	0	0	0	0	0	0	0	0	0
0	0	0	0	0	0	0	0	0	0	0	0	0	0	0	0
0	0	0	0	0	0	0	0	0	0	0	0	0	0	0	0
0	0	0	0	0	0	0	0	0	0	0	0	0	0	0	0
0	0	0	0	0	0	0	0	0	0	0	0	0	0	0	0
0	0	0	0	0	0	0	0	0	0	0	0	0	0	0	0
0	0	0	0	0	0	0	0	0	0	0	0	0	0	0	0
0	0	0	0	0	0	0	0	0	0	0	0	0	0	0	0
0	0	0	0	0	0	0	0	0	0	0	0	0	0	0	0
0	0	0	0	0	0	0	0	0	0	0	0	0	0	0	0
0	0	0	0	0	0	0	0	0	0	0	0	0	0	0	0
0	0	0	0	0	0	0	0	0	0	0	0	0	0	0	0
0	0	0	0	0	0	0	0	0	0	0	0	0	0	0	0
0	0	0	0	0	0	0	0	0	0	0	0	0	0	0	0
0	0	0	0	0	0	0	0	0	0	0	0	0	0	0	0
0	0	0	0	0	0	0	0	0	0	0	0	0	0	0	0
0	0	0	0	0	0	0	0	0	0	0	0	0	0	0	0
0	0	0	0	0	0	0	0	0	0	0	0	0	0	0	0
0	0	0	0	0	0	0	0	0	0	0	0	0	0	0	0
0	0	0	0	0	0	0	0	0	0	0	0	0	0	0	0
0	0	0	0	0	0	0	0	0	0	0	0	0	0	0	0
0	0	0	0	0	0	0	0	0	0	0	0	0	0	0	0
0	0	0	0	0	0	0	0	0	0	0	0	0	0	0	0
0	0	0	0	0	0	0	0	0	0	0	0	0	0	0	0
0	0	0	0	0	0	0	0	0	0	0	0	0	0	0	0
0	0	0	0	0	0	0	0	0	0	0	0	0	0	0	0
0	0	0	0	0	0	0	0	0	0	0	0	0	0	0	0
0	0	0	0	0	0	0	0	0	0	0	0	0	0	0	0
0	0	0	0	0	0	0	0	0	0	0	0	0	0	0	0
0	0	0	0	0	0	0	0	0	0	0	0	0	0	0	0
0	0	0	0	0	0	0	0	0	0	0	0	0	0	0	0
0	0	0	0	0	0	0	0	0	0	0	0	0	0	0	0
0	0	0	0	0	0	0	0	0	0	0	0	0	0	0	0
0	0	0	0	0	0	0	0	0	0	0	0	0	0	0	0
0	0	0	0	0	0	0	0	0	0	0	0	0	0	0	0
0	0	0	0	0	0	0	0	0	0	0	0	0	0	0	0
0	0	0	0	0	0	0	0	0	0	0	0	0	0	0	0
0	0	0	0	0	0	0	0	0	0	0	0	0	0	0	0
0	0	0	0	0	0	0	0	0	0	0	0	0	0	0	0
0	0	0	0	0	0	0	0	0	0	0	0	0	0	0	0
0	0	0	0	0	0	0	0	0	0	0	0	0	0	0	0
0	0	0	0	0	0	0	0	0	0	0	0	0	0	0	0
0	0	0	0	0	0	0	0	0	0	0	0	0	0	0	0
0	0	0	0	0	0	0	0	0	0	0	0	0	0	0	0
0	0	0	0	0	0	0	0	0	0	0	0	0	0	0	0
0	0	0	0	0	0	0	0	0	0	0	0	0	0	0	0
0	0	0	0	0	0	0	0	0	0	0	0	0	0	0	0
0	0	0	0	0	0	0	0	0	0	0	0	0	0	0	0
0	0	0	0	0	0	0	0	0	0	0	0	0	0	0	0
0	0	0	0	0	0	0	0	0	0	0	0	0	0	0	0
0	0	0	0	0	0	0	0	0	0	0	0	0	0	0	0
0	0	0	0	0	0	0	0	0	0	0	0	0	0	0	0
0	0	0	0	0	0	0	0	0	0	0	0	0	0	0	0
0	0	0	0	0	0	0	0	0	0	0	0	0	0	0	0
0	0	0	0	0	0	0	0	0	0	0	0	0	0	0	0
0	0	0	0	0	0	0	0	0	0	0	0	0	0	0	0
0	0	0	0	0	0	0	0	0	0	0	0	0	0	0	0
0	0	0	0	0	0	0	0	0	0	0	0	0	0	0	0
0	0	0	0	0	0	0	0	0	0	0	0	0	0	0	0
0	0	0	0	0	0	0	0	0	0	0	0	0	0	0	0
0	0	0	0	0	0	0	0	0	0	0	0	0	0	0	0
0	0	0	0	0	0	0	0	0	0	0	0	0	0	0	0
0	0	0	0	0	0	0	0	0	0	0	0	0	0	0	0
0	0	0	0	0	0	0	0	0	0	0	0	0	0	0	0
0	0	0	0	0	0	0	0	0	0	0	0	0	0	0	0
0	0	0	0	0	0	0	0	0	0	0	0	0	0	0	0
0	0	0	0	0	0	0	0	0	0	0	0	0	0	0	0
0	0	0	0	0	0	0	0	0	0	0	0	0	0	0	0
0	0	0	0	0	0	0	0	0	0	0	0	0	0	0	0
0	0	0	0	0	0	0	0	0	0	0	0	0	0	0	0
0	0	0	0	0	0	0	0	0	0	0	0	0	0	0	0
0	0	0	0	0	0	0	0	0	0	0	0	0	0	0	0
0	0	0	0	0	0	0	0	0	0	0	0	0	0	0	0
0	0	0	0	0	0	0	0	0	0	0	0	0	0	0	0
0	0	0	0	0	0	0	0	0	0	0	0	0	0	0	0
0	0	0	0	0	0	0	0	0	0	0	0	0	0	0	0
0	0	0	0	0	0	0	0	0	0	0	0	0	0	0	0
0	0	0	0	0	0	0	0	0	0	0	0	0	0	0	0
0	0	0	0	0	0	0	0	0	0	0	0	0	0	0	0
0	0	0	0	0	0	0	0	0	0	0	0	0	0	0	0
0	0	0	0	0	0	0	0	0	0	0	0	0	0	0	0
0	0	0	0	0	0	0	0	0	0	0	0	0	0	0	0
0	0	0	0	0	0	0	0	0	0	0	0	0	0	0	0
0	0	0	0	0	0	0	0	0	0	0	0	0	0	0	0
0	0	0	0	0	0	0	0	0	0	0	0	0	0	0	0
0	0	0	0	0	0	0	0	0	0	0	0	0	0	0	0
0	0	0	0	0	0	0	0	0	0	0	0	0	0	0	0
0	0	0	0	0	0	0	0	0	0	0	0	0	0	0	0
0	0	0	0	0	0	0	0	0	0	0	0	0	0	0	0
0	0	0	0	0	0	0	0	0	0	0	0	0	0	0	0
0	0	0	0	0	0	0	0	0	0	0	0	0	0	0	0
0	0	0	0	0	0	0	0	0	0	0	0	0	0	0	0
0	0	0	0	0	0	0	0	0	0	0	0	0	0	0	0
0	0	0	0	0	0	0	0	0	0	0	0	0	0	0	0
0	0	0	0	0	0	0	0	0	0	0	0	0	0	0	0
0	0	0	0	0	0	0	0	0	0	0	0	0	0	0	0
0	0	0	0	0	0	0	0	0	0	0	0	0	0	0	0
0	0	0	0	0	0	0	0	0	0	0	0	0	0	0	0
0	0	0	0	0	0	0	0	0	0	0	0	0	0	0	0
0	0	0	0	0	0	0	0	0	0	0	0	0	0	0	0
0	0	0	0	0	0	0	0	0	0	0	0	0	0	0	0
0	0	0	0	0	0	0	0	0	0	0	0	0	0	0	0
0	0	0	0	0	0	0	0	0	0	0	0	0	0	0	0
0	0	0	0	0	0	0	0	0	0	0	0	0	0	0	0
0	0	0	0	0	0	0	0	0	0	0	0	0	0	0	0
0	0	0	0	0	0	0	0	0	0	0	0	0	0	0	0
0	0	0	0	0	0	0	0	0	0	0	0	0	0	0	0
0	0	0	0	0	0	0	0	0	0	0	0	0	0	0	0
0	0	0	0	0	0	0	0	0	0	0	0	0	0	0	0
0	0	0	0	0	0	0	0	0	0	0	0	0	0	0	0
0	0	0	0	0	0	0	0	0	0	0	0	0	0	0	0
0	0	0	0	0	0	0	0	0	0	0	0	0	0	0	0
0	0	0	0	0	0	0	0	0	0	0	0	0	0	0	0
0	0	0	0	0	0	0	0	0	0	0	0	0	0	0	0
0	0	0	0	0	0	0	0	0	0	0	0	0	0	0	0
0	0	0	0	0	0	0	0	0	0	0	0	0	0	0	0
0	0	0	0	0	0	0	0	0	0	0	0	0	0	0	0
0	0	0	0	0	0	0	0	0	0	0	0	0	0	0	0
0	0	0	0	0	0	0	0	0	0	0	0	0	0	0	0
0	0	0	0	0	0	0	0	0	0	0	0	0	0	0	0
0	0	0	0	0	0	0	0	0	0	0	0	0	0	0	0
0	0	0	0	0	0	0	0	0	0	0	0	0	0	0	0
0	0	0	0	0	0	0	0	0	0	0	0	0	0	0	0
0	0	0	0	0	0	0	0	0	0	0	0	0	0	0	0
0	0	0	0	0	0	0	0	0	0	0	0	0	0	0	0
0	0	0	0	0	0	0	0	0	0	0	0	0	0	0	0
0	0	0	0	0	0	0	0	0	0	0	0	0	0	0	0
0	0	0	0	0	0	0	0	0	0	0	0	0	0	0	0
0	0	0	0	0	0	0	0	0	0	0	0	0	0	0	0
0	0	0	0	0	0	0	0	0	0	0	0	0	0	0	0
0	0	0	0	0	0	0	0	0	0	0	0	0	0	0	0
0	0	0	0	0	0	0	0	0	0	0	0	0	0	0	0
0	0	0	0	0	0	0	0	0	0	0	0	0	0	0	0
0	0	0	0	0	0	0	0	0	0	0	0	0	0	0	0
0	0	0	0	0	0	0	0	0	0	0	0	0	0	0	0
0	0	0	0	0	0	0	0	0	0	0	0	0	0	0	0
0	0	0	0	0	0	0	0	0	0	0	0	0	0	0	0
0	0	0	0	0	0	0	0	0	0	0	0	0	0	0	0
0	0	0	0	0	0	0	0	0	0	0	0	0	0	0	0
0	0	0	0	0	0	0	0	0	0	0	0	0	0	0	0
0	0	0	0	0	0	0	0	0	0	0	0	0	0	0	0
0	0	0	0	0	0	0	0	0	0	0	0	0	0	0	0
0	0	0	0	0	0	0	0	0	0	0	0	0	0	0	0
0	0	0	0	0	0	0	0	0	0	0	0	0	0	0	0
0	0	0	0	0	0	0	0	0	0	0	0	0	0	0	0
0	0	0	0	0	0	0	0	0	0	0	0	0	0	0	0
0	0	0	0	0	0	0	0	0	0	0	0	0	0	0	0
0	0	0	0	0	0	0	0	0	0	0	0	0	0	0	0
0	0	0	0	0	0	0	0	0	0	0	0	0	0	0	0
0	0	0	0	0	0	0	0	0	0	0	0	0	0	0	0
0	0	0	0	0	0	0	0	0	0	0	0	0	0	0	0
0	0	0	0	0	0	0	0	0	0	0	0	0	0	0	0
0	0	0	0	0	0	0	0	0	0	0	0	0	0	0	0
0	0	0	0	0	0	0	0	0	0	0	0	0	0	0	0
0	0	0	0	0	0	0	0	0	0	0	0	0	0	0	0
0	0	0	0	0	0	0	0	0	0	0	0	0	0	0	0
0	0	0	0	0	0	0	0	0	0	0	0	0	0	0	0
0	0	0	0	0	0	0	0	0	0	0	0	0	0	0	0
0	0	0	0	0	0	0	0	0	0	0	0	0	0	0	0
0	0	0	0	0	0	0	0	0	0	0	0	0	0	0	0
0	0	0	0	0	0	0	0	0	0	0	0	0	0	0	0
0	0	0	0	0	0	0	0	0	0	0	0	0	0	0	0
0	0	0	0	0	0	0	0	0	0	0	0	0	0	0	0
0	0	0	0	0	0	0	0	0	0	0	0	0	0	0	0
0	0	0	0	0	0	0	0	0	0	0	0	0	0	0	0
0	0	0	0	0	0	0	0	0	0	0	0	0	0	0	0
0	0	0	0	0	0	0	0	0	0	0	0	0	0	0	0
0	0	0	0	0	0	0	0	0	0	0	0	0	0	0	0
0	0	0	0	0	0	0	0	0	0	0	0	0	0	0	0
0	0	0	0	0	0	0	0	0	0	0	0	0	0	0	0
0	0	0	0	0	0	0	0	0	0	0	0	0	0	0	0
0	0	0	0	0	0	0	0	0	0	0	0	0	0	0	0
0	0	0	0	0	0	0	0	0	0	0	0	0	0	0	0
0	0	0	0	0	0	0	0	0	0	0	0	0	0	0	0
0	0	0	0	0	0	0	0	0	0	0	0	0	0	0	0
0	0	0	0	0	0	0	0	0	0	0	0	0	0	0	0
0	0	0	0	0	0	0	0	0	0	0	0	0	0	0	0
0	0	0	0	0	0	0	0	0	0	0	0	0	0	0	0
0	0	0	0	0	0	0	0	0	0	0	0	0	0	0	0
0	0	0	0	0	0	0	0	0	0	0	0	0	0	0	0
0	0	0	0	0	0	0	0	0	0	0	0	0	0	0	0
0	0	0	0	0	0	0	0	0	0	0	0	0	0	0	0
0	0	0	0	0	0	0	0	0	0	0	0	0	0	0	0
0	0	0	0	0	0	0	0	0	0	0	0	0	0	0	0
0	0	0	0	0	0	0	0	0	0	0	0	0	0	0	0
0	0	0	0	0	0	0	0	0	0	0	0	0	0	0	0
0	0	0	0	0	0	0	0	0	0	0	0	0	0	0	0
0	0	0	0	0	0	0	0	0	0	0	0	0	0	0	0
0	0	0	0	0	0	0	0	0	0	0	0	0	0	0	0
0	0	0	0	0	0	0	0	0	0	0	0	0	0	0	0
0	0	0	0	0	0	0	0	0	0	0	0	0	0	0	0
0	0	0	0	0	0	0	0	0	0	0	0	0	0	0	0
0	0	0	0	0	0	0	0	0	0	0	0	0	0	0	0
0	0	0	0	0	0	0	0	0	0	0	0	0	0	0	0
0	0	0	0	0	0	0	0	0	0	0	0	0	0	0	0
0	0	0	0	0	0	0	0	0	0	0	0	0	0	0	0
0	0	0	0	0	0	0	0	0	0	0	0	0	0	0	0
0	0	0	0	0	0	0	0	0	0	0	0	0	0	0	0
0	0	0	0	0	0	0	0	0	0	0	0	0	0	0	0
0	0	0	0	0	0	0	0	0	0	0	0	0	0	0	0
0	0	0	0	0	0	0	0	0	0	0	0	0	0	0	0
0	0	0	0	0	0	0	0	0	0	0	0	0	0	0	0
0	0	0	0	0	0	0	0	0	0	0	0	0	0	0	0
0	0	0	0	0	0	0	0	0	0	0	0	0	0	0	0
0	0	0	0	0	0	0	0	0	0	0	0	0	0	0	0
0	0	0	0	0	0	0	0	0	0	0	0	0	0	0	0
0	0	0	0	0	0	0	0	0	0	0	0	0	0	0	0
0	0	0	0	0	0	0	0	0	0	0	0	0	0	0	0
0	0	0	0	0	0	0	0	0	0	0	0	0	0	0	0
0	0	0	0	0	0	0	0	0	0	0	0	0	0	0	0
0	0	0	0	0	0	0	0	0	0	0	0	0	0	0	0
0	0	0	0	0	0	0	0	0	0	0	0	0	0	0	0
0	0	0	0	0	0	0	0	0	0	0	0	0	0	0	0
0	0	0	0	0	0	0	0	0	0	0	0	0	0	0	0
0	0	0	0	0	0	0	0	0	0	0	0	0	0	0	0
0	0	0	0	0	0	0	0	0	0	0	0	0	0	0	0
0	0	0	0	0	0	0	0	0	0	0	0	0	0	0	0
0	0	0	0	0	0	0	0	0	0	0	0	0	0	0	0
0	0	0	0	0	0	0	0	0	0	0	0	0	0	0	0
0	0	0	0	0	0	0	0	0	0	0	0	0	0	0	0
0	0	0	0	0	0	0	0	0	0	0	0	0	0	0	0
0	0	0	0	0	0	0	0	0	0	0	0	0	0	0	0
0	0	0	0	0	0	0	0	0	0	0	0	0	0	0	0
0	0	0	0	0	0	0	0	0	0	0	0	0	0	0	0
0	0	0	0	0	0	0	0	0	0	0	0	0	0	0	0
0	0	0	0	0	0	0	0	0	0	0	0	0	0	0	0
0	0	0	0	0	0	0	0	0	0	0	0	0	0	0	0
0	0	0	0	0	0	0	0	0	0	0	0	0	0	0	0
0	0	0	0	0	0	0	0	0	0	0	0	0	0	0	0
0	0	0	0	0	0	0	0	0	0	0	0	0	0	0	0
0	0	0	0	0	0	0	0	0	0	0	0	0	0	0	0
0	0	0	0	0	0	0	0	0	0	0	0	0	0	0	0
0	0	0	0	0	0	0	0	0	0	0	0	0	0	0	0
0	0	0	0	0	0	0	0	0	0	0	0	0	0	0	0
0	0	0	0	0	0	0	0	0	0	0	0	0	0	0	0
0	0	0	0	0	0	0	0	0	0	0	0	0	0	0	0
0	0	0	0	0	0	0	0	0	0	0	0	0	0	0	0
0	0	0	0	0	0	0	0	0	0	0	0	0	0	0	0
0	0	0	0	0	0	0	0	0	0	0	0	0	0	0	0
0	0	0	0	0	0	0	0	0	0	0	0	0	0	0	0
0	0	0	0	0	0	0	0	0	0	0	0	0	0	0	0
0	0	0	0	0	0	0	0	0	0	0	0	0	0	0	0
0	0	0	0	0	0	0	0	0	0	0	0	0	0	0	0
0	0	0	0	0	0	0	0	0	0	0	0	0	0	0	0
0	0	0	0	0	0	0	0	0	0	0	0	0	0	0	0
0	0	0	0	0	0	0	0	0	0	0	0	0	0	0	0
0	0	0	0	0	0	0	0	0	0	0	0	0	0	0	0
0	0	0	0	0	0	0	0	0	0	0	0	0	0	0	0
0	0	0	0	0	0	0	0	0	0	0	0	0	0	0	0
0	0	0	0	0	0	0	0	0	0	0	0	0	0	0	0
0	0	0	0	0	0	0	0	0	0	0	0	0	0	0	0
0	0	0	0	0	0	0	0	0	0	0	0	0	0	0	0
0	0	0	0	0	0	0	0	0	0	0	0	0	0	0	0
0	0	0	0	0	0	0	0	0	0	0	0	0	0	0	0
0	0	0	0	0	0	0	0	0	0	0	0	0	0	0	0
0	0	0	0	0	0	0	0	0	0	0	0	0	0	0	0
0	0	0	0	0	0	0	0	0	0	0	0	0	0	0	0
0	0	0	0	0	0	0	0	0	0	0	0	0	0	0	0
0	0	0	0	0	0	0	0	0	0	0	0	0	0	0	0
0	0	0	0	0	0	0	0	0	0	0	0	0	0	0	0
0	0	0	0	0	0	0	0	0	0	0	0	0	0	0	0
0	0	0	0	0	0	0	0	0	0	0	0	0	0	0	0
0	0	0	0	0	0	0	0	0	0	0	0	0	0	0	0
0	0	0	0	0	0	0	0	0	0	0	0	0	0	0	0
0	0	0	0	0	0	0	0	0	0	0	0	0	0	0	0
0	0	0	0	0	0	0	0	0	0	0	0	0	0	0	0
0	0	0	0	0	0	0	0	0	0	0	0	0	0	0	0
0	0	0	0	0	0	0	0	0	0	0	0	0	0	0	0
0	0	0	0	0	0	0	0	0	0	0	0	0	0	0	0
0	0	0	0	0	0	0	0	0	0	0	0	0	0	0	0
0	0	0	0	0	0	0	0	0	0	0	0	0	0	0	0
0	0	0	0	0	0	0	0	0	0	0	0	0	0	0	0
0	0	0	0	0	0	0	0	0	0	0	0	0	0	0	0
0	0	0	0	0	0	0	0	0	0	0	0	0	0	0	0
0	0	0	0	0	0	0	0	0	0	0	0	0	0	0	0
0	0	0	0	0	0	0	0	0	0	0	0	0	0	0	0
0	0	0	0	0	0	0	0	0	0	0	0	0	0	0	0
0	0	0	0	0	0	0	0	0	0	0	0	0	0	0	0
0	0	0	0	0	0	0	0	0	0	0	0	0	0	0	0
0	0	0	0	0	0	0	0	0	0	0	0	0	0	0	0
0	0	0	0	0	0	0	0	0	0	0	0	0	0	0	0
0	0	0	0	0	0	0	0	0	0	0	0	0	0	0	0
0	0	0	0	0	0	0	0	0	0	0	0	0	0	0	0
0	0	0	0	0	0	0	0	0	0	0	0	0	0	0	0
0	0	0	0	0	0	0	0	0	0	0	0	0	0	0	0
0	0	0	0	0	0	0	0	0	0	0	0	0	0	0	0
0	0	0	0	0	0	0	0	0	0	0	0	0	0	0	0
0	0	0	0	0	0	0	0	0	0	0	0	0	0	0	0
0	0	0	0	0	0	0	0	0	0	0	0	0	0	0	0
0	0	0	0	0	0	0	0	0	0	0	0	0	0	0	0
0	0	0	0	0	0	0	0	0	0	0	0	0	0	0	0
0	0	0	0	0	0	0	0	0	0	0	0	0	0	0	0
0	0	0	0	0	0	0	0	0	0	0	0	0	0	0	0
0	0	0	0	0	0	0	0	0	0	0	0	0	0	0	0
0	0	0	0	0	0	0	0	0	0	0	0	0	0	0	0
0	0	0	0	0	0	0	0	0	0	0	0	0	0	0	0
0	0	0	0	0	0	0	0	0	0	0	0	0	0	0	0
0	0	0	0	0	0	0	0	0	0	0	0	0	0	0	0
0	0	0	0	0	0	0	0	0	0	0	0	0	0	0	0
0	0	0	0	0	0	0	0	0	0	0	0	0	0	0	0
0	0	0	0	0	0	0	0	0	0	0	0	0	0	0	0
0	0	0	0	0	0	0	0	0	0	0	0	0	0	0	0
0	0	0	0	0	0	0	0	0	0	0	0	0	0	0	0
0	0	0	0	0	0	0	0	0	0	0	0	0	0	0	0
0	0	0	0	0	0	0	0	0	0	0	0	0	0	0	0
0	0	0	0	0	0	0	0	0	0	0	0	0	0	0	0
0	0	0	0	0	0	0	0	0	0	0	0	0	0	0	0
0	0	0	0	0	0	0	0	0	0	0	0	0	0	0	0
0	0	0	0	0	0	0	0	0	0	0	0	0	0	0	0
0	0	0	0	0	0	0	0	0	0	0	0	0	0	0	0
0	0	0	0	0	0	0	0	0	0	0	0	0	0	0	0
0	0	0	0	0	0	0	0	0	0	0	0	0	0	0	0
0	0	0	0	0	0	0	0	0	0	0	0	0	0	0	0
0	0	0	0	0	0	0	0	0	0	0	0	0	0	0	0
0	0	0	0	0	0	0	0	0	0	0	0	0	0	0	0
0	0	0	0	0	0	0	0	0	0	0	0	0	0	0	0
0	0	0	0	0	0	0	0	0	0	0	0	0	0	0	0
0	0	0	0	0	0	0	0	0	0	0	0	0	0	0	0
